# Supplementary material for: Meta-Analysis of Microarray Data and Their Utility in Dissecting the Mapped QTLs for Heat Acclimation in Rice
Source: Plants (Basel). 2023 Apr 18;12(8):1697. doi: 10.3390/plants12081697 (PMC10142300; doi:10.3390/plants12081697)
Supplement: Supplementary file 1 [file plants-12-01697-s001.zip]

Archive with 11 entries (11 files):
- Supplementary Figure S1.tif
- Supplementary Figure S2.tif
- Supplementary Figure S3.tif
- Supplementary Figure S4.tif
- Supplementary table S1.xlsx
- Supplementary table S2.xlsx
- Supplementary table S3.xlsx
- Supplementary table S4.xlsx
- Supplementary table S5.xlsx
- Supplementary table S6.xlsx
- Supplementary table S7.xlsx
