# Supplementary material for: Meta-Analysis of Microarray Data and Their Utility in Dissecting the Mapped QTLs for Heat Acclimation in Rice
Source: Plants (Basel). 2023 Apr 18;12(8):1697. doi: 10.3390/plants12081697 (PMC10142300; doi:10.3390/plants12081697)
Supplement: Supplementary file 1 [file plants-12-01697-s001.zip › Supplementary table S1.xlsx]

## Sheet: Supplementary Table 1
Supplementary Table S1: Differentially regulated genes between N22 and IR64 panicle in response to heat stress under different gene classifications (A-H)
N22			IR64
MSU (LOC_Os ID)	RAP (Os ID)	Log2 (fold change)	MSU (LOC_Os ID)	RAP (Os ID)	Log2 (fold change)
A. Transcription factors (TFs) and genes of transcriptional regulation
LOC_os02g47360.1	Os02g0702000	-2.8241596	LOC_os03g16450.1	Os03g0271300	-2.259238
LOC_os06g28970.1	Os06g0484600	-2.4441938	LOC_os03g11690.1	Os03g0216300	-2.2162
LOC_os10g35440.1	Os10g0497432	3.2333682	LOC_os11g05740.1	Os11g0156000	2.1358676
LOC_os11g01890.1	Os11g0110100	-2.564031	LOC_os05g07040.1	Os05g0163100	2.006746
LOC_os01g42280.1	Os01g0607800	-2.7618518	LOC_os05g47650.1	Os05g0549800	-2.5079706
LOC_os01g56350.1	Os01g0769900	-2.0884418	LOC_os07g13170.1	Os07g0235800	-2.1043684
LOC_os04g55560.2	Os04g0649100	-2.4035223	LOC_os09g26420.1	Os09g0434500	2.7223923
LOC_os09g11480.1	Os09g0287000	-2.8213758	LOC_os03g08470.1	Os03g0183000	-2.142447
LOC_os02g51670.1	Os02g0752800	-2.1903336	LOC_os06g07030.1	Os06g0166400	-2.159597
LOC_os07g22730.1	Os07g0410300	-2.1376812	LOC_os09g34320.1	Os09g0518900	4.9551826
LOC_os04g55520.1	Os04g0648900	-2.4390757	LOC_os01g48060.1	Os01g0670800	-2.0154092
LOC_os03g08500.1	Os03g0183300	-2.62521	LOC_os02g55320.1	Os02g0796500	-2.3297386
LOC_os03g08470.1	Os03g0183000	-3.4775434	LOC_os01g38610.1	Os01g0566701	2.0594006
LOC_os09g11460.1	Os09g0286600	-4.1046743	LOC_os04g35010.1	Os04g0429400	2.2399964
LOC_os09g13940.1	Os09g0309700	2.5755067	LOC_os02g35660.1	Os02g0564700	2.4198508
LOC_os04g44670.1	Os04g0529100	-2.0603824	LOC_os12g32400.1	Os12g0508500	-2.747917
LOC_os05g03040.1	Os05g0121600	-2.13851	LOC_os03g08930.1	Os03g0188400	3.1863508
LOC_os02g06910.1	Os02g0164900	-3.0691123	LOC_os05g38140.1	Os05g0455400	3.1439939
LOC_os02g35180.1	Os02g0557800	-2.176159	LOC_os03g26210.1	Os03g0379300	2.0576599
LOC_os02g55320.1	Os02g0796500	-2.4911246	LOC_os01g39330.1	Os01g0575200	3.857087
LOC_os01g72330.1	Os01g0952500	-3.0568116	LOC_os09g32510.1	Os09g0501600	3.0252512
LOC_os08g41320.1	Os08g0524800	-2.1606364	LOC_os04g41560.2	Os04g0493000	2.666448
LOC_os02g34320.1	Os02g0547600	2.0117874	LOC_os02g49230.1	Os02g0724000	-4.798953
LOC_os03g43810.1	Os03g0639300	-2.755077	LOC_os03g08310.1	Os03g0180800	2.5515094
LOC_os03g58330.1	Os03g0797600	-2.012359	LOC_os05g11510.1	Os05g0204600	2.1575296
LOC_os01g67480.1	Os01g0900800	-2.593673	LOC_os04g45690.1	Os04g0540200	-2.0170135
LOC_os12g41650.2	Os12g0610200	-4.324666	LOC_os10g25290.1	Os10g0392400	-2.006095
LOC_os08g42440.1	Os08g0536300	-4.056465	LOC_os03g04620.1	Os03g0139500	12.136618
LOC_os02g05470.1	Os02g0148000	-5.6036572	LOC_os09g33550.1	Os09g0509700	-2.6533513
LOC_os04g41560.2	Os04g0493000	-2.5108285	LOC_os09g26780.1	Os09g0439200	3.101931
LOC_os02g39360.1	Os02g0606200	-2.5804925	LOC_os06g09420.1	Os06g0194400	2.0567286
LOC_os02g43170.1	Os02g0646200	-3.62632	LOC_os02g56250.1	Os02g0806300	2.2514737
LOC_os03g50310.1	Os03g0711100	-4.6903777	LOC_os03g44710.1	Os03g0650000	3.0411854
LOC_os06g49880.1	Os06g0713000	-3.5565777	LOC_os06g40704.1	Os06g0609450	4.3270226
LOC_os03g08310.1	Os03g0180800	-5.1051583	LOC_os09g31140.1	Os09g0485500	4.290722
LOC_os05g11510.1	Os05g0204600	-3.2068553	LOC_os01g62190.1	Os01g0839100	3.261119
LOC_os06g19444.1	Os06g0298200	2.436195	LOC_os07g31720.1	Os07g0500300	2.3542075
LOC_os04g45690.1	Os04g0540200	-2.0022223	LOC_os02g22130.1	Os02g0327000	2.6439028
LOC_os03g22770.1	Os03g0351100	-2.272211	LOC_os09g36160.1	Os09g0531600	-2.1253526
LOC_os06g15330.1	Os06g0264200	-3.203792	LOC_os03g17150.1	Os03g0279700	-2.5925512
LOC_os09g33550.1	Os09g0509700	-3.4015973	LOC_os04g59380.1	Os04g0690100	3.7911603
LOC_os02g08150.1	Os02g0178100	-2.925254	LOC_os03g55540.1	Os03g0764100	2.0947971
LOC_os02g49880.1	Os02g0731700	-3.7870946	LOC_os05g10670.1	Os05g0195101	-3.4548938
LOC_os03g07360.1	Os03g0169600	-2.088396	LOC_os01g45730.1	Os01g0645000	2.2567556
LOC_os01g15900.1	Os01g0264000	3.5214832	LOC_os01g09620.1	Os01g0192000	-2.474548
LOC_os02g49440.1	Os02g0726300	-4.6219444	LOC_os03g44540.1	Os03g0647600	-2.0518508
LOC_os09g29960.1	Os09g0475800	-3.7709222	LOC_os08g09690.1	Os08g0196700	2.214118
LOC_os10g26620.1	Os10g0406300	-2.277349	LOC_os01g61810.1	Os01g0834400	2.264194
LOC_os02g12790.1	Os02g0220400	-3.168329	LOC_os03g14669.1	Os03g0251350	-2.4030917
LOC_os06g37450.1	Os06g0571800	-2.5043693	LOC_os08g28214.1	Os08g0369600	-2.108493
LOC_os10g40810.1	Os10g0557600	-2.3918877	LOC_os02g50630.1	Os02g0739700	5.2817326
LOC_os07g06620.1	Os07g0160100	-2.3332589	LOC_os01g62660.1	Os01g0844900	-2.9017448
LOC_os04g45330.1	Os04g0536300	2.118846	LOC_os02g47190.1	Os02g0700300	2.1307771
LOC_os10g40660.1	Os10g0555300	3.7088287	LOC_os07g02800.2	Os07g0119300	2.0837202
LOC_os02g02424.1	Os02g0116000	2.0088394	LOC_os05g40960.1	Os05g0488600	4.0630145
LOC_os05g38600.1	Os05g0460900	2.4521465	LOC_os01g74020.1	Os01g0971800	-3.9650702
LOC_os09g21710.1	Os09g0385700	-3.3232832	LOC_os06g03710.1	Os06g0127800	4.9686832
LOC_os06g40960.1	Os06g0612300	-2.5358782	LOC_os04g53540.1	Os04g0627000	-2.1430218
LOC_os09g36160.1	Os09g0531600	-2.5783587	LOC_os07g39320.1	Os07g0581700	-8.854189
LOC_os01g65080.1	Os01g0871200	-3.266874	LOC_os03g03164.1	Os03g0123500	7.2617044
LOC_os05g03760.1	Os05g0128200	-2.630011	LOC_os03g56110.1	Os03g0771500	2.196708
LOC_os03g44540.1	Os03g0647600	2.132956	LOC_os06g04870.1	Os06g0140700	5.806867
LOC_os12g42400.1	Os12g0618600	5.071931	LOC_os03g55990.1	Os03g0769800	-2.152261
LOC_os06g17480.1	Os06g0285200	2.0613406	LOC_os04g45810.1	Os04g0541700	-2.2547517
LOC_os07g41580.1	Os07g0606600	-2.0598905	LOC_os08g19590.1	Os08g0292000	-4.2242856
LOC_os02g49370.1	Os02g0725700	6.6914024	LOC_os04g48030.1	Os04g0568700	2.7217164
LOC_os01g01290.1	Os01g0102400	2.4753878	LOC_os03g06630.1	Os03g0161900	6.6344953
LOC_os03g14669.1	Os03g0251350	-6.201954	LOC_os06g35960.1	Os06g0553100	-6.6070275
LOC_os08g28214.1	Os08g0369600	2.0496361	LOC_os01g53220.1	Os01g0733200	-5.4420166
LOC_os06g13670.1	Os06g0245900	2.3027902	LOC_os03g62780.1	Os03g0844900	-2.6212332
LOC_os02g50630.1	Os02g0739700	4.042886	LOC_os10g28340.1	Os10g0419300	2.6753938
LOC_os07g48630.1	Os07g0685700	-2.6938376	LOC_os09g35790.2	Os09g0526600	5.5264955
LOC_os12g39640.1	Os12g0586300	-2.1918488	LOC_os08g43334.1	Os08g0546800	2.9289074
LOC_os03g55590.1	Os03g0764600	-4.5454106	LOC_os09g35790.1	Os09g0526600	7.1203246
LOC_os02g22020.1	Os02g0325600	-2.002347	LOC_os09g28354.1	Os09g0456800	2.6648974
LOC_os01g62660.1	Os01g0844900	-2.2740178	LOC_os07g44690.1	Os07g0640900	-2.0346792
LOC_os01g13740.1	Os01g0239000	-2.2692893	LOC_os03g11614.1	Os03g0215400	4.1250954
LOC_os06g45890.1	Os06g0670300	-5.131614	LOC_os01g10504.1	Os01g0201700	-2.069425
LOC_os06g24070.1	Os06g0348800	-4.3349905	LOC_os06g06750.1	Os06g0162800	2.333183
LOC_os02g04640.1	Os02g0139000	-3.0416458	LOC_os10g39130.1	Os10g0536100	2.0995176
LOC_os01g74020.1	Os01g0971800	-2.1132152	LOC_os12g31748.1	Os12g0501700	-3.2419295
LOC_os05g42130.1	Os05g0500600	-3.3612597	LOC_os07g01820.1	Os07g0108900	2.8450751
LOC_os03g49990.1	Os03g0707600	-2.2241454	LOC_os12g10540.1	Os12g0207000	-2.969344
LOC_os06g03710.1	Os06g0127800	2.5263157	LOC_os04g49150.1	Os04g0580700	4.2365775
LOC_os08g19650.1	Os08g0292900	-2.5698562	LOC_os01g50720.1	Os01g0702700	2.1245968
LOC_os09g15480.1	Os09g0323500	5.315303	LOC_os12g07640.1	Os12g0175400	3.13985
LOC_os07g03770.1	Os07g0129700	-2.6500628	LOC_os01g74410.1	Os01g0975300	-2.3192816
LOC_os10g01470.1	Os10g0103700	-2.3513477	LOC_os06g46560.1	Os06g0679400	7.8941917
LOC_os06g43860.1	Os06g0646600	-2.3630574	LOC_os01g03720.1	Os01g0128000	-2.4905436
LOC_os12g41860.1	Os12g0612700	2.15691	LOC_os08g05520.1	Os08g0151300	4.212246
LOC_os01g57890.1	Os01g0788800	3.8007238	LOC_os12g37690.1	Os12g0564100	-2.1789162
LOC_os09g29460.1	Os09g0470500	-3.1728456	LOC_os06g10350.1	Os06g0205100	3.312548
LOC_os03g01890.1	Os03g0109400	2.2800648	LOC_os12g38400.2	Os12g0572000	2.6623476
LOC_os12g43950.1	Os12g0636200	-2.2588847	LOC_os09g36250.1	Os09g0532900	8.460819
LOC_os08g19590.1	Os08g0292000	2.2024019	LOC_os05g04820.1	Os05g0140100	4.120792
LOC_os06g35960.1	Os06g0553100	2.9081597	LOC_os01g45090.1	Os01g0637800	-2.8879068
LOC_os01g53220.1	Os01g0733200	-3.008567	LOC_os11g35390.1	Os11g0558200	-2.218763
LOC_os03g62780.1	Os03g0844900	-3.3719306	LOC_os11g47460.1	Os11g0700500	-2.079551
LOC_os09g35790.2	Os09g0526600	-3.0642111	LOC_os03g20090.1	Os03g0315400	-3.2391086
LOC_os03g12370.1	Os03g0224700	-2.0305219	LOC_os01g60850.1	Os01g0823700	-2.3828456
LOC_os04g31804.1	None	2.1850224	LOC_os03g51110.1	Os03g0720800	3.8912225
LOC_os05g11414.1	Os05g0203800	-2.1304755	LOC_os04g50770.1	Os04g0594100	39.96598
LOC_os06g49840.1	Os06g0712700	-2.618857	LOC_os02g42850.1	Os02g0641300	2.0190184
LOC_os02g36924.1	Os02g0579600	2.6566672	LOC_os02g46780.1	Os02g0695200	29.895441
LOC_os01g10504.1	Os01g0201700	-2.8114843	LOC_os02g42870.1	Os02g0641900	-2.8491297
LOC_os09g32948.1	Os09g0507200	-2.2008955	LOC_os01g12860.1	Os01g0229000	2.6981292
LOC_os07g41370.1	Os07g0605200	-2.7092865	LOC_os06g51260.1	Os06g0728700	4.8692765
LOC_os07g01820.1	Os07g0108900	-2.125832	LOC_os02g45670.1	Os02g0680700	2.0646749
LOC_os08g41950.1	Os08g0531700	-2.85276	LOC_os01g34060.1	Os01g0524500	-2.1414382
LOC_os03g54170.1	Os03g0753100	-2.220594	LOC_os03g64230.1	Os03g0859900	7.140026
LOC_os04g43680.1	Os04g0517100	-2.007353	LOC_os08g40420.1	Os08g0515700	2.7729084
LOC_os05g41166.1	Os05g0490600	2.2438273	LOC_os03g13130.1	Os03g0233800	-2.1448092
LOC_os03g58100.1	Os03g0795200	-2.4670837	LOC_os01g11550.1	Os01g0213800	2.5420568
LOC_os02g46980.1	Os02g0697500	-2.2391376	LOC_os02g43300.1	Os02g0648300	2.1017363
LOC_os01g74410.1	Os01g0975300	-2.3554783	LOC_os02g16540.1	Os02g0265200	-2.017533
LOC_os06g46560.1	Os06g0679400	-2.0646677	LOC_os01g43550.1	Os01g0624700	-2.2901945
LOC_os08g43550.1	Os08g0549000	-4.2534595	LOC_os09g25060.1	Os09g0417600	5.6980076
LOC_os02g32780.1	Os02g0529900	-2.8407998	LOC_os10g42850.1	Os10g0579400	-3.297017
LOC_os03g63510.1	Os03g0852000	-2.2100534	LOC_os03g21710.1	Os03g0335200	2.8000555
LOC_os12g37690.1	Os12g0564100	-2.7753878	LOC_os05g49620.1	Os05g0571200	4.1076727
LOC_os05g35500.1	Os05g0429900	-2.6126776	LOC_os08g29660.1	Os08g0386200	3.3001559
LOC_os11g45740.1	Os11g0684000	-2.3010066	LOC_os01g61080.1	Os01g0826400	2.5426867
LOC_os03g55840.1	Os03g0767700	-2.5810864	LOC_os05g25770.1	Os05g0322900	5.5543184
LOC_os04g51350.1	Os04g0602600	-2.9450707	LOC_os02g43560.1	Os02g0652100	-3.8238401
LOC_os07g04700.1	Os07g0139500	2.0268247	LOC_os04g46060.1	Os04g0545000	-4.6180954
LOC_os07g09370.1	Os07g0191500	-5.9017005	LOC_os08g43090.1	Os08g0543900	2.2611554
LOC_os01g45090.1	Os01g0637800	-2.313106	LOC_os02g33560.1	Os02g0538900	-2.2587488
LOC_os06g43090.1	Os06g0637500	-2.8107774	LOC_os01g11350.1	Os01g0211800	2.0187147
LOC_os06g30940.1	Os06g0506100	2.5583944	LOC_os09g37520.1	Os09g0547300	-2.2426093
LOC_os03g20090.1	Os03g0315400	-3.829162	LOC_os01g64730.1	Os01g0867300	-2.3230748
LOC_os01g09590.1	Os01g0191900	-3.0124307	LOC_os12g40920.1	Os12g0601800	4.605583
LOC_os12g10184.1	Os12g0202850	-2.7647617	LOC_os01g59350.1	Os01g0808100	-2.5621765
LOC_os01g12860.1	Os01g0229000	3.13433	LOC_os07g08420.1	Os07g0182000	3.053885
LOC_os05g10690.1	Os05g0195700	-2.0830362	LOC_os01g59760.1	Os01g0813100	-2.4475179
LOC_os08g04840.1	Os08g0144000	2.3089457	LOC_os01g16870.1	Os01g0275600	-2.2218165
LOC_os01g34060.1	Os01g0524500	-4.904178	LOC_os05g34450.1	Os05g0417000	-2.5672965
LOC_os10g27360.1	Os10g0413700	-2.39777	LOC_os01g32770.1	Os01g0511000	2.0808096
LOC_os10g27380.1	Os10g0413900	-2.0473118	LOC_os01g66590.1	Os01g0889400	-2.3141956
LOC_os03g13130.1	Os03g0233800	-2.6622446	LOC_os08g42690.1	Os08g0539600	3.3517082
LOC_os05g43760.1	Os05g0513100	-2.9033463	LOC_os03g27080.2	Os03g0388500	4.164735
LOC_os02g51280.1	Os02g0747400	-5.389528	LOC_os03g58350.1	Os03g0797800	3.0940766
LOC_os11g07460.1	Os11g0175700	-2.0782454	LOC_os01g08320.1	Os01g0178500	3.1366801
LOC_os03g57190.1	Os03g0785800	2.1332927	LOC_os02g49160.1	Os02g0723400	4.284648
LOC_os05g09020.1	Os05g0183100	-2.2324405	LOC_os06g07040.1	Os06g0166500	3.7850943
LOC_os02g16540.1	Os02g0265200	-2.0796874	LOC_os12g40900.1	Os12g0601400	2.1778655
LOC_os05g46020.1	Os05g0537100	-2.237915	LOC_os10g31970.1	Os10g0457700	2.5668237
LOC_os01g14440.1	Os01g0246700	-2.402706	LOC_os03g01200.1	Os03g0101700	-2.063137
LOC_os09g25070.1	Os09g0417800	2.141535	LOC_os02g02050.1	Os02g0110700	-2.216055
LOC_os04g51560.1	Os04g0605100	-2.6678262	LOC_os07g46590.1	Os07g0660200	2.0965798
LOC_os09g25060.1	Os09g0417600	2.8000367	LOC_os02g46450.1	Os02g0689800	2.280943
LOC_os10g42850.1	Os10g0579400	-7.4930887	LOC_os07g08500.1	Os07g0182900	2.7795873
LOC_os03g20550.1	Os03g0321700	-2.5411272	LOC_os10g01570.1	Os10g0104900	2.0198648
LOC_os01g43650.1	Os01g0626400	-2.5398922	LOC_os12g13940.1	Os12g0242800	3.1936314
LOC_os01g08710.2	Os01g0182700	-2.5338929	LOC_os12g29980.1	Os12g0484900	-2.391725
LOC_os07g02060.1	Os07g0111400	-2.2425368	LOC_os02g53690.1	Os02g0776900	-2.0098825
LOC_os12g32250.1	Os12g0507300	-3.5153437	LOC_os03g51970.1	Os03g0729500	-2.264922
LOC_os05g27730.1	Os05g0343400	-2.3477905	LOC_os02g15810.1	Os02g0258200	6.368614
LOC_os04g21950.1	Os04g0287400	-2.866058	LOC_os03g53960.1	Os03g0750800	2.0300267
LOC_os09g10840.1	Os09g0280500	2.0001898	LOC_os05g36930.1	Os05g0440300	-2.3322175
LOC_os01g01070.1	Os01g0100800	-2.0535736	LOC_os09g32090.1	Os09g0494300	2.6873496
LOC_os06g15480.1	Os06g0265400	2.7459946	LOC_os09g37710.1	Os09g0549450	3.656688
LOC_os12g40920.1	Os12g0601800	-2.139869	LOC_os08g01100.1	Os08g0101100	3.1228743
LOC_os09g31390.1	Os09g0489500	2.554109	LOC_os02g15810.1	Os02g0258200	6.368614
LOC_os05g34450.1	Os05g0417000	-2.4177864	LOC_os06g13870.1	Os06g0248500	2.11458
LOC_os03g33090.1	Os03g0445700	-2.709696	LOC_os02g50460.1	Os02g0738200	2.7170136
LOC_os01g66590.1	Os01g0889400	-3.9071674	LOC_os04g35680.1	Os04g0437300	-2.4228904
LOC_os07g40000.1	Os07g0589000	-3.3121996	LOC_os01g56100.1	Os01g0766600	2.0711048
LOC_os06g41730.2	Os06g0622300	3.1404197	LOC_os03g39910.1	Os03g0596400	-2.4792495
LOC_os08g42690.1	Os08g0539600	3.6051843	LOC_os05g06130.1	Os05g0153200	-2.2079535
LOC_os03g63480.1	Os03g0851700	-2.781978	LOC_os08g02490.1	Os08g0118000	-3.0517387
LOC_os01g69910.2	Os01g0923600	2.4341152	LOC_os08g39250.1	Os08g0502000	-3.2951112
LOC_os11g11430.1	Os11g0221300	3.2140708	LOC_os02g11780.1	Os02g0208600	-2.142198
LOC_os03g58350.1	Os03g0797800	3.6743317	LOC_os07g46690.1	Os07g0661500	2.7767448
LOC_os01g09450.1	Os01g0190300	-2.447559	LOC_os11g05160.1	Os11g0149100	-2.4743977
LOC_os03g42420.1	Os03g0622100	2.199932	LOC_os04g43300.1	Os04g0512400	2.1434224
LOC_os10g31970.1	Os10g0457700	2.1399848	LOC_os04g51580.1	Os04g0605300	2.7724333
LOC_os08g32620.1	Os08g0421900	-2.2178516	LOC_os08g30900.1	Os08g0400000	-2.2000058
LOC_os04g09800.1	Os04g0177300	2.783137	LOC_os08g30850.1	Os08g0399300	-3.9255104
LOC_os10g01570.1	Os10g0104900	2.059444	LOC_os02g49326.1	Os02g0725200	-2.443663
LOC_os11g07050.1	Os11g0171700	2.3173275	LOC_os03g43860.1	Os03g0639800	-3.6316874
LOC_os02g53690.1	Os02g0776900	-2.4204528	LOC_os02g32350.1	Os02g0523500	2.5680032
LOC_os02g12350.1	Os02g0214900	-2.4079463	LOC_os09g24820.1	Os09g0414600	-2.0960698
LOC_os12g08220.1	Os12g0182700	-2.103642	LOC_os09g24810.1	Os09g0414500	-2.9517684
LOC_os05g36930.1	Os05g0440300	-2.026161	LOC_os05g50310.1	Os05g0579300	-2.2362807
LOC_os12g42550.1	Os12g0620400	-2.4236066	LOC_os04g33420.1	Os04g0408900	2.180705
LOC_os04g52380.1	Os04g0613800	-2.5210407	LOC_os03g08790.1	Os03g0186900	8.240045
LOC_os02g35100.1	Os02g0556900	2.0647295	LOC_os07g44940.1	Os07g0644000	2.9981322
LOC_os08g01100.1	Os08g0101100	2.1599867	LOC_os08g44620.1	Os08g0560300	3.187703
LOC_os05g36360.1	Os05g0439400	-2.1740558	LOC_os04g52920.1	Os04g0620200	-2.119492
LOC_os04g35680.1	Os04g0437300	-2.8002603	LOC_os07g18050.1	Os07g0281000	-2.0885274
LOC_os06g16390.1	Os06g0275500	2.4499311	LOC_os03g16090.1	Os03g0267800	2.091365
LOC_os06g22030.1	Os06g0326000	2.601071	LOC_os07g46480.1	Os07g0658600	6.4046273
LOC_os03g59360.1	Os03g0808300	-2.992229	LOC_os12g16210.1	Os12g0263100	3.1314776
LOC_os03g39910.1	Os03g0596400	-2.9249256	LOC_os10g32900.1	Os10g0466500	2.0755308
LOC_os04g55190.1	Os04g0644675	2.0095134	LOC_os05g51750.1	Os05g0596000	2.0366387
LOC_os04g45070.1	Os04g0533300	-2.0127409	LOC_os12g08760.1	Os12g0189300	6.8206835
LOC_os05g06130.1	Os05g0153200	-2.6887732	LOC_os03g02040.1	Os03g0111200	14.120358
LOC_os06g39480.1	Os06g0595900	2.3965685	LOC_os12g41940.1	Os12g0613600	2.2406673
LOC_os06g27760.1	Os06g0472000	-2.245627	LOC_os08g36760.1	Os08g0471800	3.098112
LOC_os12g08720.1	Os12g0188500	2.4588604	LOC_os12g09580.1	Os12g0197500	2.8743095
LOC_os05g33510.1	Os05g0404200	-2.3812716	LOC_os01g45730.1	Os01g0645000	2.2567556
LOC_os01g11130.1	Os01g0209500	-2.4353662	LOC_os01g61830.1	Os01g0834700	2.3738027
LOC_os06g04540.1	Os06g0136900	2.3005364	LOC_os12g23180.1	Os12g0420200	-2.1505706
LOC_os04g58730.1	Os04g0683900	-3.134762	LOC_os07g38240.1	Os07g0569700	2.5386715
LOC_os08g40150.1	Os08g0512400	-2.3294535	LOC_os03g04620.1	Os03g0139500	12.136618
LOC_os03g06980.1	Os03g0166000	2.092835	LOC_os09g28810.1	Os09g0462700	-2.8613076
LOC_os04g43300.1	Os04g0512400	2.5455577	LOC_os06g45540.1	Os06g0666100	-12.889751
LOC_os04g51580.1	Os04g0605300	-3.074523	LOC_os07g11110.1	Os07g0212200	-2.980127
LOC_os06g10690.2	Os06g0209300	2.0637138	LOC_os04g31700.1	Os04g0386600	2.0433779
LOC_os08g30850.1	Os08g0399300	-2.263179	LOC_os09g30414.1	Os09g0482200	-2.4095712
LOC_os06g16390.1	Os06g0275500	2.4499311	LOC_os08g03310.1	Os08g0126700	-2.6942058
LOC_os03g20430.1	Os03g0320400	2.1124382	LOC_os08g42370.1	Os08g0535400	2.0300088
LOC_os12g10630.1	Os12g0208900	-2.071083	LOC_os04g48030.1	Os04g0568700	2.7217164
LOC_os09g24820.1	Os09g0414600	-2.349119	LOC_os03g06630.1	Os03g0161900	6.6344953
LOC_os09g24810.1	Os09g0414500	-2.3954031	LOC_os06g35960.1	Os06g0553100	-6.6070275
LOC_os08g10730.1	Os08g0208200	-2.7502372	LOC_os01g53220.1	Os01g0733200	-5.4420166
LOC_os08g06280.1	Os08g0159500	-2.94726	LOC_os03g62780.1	Os03g0844900	-2.6212332
LOC_os02g19420.1	Os02g0296400	2.064909	LOC_os10g28340.1	Os10g0419300	2.6753938
LOC_os01g33370.1	Os01g0518000	127.80583	LOC_os09g35790.2	Os09g0526600	5.5264955
LOC_os03g52594.5	Os03g0736000	2.38784	LOC_os08g43334.1	Os08g0546800	2.9289074
LOC_os04g45070.1	Os04g0533300	-2.0127409	LOC_os09g35790.1	Os09g0526600	7.1203246
LOC_os02g48900.1	Os02g0720900	-2.671257	LOC_os09g28354.1	Os09g0456800	2.6648974
LOC_os02g48870.1	Os02g0720600	-4.3136816	LOC_os07g44690.1	Os07g0640900	-2.0346792
LOC_os01g71256.1	Os01g0939300	2.5702386
LOC_os03g52594.4	Os03g0736000	2.2163074
LOC_os05g40790.1	Os05g0486300	2.955364
LOC_os02g51450.1	Os02g0749800	-3.2777472
LOC_os08g41010.1	Os08g0521400	2.2006645
LOC_os10g37640.1	Os10g0520700	-3.819709
LOC_os03g24590.1	Os03g0360600	-4.0815663
LOC_os05g33500.1	Os05g0404000	-2.4518368
LOC_os06g46890.1	Os06g0682800	2.203032
LOC_os02g48860.1	Os02g0720500	-2.5467138
LOC_os03g20720.1	Os03g0323500	2.1228514
LOC_os03g57149.1	Os03g0785200	-2.0771265
LOC_os12g23180.1	Os12g0420200	-8.992457
LOC_os06g45070.1	Os06g0661600	-2.2264483
LOC_os01g07070.3	Os01g0164400	2.1411672
LOC_os09g25570.1	Os09g0423500	2.7052774
LOC_os04g50120.1	Os04g0591100	-2.2231722
LOC_os06g45540.1	Os06g0666100	-3.1565068
LOC_os07g40480.1	Os07g0596000	2.6362624
LOC_os07g11110.1	Os07g0212200	-7.600775
LOC_os02g46610.1	Os02g0692700	-2.221398
LOC_os09g30414.1	Os09g0482200	-3.4386866
LOC_os08g03310.1	Os08g0126700	-3.2552552
LOC_os01g17160.1	Os01g0278950	2.2475088
LOC_os06g35960.1	Os06g0553100	2.9081597
LOC_os01g53220.1	Os01g0733200	-3.008567
LOC_os03g62780.1	Os03g0844900	-3.3719306
LOC_os09g35790.2	Os09g0526600	-3.0642111
LOC_os03g12370.1	Os03g0224700	-2.0305219
B. HSPs and other chaperones
LOC_os04g01740.1	Os04g0107900	-94.825645	LOC_os02g52270.1	Os02g0760000	2.7931123
LOC_os01g04380.1	Os01g0136200	-45.120564	LOC_os02g54140.1	Os02g0782500	5.024995
LOC_os04g36750.1	Os04g0445100	-39.68456	LOC_os04g36750.1	Os04g0445100	-3.9893596
LOC_os01g08860.1	Os01g0184100	-21.207726	LOC_os03g57340.1	Os03g0787300	2.4095767
LOC_os03g16030.1	Os03g0267000	-15.532246	LOC_os02g02410.1	Os02g0115900	3.0883126
LOC_os03g16920.1	Os03g0277300	-12.160977	LOC_os06g10990.1	Os06g0212900	2.206397
LOC_os03g14180.1	Os03g0245800	-10.114233	LOC_os03g19200.1	Os03g0304500	2.2743344
LOC_os01g42190.1	Os01g0606900	-9.237316	LOC_os02g52150.1	Os02g0758000	7.3401604
LOC_os02g54140.1	Os02g0782500	-8.335781	LOC_os01g04380.1	Os01g0136200	-2.5924432
LOC_os01g04360.1	Os01g0136000	-7.615382	LOC_os03g60790.1	Os03g0822800	-2.535718
LOC_os03g56540.3	Os03g0776900	-7.136891	LOC_os03g16920.1	Os03g0277300	2.192793
LOC_os02g33420.1	Os02g0537400	-6.339688	LOC_os01g62290.1	Os01g0840100	3.7497957
LOC_os03g18200.1	Os03g0293000	-6.2629027	LOC_os06g28050.1	Os06g0474800	-4.7937374
LOC_os12g31460.1	Os12g0498500	-5.183598	LOC_os01g08860.1	Os01g0184100	4.064446
LOC_os03g50250.1	Os03g0710500	-4.8018517	LOC_os05g42120.1	Os05g0500500	2.3795276
LOC_os01g04350.1	Os01g0135900	-4.5012455	LOC_os06g14240.1	Os06g0253100	8.737876
LOC_os06g14240.1	Os06g0253100	-3.9781775	LOC_os12g31460.1	Os12g0498500	-2.6012142
LOC_os03g15960.1	Os03g0266300	-3.2298167	LOC_os02g08490.1	Os02g0181900	2.3389115
LOC_os05g42120.1	Os05g0500500	-3.2268124	LOC_os04g01740.1	Os04g0107900	-2.2763498
LOC_os06g28050.1	Os06g0474800	-3.1959345	LOC_os03g15960.1	Os03g0266300	2.4089212
LOC_os04g57880.1	Os04g0675400	-3.1763089	LOC_os03g06390.1	Os03g0159900	-2.9050245
LOC_os02g52150.1	Os02g0758000	-2.970593	LOC_os01g04370.1	Os01g0136100	-6.9854426
LOC_os01g53020.1	Os01g0730500	-2.527012	LOC_os08g39140.1	Os08g0500700	3.58413
LOC_os03g11910.1	Os03g0218500	-2.4232397	LOC_os02g33420.1	Os02g0537400	-2.8399446
LOC_os01g04370.1	Os01g0136100	-2.3349347	LOC_os05g48810.1	Os05g0562300	13.973777
LOC_os01g04340.1	Os01g0135800	-2.3027587	LOC_os01g08560.1	Os01g0180800	2.5004036
LOC_os06g28050.4	Os06g0474800	-2.1507835	LOC_os03g18200.2	Os03g0293000	2.289334
LOC_os02g54130.1	Os02g0782300	2.0481884	LOC_os02g03570.1	Os02g0128000	2.9274504
LOC_os11g08440.1	Os11g0187500	2.1022325	LOC_os01g04350.1	Os01g0135900	4.231679
LOC_os02g03000.2	Os02g0122400	2.374358	LOC_os09g31486.1	Os09g0491772	2.3288004
LOC_os09g32050.1	Os09g0493800	2.3852808	LOC_os03g18200.1	Os03g0293000	-2.2552998
LOC_os05g31056.1	Os05g0374500	2.493514	LOC_os04g57880.1	Os04g0675400	-2.7249057
			LOC_os03g16860.1	Os03g0276500	4.613251
			LOC_os05g06440.1	Os05g0156500	2.885774
			LOC_os06g50300.1	Os06g0716700	5.0736322
C. Hormone metabolism and signal transduction related genes
LOC_os02g02000.1	Os02g0110200	-9.055973	LOC_os04g44110.1	Os04g0521800	2.1261632
LOC_os07g28160.1	Os07g0465400	-7.325508	LOC_os01g51060.1	Os01g0706900	2.8978179
LOC_os05g37880.1	Os05g0451900	-6.729575	LOC_os01g45550.1	Os01g0643300	-2.6884367
LOC_os01g55240.1	Os01g0757200	-6.6587877	LOC_os01g69070.1	Os01g0919800	4.0892806
LOC_os02g47510.1	Os02g0704000	-5.3716187	LOC_os06g12610.1	Os06g0232300	2.130277
LOC_os11g44810.1	Os11g0671000	-4.9778347	LOC_os04g32460.1	Os04g0395600	-2.1607559
LOC_os03g63970.1	Os03g0856700	-4.8824024	LOC_os01g07410.1	Os01g0168600	2.0636594
LOC_os05g28740.1	Os05g0355400	-4.000595	LOC_os04g52670.1	Os04g0617050	-2.294669
LOC_os01g45550.1	Os01g0643300	-3.9023125	LOC_os04g58280.1	Os04g0679400	-4.801292
LOC_os01g63230.1	Os01g0851100	-3.8343382	LOC_os12g43110.1	Os12g0626200	3.045612
LOC_os03g09880.1	Os03g0194600	-3.5096369	LOC_os06g17390.1	Os06g0284200	2.6682298
LOC_os03g58170.1	Os03g0796000	-3.4437568	LOC_os04g27060.1	Os04g0339400	-3.584291
LOC_os03g64280.1	Os03g0860600	-3.1479065	LOC_os06g48860.1	Os06g0702000	3.6252472
LOC_os01g51060.1	Os01g0706900	-3.0915666	LOC_os08g41280.1	Os08g0524200	3.4703376
LOC_os09g37330.1	Os09g0545300	-3.0050619	LOC_os06g45970.1	Os06g0671600	2.2445345
LOC_os08g32170.1	Os08g0417100	-2.8921685	LOC_os11g05050.1	Os11g0147800	2.0035758
LOC_os02g52990.1	Os02g0769100	-2.8303149	LOC_os01g55940.1	Os01g0764800	5.9849496
LOC_os04g46220.1	Os04g0546800	-2.721644	LOC_os08g41290.1	Os08g0524400	6.732342
LOC_os08g30520.1	Os08g0395800	-2.704294	LOC_os04g56680.1	Os04g0662200	2.150414
LOC_os01g11150.1	Os01g0209700	-2.6947594	LOC_os05g48270.1	Os05g0556400	13.310939
LOC_os03g08500.1	Os03g0183300	-2.62521	LOC_os04g26910.1	Os04g0338000	2.9920526
LOC_os01g10110.1	Os01g0197700	-2.5770624	LOC_os12g07540.1	Os12g0174100	-2.035024
LOC_os12g44310.1	Os12g0640600	-2.4861965	LOC_os09g32470.1	Os09g0500900	15.30099
LOC_os02g43790.1	Os02g0654700	-2.4677045	LOC_os09g32320.1	Os09g0498800	2.1904976
LOC_os09g13470.1	Os09g0305300	-2.4665473	LOC_os06g50040.1	Os06g0714300	4.3731694
LOC_os04g26910.1	Os04g0338000	-2.4208887	LOC_os08g35110.1	Os08g0452500	3.040482
LOC_os10g40934.1	Os10g0558700	-2.3627236	LOC_os11g44810.1	Os11g0671000	-4.5781536
LOC_os06g14390.1	None	-2.359033	LOC_os07g18154.1	Os07g0282300	2.6365292
LOC_os02g43820.1	Os02g0655200	-2.3427763	LOC_os07g18120.1	Os07g0281700	2.0531154
LOC_os12g36640.1	Os12g0552500	-2.3418343	LOC_os01g38580.1	Os01g0566500	3.8323867
LOC_os07g42370.1	Os07g0615200	-2.3087735	LOC_os04g37619.1	Os04g0448900	2.358356
LOC_os07g07050.1	Os07g0164900	-2.2654889	LOC_os02g52780.1	Os02g0766700	-2.3805277
LOC_os08g41290.1	Os08g0524400	-2.252463	LOC_os01g51610.1	Os01g0713600	2.055661
LOC_os12g07540.1	Os12g0174100	-2.2496424	LOC_os07g28160.1	Os07g0465400	-3.3908691
LOC_os01g37960.1	Os01g0560000	-2.167548	LOC_os01g01369.1	Os01g0103600	2.6328177
LOC_os01g61610.1	Os01g0832600	-2.15262	LOC_os01g70930.1	Os01g0935400	3.6215248
LOC_os07g22730.1	Os07g0410300	-2.1376812	LOC_os10g39140.1	Os10g0536400	4.1633034
LOC_os08g32160.1	Os08g0417000	-2.1085832	LOC_os08g44590.1	Os08g0560000	2.256327
LOC_os08g41280.1	Os08g0524200	-2.0878706	LOC_os04g44150.1	Os04g0522500	7.335449
LOC_os01g43090.1	Os01g0618100	-2.010142	LOC_os07g07410.1	Os07g0169600	2.06354
LOC_os05g05800.1	Os05g0150500	-2.0021179	LOC_os10g40934.7	Os10g0558750	-2.4636948
LOC_os01g52720.1	Os01g0727400	2.0071373	LOC_os08g37456.1	Os08g0480200	2.3849843
LOC_os10g09870.1	Os10g0177400	2.117646	LOC_os01g39860.1	Os01g0580500	3.822439
LOC_os07g15540.1	Os07g0259100	2.187299	LOC_os03g18030.1	Os03g0289800	-2.0298707
LOC_os04g58000.1	Os04g0676600	2.243201	LOC_os01g55240.1	Os01g0757200	-5.030092
LOC_os03g21090.1	Os03g0328100	2.2754939	LOC_os03g03034.1	Os03g0122300	7.196284
LOC_os09g13940.1	Os09g0309700	2.5755067	LOC_os01g35230.1	Os01g0536400	3.0392768
LOC_os01g50610.1	Os01g0701700	2.7443707	LOC_os09g27750.1	Os09g0451000	3.2293217
LOC_os01g51610.1	Os01g0713600	3.149978	LOC_os04g49210.1	Os04g0581100	6.318026
LOC_os11g11430.1	Os11g0221300	3.2140708	LOC_os03g42130.1	Os03g0618300	2.1507103
LOC_os09g27750.1	Os09g0451000	3.959552	LOC_os04g10350.1	Os04g0182200	2.0066216
LOC_os04g49210.1	Os04g0581100	8.001202	LOC_os07g22770.1	Os07g0410700	2.0650032
LOC_os03g14590.1	Os03g0250000	-2.347402	LOC_os10g41330.2	Os10g0562900	3.2837937
LOC_os02g18880.1	Os02g0291000	-2.1787348	LOC_os06g39240.1	Os06g0592500	7.8693757
LOC_os08g40530.2	Os08g0517200	2.2836187	LOC_os03g53900.1	Os03g0750000	2.4833057
LOC_os12g06510.1	Os12g0162400	2.39344	LOC_os05g28740.1	Os05g0355400	-6.54102
LOC_os05g31620.1	Os05g0380900	-3.8740594	LOC_os02g52314.1	Os02g0760500	2.2390244
LOC_os12g40510.1	Os12g0597000	2.1846604	LOC_os05g31040.1	Os05g0374200	-2.1863034
LOC_os08g39290.1	Os08g0502600	-2.1110384	LOC_os10g34230.1	Os10g0483500	2.0478425
LOC_os01g67054.1	Os01g0895600	-2.4016876	LOC_os03g59570.1	Os03g0810100	-2.2391083
LOC_os01g72530.1	Os01g0955100	-3.120868	LOC_os01g69920.1	Os01g0923700	-2.1168659
LOC_os04g57350.1	Os04g0669300	-2.749331	LOC_os03g49380.1	Os03g0700700	2.7346523
LOC_os06g47130.1	Os06g0685300	-2.7589917	LOC_os12g37260.1	Os12g0559200	3.7612154
LOC_os03g57330.1	Os03g0787200	-2.358919	LOC_os02g02000.1	Os02g0110200	-4.8113623
LOC_os02g03020.1	Os02g0122600	-5.0010824	LOC_os06g13460.1	Os06g0242700	5.2971444
LOC_os02g14980.1	Os02g0247800	-2.5159018	LOC_os05g34854.1	Os05g0421900	2.6052637
LOC_os01g51230.1	Os01g0708700	2.2638714	LOC_os01g66100.1	Os01g0883800	-2.2205756
LOC_os01g59530.1	Os01g0810300	-3.6532528	LOC_os05g11810.1	Os05g0208500	2.0330446
LOC_os09g31040.1	Os09g0483500	-2.0798972	LOC_os07g40240.1	Os07g0592000	4.463206
LOC_os03g29770.1	Os03g0411300	-2.3639438	LOC_os03g55290.1	Os03g0760800	2.4496589
LOC_os05g41580.1	Os05g0495600	-2.2178683	LOC_os04g58480.1	Os04g0681500	3.8093565
LOC_os07g14270.1	Os07g0246200	-2.2423246	LOC_os03g19720.1	Os03g0310800	2.9223678
LOC_os09g30490.1	Os09g0482800	-12.1217	LOC_os01g72100.1	Os01g0949500	2.134396
LOC_os02g25060.1	Os02g0448400	-2.7792025	LOC_os05g43170.1	Os05g0507300	4.1294127
LOC_os03g21380.1	Os03g0331700	-2.12919	LOC_os01g09470.1	Os01g0190500	3.1612995
LOC_os08g42750.1	Os08g0540400	-2.8010142	LOC_os08g02250.1	Os08g0115200	-2.012904
LOC_os02g06340.1	Os02g0158100	2.454985	LOC_os02g09840.1	Os02g0191700	2.7633312
LOC_os03g53200.1	Os03g0743500	-2.137896	LOC_os01g16970.1	Os01g0276800	2.2813714
LOC_os02g08010.1	Os02g0176650	2.0006232	LOC_os05g03190.1	Os05g0123200	2.1539445
LOC_os01g11414.1	Os01g0212400	-2.9634266	LOC_os04g57350.1	Os04g0669300	2.4657707
			LOC_os04g32950.1	Os04g0402100	2.192791
			LOC_os06g47130.1	Os06g0685300	-2.0216417
			LOC_os03g17310.1	Os03g0281466	2.0111024
			LOC_os08g44660.1	Os08g0560700	2.2147777
			LOC_os01g39770.1	Os01g0579600	2.9563892
			LOC_os01g67090.1	Os01g0896200	6.0035424
			LOC_os01g51230.1	Os01g0708700	3.5675833
			LOC_os03g48270.1	Os03g0688300	3.3950515
			LOC_os10g09850.1	Os10g0177200	-2.1489024
			LOC_os01g59360.1	Os01g0808400	3.9250746
			LOC_os11g04560.1	Os11g0141400	2.1738555
			LOC_os12g41110.1	Os12g0603800	3.0193882
			LOC_os07g14270.1	Os07g0246200	4.4296355
			LOC_os09g30490.1	Os09g0482800	2.2882383
			LOC_os03g06240.1	Os03g0158500	-3.633676
			LOC_os12g07230.1	Os12g0169800	2.1568153
			LOC_os08g40530.1	Os08g0517200	2.0518758
			LOC_os08g04890.1	Os08g0144100	2.4735148
			LOC_os04g47300.1	Os04g0560600	2.3729916
			LOC_os03g21380.1	Os03g0331700	2.2751827
			LOC_os08g42750.1	Os08g0540400	3.3881435
			LOC_os01g61720.1	Os01g0833800	2.1773927
			LOC_os03g61670.1	Os03g0832200	10.461963
			LOC_os04g55220.1	Os04g0644900	2.1003828
			LOC_os01g11414.1	Os01g0212400	-2.0389261
			LOC_os03g06570.1	Os03g0161400	2.920559
			LOC_os07g22640.1	Os07g0409100	2.860814
D. ROS related genes
LOC_os06g39690.1	Os06g0597900	-2.060554	LOC_os06g39140.1	Os06g0591600	2.2412152
LOC_os02g33020.1	Os02g0533200	-2.2583873	LOC_os01g68480.1	Os01g0913000	2.50721
LOC_os02g35900.1	Os02g0567100	-2.9665267	LOC_os01g07376.1	Os01g0168200	2.1642013
LOC_os11g32500.1	Os11g0528500	-3.9896863	LOC_os09g27830.1	Os09g0451500	3.8284807
LOC_os01g68480.1	Os01g0913000	-2.4622855	LOC_os04g53740.1	Os04g0629500	-2.2992318
LOC_os05g40190.1	Os05g0480200	-3.7324262	LOC_os12g35640.1	Os12g0541600	2.6317198
LOC_os02g42570.1	Os02g0638300	-6.1410027	LOC_os07g48510.1	Os07g0684100	-3.009324
LOC_os04g44830.1	Os04g0530600	-2.1601174	LOC_os07g29410.1	Os07g0476900	2.8302088
LOC_os01g07376.1	Os01g0168200	-2.0244768	LOC_os07g08840.1	Os07g0186000	3.706564
LOC_os07g48510.1	Os07g0684100	-2.1925852	LOC_os02g53400.1	Os02g0774100	-3.1629512
LOC_os07g29410.1	Os07g0476900	-3.1114547	LOC_os03g58630.1	Os03g0800700	2.2986157
LOC_os02g53400.1	Os02g0774100	-4.4967265	LOC_os08g01140.1	Os08g0101700	-3.990203
LOC_os12g08730.1	Os12g0188700	-4.133335	LOC_os05g01820.1	Os05g0108800	2.3722064
LOC_os06g06790.1	Os06g0163400	2.736129	LOC_os02g42890.1	Os02g0642300	2.9860744
LOC_os08g01140.1	Os08g0101700	-8.120928	LOC_os01g73990.1	Os01g0971500	2.5049613
LOC_os04g45090.1	Os04g0533500	-3.3530047	LOC_os02g42740.1	Os02g0640300	3.8869576
LOC_os02g42890.1	Os02g0642300	-2.1320958	LOC_os10g36030.1	Os10g0504200	2.3731952
LOC_os02g43360.1	Os02g0649800	-2.295717	LOC_os09g39380.1	Os09g0567300	2.013745
LOC_os04g51300.1	Os04g0602100	-4.9758377	LOC_os08g41090.1	Os08g0522400	-3.2182064
LOC_os02g34810.1	Os02g0553200	-5.358221	LOC_os07g49400.1	Os07g0694700	2.9447806
LOC_os08g41090.1	Os08g0522400	-3.2644572	LOC_os03g17690.1	Os03g0285700	2.7192163
LOC_os10g28200.1	Os10g0417600	-4.135231	LOC_os04g35520.1	Os04g0434800	3.0404246
LOC_os01g67520.1	Os01g0901300	2.0725803	LOC_os12g08810.1	Os12g0190000	6.600578
LOC_os06g08670.1	Os06g0185900	-2.8687465	LOC_os04g46960.1	Os04g0556300	2.5122955
LOC_os11g43520.1	Os11g0655900	-8.585402	LOC_os01g47760.1	Os01g0667900	3.3007252
LOC_os12g35340.1	Os12g0538700	-3.9117138	LOC_os11g43520.1	Os11g0655900	-5.3107724
LOC_os01g27140.1	Os01g0368900	-7.5032196	LOC_os04g33680.1	Os04g0412800	2.709386
LOC_os06g09610.1	Os06g0196300	-6.121264	LOC_os01g27140.1	Os01g0368900	-7.02488
LOC_os02g09940.1	Os02g0192700	-3.7969563	LOC_os06g09610.1	Os06g0196300	-2.197814
LOC_os03g03910.1	Os03g0131200	-4.685944	LOC_os01g48420.1	Os01g0675100	2.885286
LOC_os02g02400.3	Os02g0115700	-3.2652636	LOC_os06g42000.1	Os06g0625500	2.8243568
LOC_os02g02400.1	Os02g0115700	-4.4758196	LOC_os03g22810.1	Os03g0351500	5.037981
LOC_os06g02500.1	Os06g0115400	2.9044054	LOC_os02g02400.1	Os02g0115700	2.5859308
E. Cell division and cell cycle
LOC_os04g35570.1	Os04g0435700	-2.0860562	LOC_os02g34860.1	Os02g0554100	2.7550383
LOC_os05g38270.1	Os05g0456925	3.5694227	LOC_os04g40940.1	Os04g0486500	2.8773353
LOC_os01g65580.1	Os01g0877300	2.0266678	LOC_os05g38270.1	Os05g0456925	3.7599647
LOC_os05g41750.1	Os05g0497150	2.1620595	LOC_os03g40260.1	Os03g0599600	2.0603905
LOC_os05g50410.1	Os05g0580500	2.1092477	LOC_os12g03130.1	Os12g0124700	2.8535929
LOC_os05g51790.1	Os05g0596600	2.0485966	LOC_os02g58790.1	Os02g0834700	-2.3582094
LOC_os11g03430.1	Os11g0128400	4.0636797	LOC_os01g59120.1	Os01g0805600	7.659658
LOC_os12g03130.1	Os12g0124700	2.767801	LOC_os08g37390.1	Os08g0479300	2.1634684
LOC_os02g58790.1	Os02g0834700	-4.270964	LOC_os06g51110.1	Os06g0726800	14.58437
LOC_os12g31450.1	Os12g0498400	2.0593185	LOC_os01g67290.1	Os01g0898300	2.0096464
LOC_os01g59120.1	Os01g0805600	2.1547003	LOC_os03g10650.1	Os03g0203800	-2.2420745
LOC_os02g54280.1	Os02g0784100	2.3302052	LOC_os12g31810.1	Os12g0502300	2.2308352
LOC_os04g53680.1	Os04g0628900	-2.9411402	LOC_os04g47580.1	Os04g0563700	4.5037117
LOC_os01g74146.1	Os01g0972900	3.4259527	LOC_os05g41390.1	Os05g0493500	8.153239
LOC_os03g04490.1	Os03g0137800	-2.0012872	LOC_os02g43550.1	Os02g0652000	3.210025
LOC_os07g42860.1	Os07g0620800	2.022213	LOC_os04g53680.1	Os04g0628900	-2.4750361
LOC_os10g41430.1	Os10g0563900	2.443125	LOC_os01g74146.1	Os01g0972900	2.9276505
LOC_os03g42070.1	Os03g0617500	-2.3447635	LOC_os10g41430.1	Os10g0563900	2.8156161
LOC_os01g17402.1	Os01g0281200	2.751228	LOC_os03g42070.1	Os03g0617500	-2.5639436
LOC_os04g28420.1	Os04g0352400	-4.734676	LOC_os01g17402.1	Os01g0281200	2.6308138
LOC_os01g02080.1	Os01g0111100	-4.069228	LOC_os06g49470.1	Os06g0708400	5.013484
			LOC_os01g38359.1	Os01g0564300	9.891842
			LOC_os09g32526.1	Os09g0501850	2.5125391
			LOC_os07g37830.1	Os07g0565600	-2.0854301
			LOC_os02g28980.1	Os02g0491400	2.7595012
			LOC_os01g38229.2	Os01g0563000	3.0890634
			LOC_os02g02890.1	Os02g0121300	3.8356657
			LOC_os10g06630.1	Os10g0154700	4.7698555
			LOC_os08g41390.1	Os08g0525600	2.5161142
			LOC_os04g28420.1	Os04g0352400	14.889713
F. Ubiquitin dependent degradation
LOC_os04g44820.1	Os04g0530500	-2.0536304	LOC_os05g09490.1	Os05g0187000	2.0145493
LOC_os05g43610.1	Os05g0512000	2.8285754	LOC_os08g41730.1	Os08g0529100	2.18603
LOC_os03g16824.1	Os03g0275900	2.2651393	LOC_os09g33986.1	Os09g0515200	2.1640577
LOC_os05g36310.1	Os05g0439000	-2.205085	LOC_os09g15750.1	Os09g0326800	-2.5793095
LOC_os05g07070.1	Os05g0163400	2.8101492	LOC_os06g43570.1	Os06g0643100	2.9329271
LOC_os08g37760.1	Os08g0484200	-2.0118434	LOC_os05g48340.1	Os05g0557200	-2.4750237
LOC_os11g39640.1	Os11g0610600	-2.0800188	LOC_os07g05880.1	Os07g0153400	2.96356
LOC_os01g52110.1	Os01g0719100	2.0900967	LOC_os01g17390.1	Os01g0281000	2.5134456
LOC_os11g02424.1	Os11g0116200	-2.338444	LOC_os08g01290.1	Os08g0103300	2.8452146
LOC_os08g05560.1	Os08g0151700	2.8518717	LOC_os01g27150.1	Os01g0369000	2.3504477
LOC_os09g38110.1	Os09g0554200	-3.355335	LOC_os03g47949.1	Os03g0683833	2.5278866
LOC_os04g51400.1	Os04g0603200	-6.9102073	LOC_os04g50720.1	Os04g0593600	2.2264125
LOC_os02g42690.1	Os02g0639800	-2.134635	LOC_os02g52910.1	Os02g0768000	3.6033633
LOC_os02g03760.1	Os02g0130300	3.0264401	LOC_os09g33670.1	Os09g0511500	2.126052
LOC_os03g20870.1	Os03g0324900	-2.0864758	LOC_os10g31850.1	Os10g0456800	-2.4519193
LOC_os01g60860.1	Os01g0823900	-2.6616147	LOC_os01g49280.1	Os01g0686700	-2.2222507
LOC_os09g21740.1	Os09g0386200	-2.3250148	LOC_os06g03580.1	Os06g0125800	2.977465
LOC_os08g34550.1	Os08g0445000	-2.136969	LOC_os09g20900.1	Os09g0375900	2.3772397
LOC_os11g05300.1	Os11g0150450	-2.4151876	LOC_os12g43930.1	Os12g0636000	2.6079376
LOC_os05g40020.1	Os05g0478000	-2.10539	LOC_os10g39770.1	Os10g0544600	-2.8814015
LOC_os02g46720.1	Os02g0694400	2.1098456	LOC_os04g37740.1	Os04g0450400	2.467498
LOC_os04g58320.1	Os04g0679800	2.0462997	LOC_os09g38110.1	Os09g0554200	-3.4430354
LOC_os03g45420.1	Os03g0657100	-2.373093	LOC_os03g05570.1	Os03g0149800	2.4721215
LOC_os04g50760.1	Os04g0594000	2.039382	LOC_os04g51400.1	Os04g0603200	-3.5116024
LOC_os06g50370.1	Os06g0717600	-2.2924292	LOC_os10g40490.1	Os10g0552400	3.1495008
LOC_os01g60730.1	Os01g0822800	-2.1893647	LOC_os01g50750.1	Os01g0703300	7.78441
LOC_os04g01490.1	Os04g0105100	-2.416517	LOC_os04g41250.1	Os04g0489800	8.317883
LOC_os07g29600.1	Os07g0479100	-2.2524943	LOC_os01g71220.1	Os01g0938600	2.192183
LOC_os10g39850.1	Os10g0545600	4.294546	LOC_os05g40020.1	Os05g0478000	-2.1779287
LOC_os05g39930.1	Os05g0476700	-2.864719	LOC_os01g68900.1	Os01g0917900	2.3118174
LOC_os08g35910.1	Os08g0461100	2.106887	LOC_os06g23274.1	Os06g0340200	2.5028358
LOC_os11g14140.1	Os11g0246200	-2.038926	LOC_os04g49550.1	Os04g0585000	-5.6155224
LOC_os01g17390.1	Os01g0281000	-2.0926383	LOC_os09g17610.1	Os09g0344900	3.0504885
LOC_os01g50840.1	Os01g0704300	-2.1797278	LOC_os05g28730.1	Os05g0355300	-3.465567
LOC_os01g65920.1	Os01g0881900	-2.2493637	LOC_os04g58800.1	Os04g0684800	2.193431
LOC_os08g09450.1	Os08g0193900	2.2285497	LOC_os02g42314.1	Os02g0634800	2.1728394
LOC_os08g35900.1	Os08g0461000	2.62524	LOC_os05g08960.1	Os05g0182500	2.6544657
LOC_os05g37690.1	Os05g0449500	-2.5661888	LOC_os01g46926.1	Os01g0658400	2.7170973
LOC_os08g41730.1	Os08g0529100	-2.326871	LOC_os10g31000.1	Os10g0447100	2.0094287
LOC_os01g27160.1	Os01g0369200	2.1166868	LOC_os05g38550.1	Os05g0460200	2.1646838
LOC_os04g40830.1	Os04g0484800	2.388403	LOC_os01g16650.1	Os01g0273100	2.9065814
LOC_os04g49130.1	Os04g0580400	2.185723	LOC_os03g03130.1	Os03g0123100	2.1847773
LOC_os02g30310.1	Os02g0506500	2.0448308	LOC_os07g07240.1	Os07g0166800	4.1023846
LOC_os02g10510.1	Os02g0198600	2.2039633	LOC_os02g16040.1	Os02g0261100	3.0698783
LOC_os01g56490.1	Os01g0771400	2.1884348	LOC_os09g25320.1	Os09g0420800	2.0051305
			LOC_os11g04880.1	Os11g0145400	5.166688
			LOC_os01g68950.1	Os01g0918300	2.0369484
			LOC_os10g07270.1	Os10g0160000	2.0447695
			LOC_os02g36400.1	Os02g0573400	2.2162738
			LOC_os07g06950.1	Os07g0163800	2.202447
G. Sucrose-starch pathways
LOC_os05g05270.1	Os05g0144900	-2.2039714	LOC_os06g43630.1	Os06g0643800	2.2364378
LOC_os02g36700.1	Os02g0576600	-2.4945366	LOC_os02g05030.1	Os02g0143100	2.4167385
LOC_os09g08072.1	Os09g0255000	-2.8280387	LOC_os03g28330.1	Os03g0401300	28.18508
LOC_os09g08072.1	Os09g0255000	-2.8280387	LOC_os03g20020.1	Os03g0314800	2.0366957
LOC_os04g45290.1	Os04g0535600	-3.0358007	LOC_os02g34560.1	Os02g0550600	2.6461847
LOC_os08g02120.1	Os08g0113100	2.2001822	LOC_os02g33110.1	Os02g0534400	4.257163
LOC_os05g45590.1	Os05g0532600	2.0582852	LOC_os09g08072.1	Os09g0255000	-2.317983
LOC_os01g71320.1	Os01g0940100	3.2595484	LOC_os04g33740.1	Os04g0413500	3.464504
LOC_os01g53930.1	Os01g0742500	2.8605273	LOC_os01g63220.1	Os01g0851000	-2.3282583
LOC_os07g13980.1	Os07g0243200	-3.0147486	LOC_os01g66940.1	Os01g0894300	2.7637348
LOC_os03g52460.1	Os03g0735000	2.7357764	LOC_os08g02120.1	Os08g0113100	2.9398098
LOC_os05g50380.1	Os05g0580000	2.5671484	LOC_os01g53930.1	Os01g0742500	2.236404
LOC_os05g45720.1	Os05g0533600	3.192453	LOC_os07g13980.1	Os07g0243200	-2.2826824
LOC_os02g51070.1	Os02g0744700	-2.7270813	LOC_os09g12660.1	Os09g0298200	2.0704358
LOC_os07g22930.2	Os07g0412100	2.8326473	LOC_os05g50380.1	Os05g0580000	3.7067115
LOC_os06g04200.1	Os06g0133000	2.7340941	LOC_os07g22930.2	Os07g0412100	6.80092
LOC_os06g51084.1	Os06g0726400	2.255289	LOC_os06g04200.1	Os06g0133000	3.4248064
LOC_os08g36910.1	Os08g0473900	-14.110497	LOC_os04g53310.1	Os04g0624600	2.0462852
LOC_os03g04770.1	Os03g0141200	-2.7442195	LOC_os08g36910.1	Os08g0473900	3.8959756
LOC_os10g32810.1	Os10g0465700	-4.3687105	LOC_os03g04770.1	Os03g0141200	3.0086882
LOC_os09g39570.1	Os09g0569200	2.0616362	LOC_os10g32810.1	Os10g0465700	2.172904
LOC_os03g22790.1	Os03g0351300	2.1909933	LOC_os01g63270.1	Os01g0851700	2.0733287
LOC_os07g43390.1	Os07g0627000	3.5091717
LOC_os04g51330.1	Os04g0602400	2.0221567
H. Microspore/pollen and tapetum specific genes
LOC_Os01g52214.1	Os01g0720200	2.02504	LOC_Os01g06620.1	Os01g0159500	3.19647
LOC_Os01g56490.1	Os01g0771400	2.18843	LOC_Os01g46850.1	Os01g0657000	3.51004
LOC_Os01g60080.1	Os01g0816700	-2.81991	LOC_Os01g60080.1	Os01g0816700	8.61696
LOC_Os01g69020.1	Os01g0919200	-2.54872	LOC_Os01g69020.1	Os01g0919200	20.0353
LOC_Os03g58170.1	Os03g0796000	-3.44376	LOC_Os02g02560.1	Os02g0117700	2.18503
LOC_Os04g25190.1	Os04g0317800	-2.35888	LOC_Os02g03520.1	Os02g0127500	7.46999
LOC_Os04g45290.1	Os04g0535600	-3.0358	LOC_Os02g58800.1	Os02g0834800	3.95652
LOC_Os07g14340.1	Os07g0247000	-3.87423	LOC_Os03g12570.1	Os03g0226800	4.68347
LOC_Os07g15530.1	Os07g0259000	-7.0642	LOC_Os03g50885.1	Os03g0718100	2.55276
LOC_Os08g12160.1	Os08g0218700	-3.84925	LOC_Os04g25190.1	Os04g0317800	12.499
LOC_Os10g32810.1	Os10g0465700	-4.36871	LOC_Os04g57280.1	Os04g0668400	4.06527
LOC_Os10g40090.1	Os10g0548600	-3.66304	LOC_Os05g51900.1	Os05g0597700	4.30166
LOC_Os09g36860.1	Os09g0539800	2.3694	LOC_Os06g03390.1	Os06g0124400	4.04029
LOC_Os02g32469.1	Os02g0525600	-4.76933	LOC_Os06g44470.1	Os06g0655200	3.67197
			LOC_Os07g13440.1	Os07g0238500	3.74889
			LOC_Os07g14340.1	Os07g0247000	7.35213
			LOC_Os07g15530.1	Os07g0259000	9.72799
			LOC_Os08g12160.1	Os08g0218700	9.6009
			LOC_Os10g26600.1	Os10g0406100	5.48363
			LOC_Os10g32810.1	Os10g0465700	2.1729
			LOC_Os10g35930.1	Os10g0503100	6.79022
			LOC_Os10g40090.1	Os10g0548600	19.2952
			LOC_Os09g36860.1	Os09g0539800	2.95343
			LOC_Os05g32110.1	Os05g0386800	4.96991
