# Supplementary material for: Meta-Analysis of Microarray Data and Their Utility in Dissecting the Mapped QTLs for Heat Acclimation in Rice
Source: Plants (Basel). 2023 Apr 18;12(8):1697. doi: 10.3390/plants12081697 (PMC10142300; doi:10.3390/plants12081697)
Supplement: Supplementary file 1 [file plants-12-01697-s001.zip › Supplementary table S2.xlsx]

## Sheet: S Table 2A Moroberekan
Supplementary Table 2: Pathway analysis of the heat stress responsive genes (HRGs) in the five genotype (A: Moroberekan; B: IR64; C: Nagina 22; D: Cultivar 996; E: Pusa Basmati)
S. No.	KEGG ID	RAPDB ID	Log FC	Annotation
Upregulated
1	dosa01100 Metabolic pathways	Os01g0600900	1.03908	Chlorophyll a-b binding protein 2, chloroplast precursor (LHCII type I CAB-2) (LHCP).
2	dosa01100 Metabolic pathways	Os02g0197600	1.26508	Chlorophyll a/b-binding protein type III (Fragment).
3	dosa01100 Metabolic pathways	Os11g0192400	1.12716	Pectin lyase fold/virulence factor domain containing protein.
4	dosa04141 Protein processing in endoplasmic reticulum	Os01g0184100	1.3219	Similar to 17.5 kDa class II heat shock protein.
5	dosa04141 Protein processing in endoplasmic reticulum	Os01g0840100	1.67888	Heat shock protein Hsp70 family protein.
6	dosa04141 Protein processing in endoplasmic reticulum	Os01g0895600	1.30959	Similar to Calreticulin-3.
7	dosa04141 Protein processing in endoplasmic reticulum	Os03g0213100	1.57687	Similar to Sec61p.
8	dosa04141 Protein processing in endoplasmic reticulum	Os03g0266300	1.28504	Class I low-molecular-weight heat shock protein 17.9.
9	dosa04141 Protein processing in endoplasmic reticulum	Os03g0267000	1.70265	Low molecular mass heat shock protein Oshsp18.0.
10	dosa04141 Protein processing in endoplasmic reticulum	Os04g0402100	1.38829	Similar to Calnexin (Fragment).
11	dosa03018 RNA degradation	Os10g0462900	1.27715	Similar to mitochondrial chaperonin-60.
Downregulated
12	dosa01100 Metabolic pathways	Os01g0224700	-1.89382	Flavin monooxygenase-like enzyme, Auxin biosynthesis
13	dosa01100 Metabolic pathways	Os02g0196700	-1.13325	Similar to Exopolygalacturonase.
14	dosa01100 Metabolic pathways	Os02g0741200	-1.185	Similar to Peroxidase 65 precursor (EC 1.11.1.7) (Atperox P65) (ATP43).
15	dosa01100 Metabolic pathways	Os03g0719400	-1.01089	Alpha/beta hydrolase fold-1 domain containing protein.
16	dosa01100 Metabolic pathways	Os04g0447400	-1.13478	Similar to Glutamate decarboxylase 2 (EC 4.1.1.15) (GAD 2).
17	dosa01100 Metabolic pathways	Os05g0186300	-1.04868	Similar to NADP-malic enzyme.
18	dosa01100 Metabolic pathways	Os05g0480700	-1.20194	Similar to Vacuolar ATP synthase subunit E (EC 3.6.3.14) (V-ATPase E subunit) (Vacuolar proton pump E subunit).
19	dosa01100 Metabolic pathways	Os05g0574600	-1.19188	Similar to 3-ketoacyl-CoA synthase.
20	dosa01100 Metabolic pathways	Os06g0110000	-1.40487	Similar to DWARF3 (Fragment).
21	dosa01100 Metabolic pathways	Os06g0545200	-1.00767	Similar to Zea m 13 allergen (Fragment).
22	dosa01100 Metabolic pathways	Os07g0691100	-1.45208	Similar to Pectin methylesterase 6 (Fragment).
23	dosa01100 Metabolic pathways	Os10g0163340	-1.06801	Similar to Cytosolic aldolase.
24	dosa01100 Metabolic pathways	Os11g0309000	-1.53434	Synaptojanin, N-terminal domain containing protein.
25	dosa01100 Metabolic pathways	Os11g0683700	-1.24561	Pectin lyase fold domain containing protein.
26	dosa01100 Metabolic pathways	Os12g0420100	-1.12333	Similar to Beta-glucosidase.
27	dosa04075 Plant hormone signal transduction	Os01g0785400	-1.13859	GH3 auxin-responsive promoter family protein.
28	dosa04075 Plant hormone signal transduction	Os07g0592600	-1.0715	Similar to Indole-3-acetic acid-amido synthetase GH3.3 (EC 6.3.2.-) (Auxin- responsive GH3-like protein 3) (AtGH3-3).
29	dosa04626 Plant-pathogen interaction	Os08g0144100	-1.37099	Similar to Avr9/Cf-9 rapidly elicited protein 31.
30	dosa04626 Plant-pathogen interaction	Os09g0514200	-1.02483	Similar to Calcium-dependent protein kinase.
31	dosa04626 Plant-pathogen interaction	Os11g0136600	-1.38366	Similar to Calcium-dependent protein kinase (Fragment).

## Sheet: S Table 2B IR64
Supplementary Table 2: Pathway analysis of the heat stress responsive genes (HRGs) in the five genotype (A: Moroberekan; B: IR64; C: Nagina 22; D: Cultivar 996; E: Pusa Basmati)
S. No.	KEGG ID	RAPDB ID	Log FC	Annotation
Upregulated
1	dosa01100 Metabolic pathways	Os02g0101500	1.37304	Similar to NADH-dependent hydroxypyruvate reductase (EC 1.1.1.29) (Fragment).
2	dosa01100 Metabolic pathways	Os08g0502700	1.66262	Pyridoxal phosphate-dependent transferase, major region, subdomain 1 domain containing protein.
3	dosa01100 Metabolic pathways	Os12g0291100	1.09442	Similar to Petunia ribulose 1,5-bisphosphate carboxylase small subunit mRNA (clone pSSU 51), partial cds. (Fragment).
4	dosa01100 Metabolic pathways	Os12g0292400	1.13418	Similar to Petunia ribulose 1,5-bisphosphate carboxylase small subunit mRNA (clone pSSU 51), partial cds. (Fragment).
5	dosa03010 Ribosome	Os03g0284400	1.55528	Similar to Ribosomal protein L10-like.
6	dosa04141 Protein processing in endoplasmic reticulum	Os11g0703900	1.57995	Heat shock protein 70.
7	dosa03008 Ribosome biogenesis in eukaryotes	Os03g0350300	1.09229	Similar to SAR DNA-binding protein-like protein.
8	dosa00195 Photosynthesis	Os01g0501800	1.20377	Similar to Photosystem II oxygen-evolving complex protein 1 (Fragment).
9	dosa00195 Photosynthesis	Os07g0147500	1.51528	Similar to Photosystem II 10 kDa polypeptide, chloroplast precursor.
Downregulated
10	dosa01100 Metabolic pathways	Os01g0654500	-1.09656	Similar to NADP-isocitrate dehydrogenase.
11	dosa01100 Metabolic pathways	Os01g0764000	-1.96744	Similar to Glutathione S-transferase I (EC 2.5.1.18) (GST-I) (GST-29) (GST class- phi).
12	dosa01100 Metabolic pathways	Os02g0169300	-1.44547	Similar to Phosphoglycerate kinase, cytosolic (EC 2.7.2.3).
13	dosa01100 Metabolic pathways	Os03g0815200	-2.02303	Similar to Methylenetetrahydrofolate reductase (EC 1.5.1.20).
14	dosa01100 Metabolic pathways	Os04g0486600	-1.57011	Similar to Glyceraldehyde-3-phosphate dehydrogenase, cytosolic 3 (EC 1.2.1.12).
15	dosa01100 Metabolic pathways	Os07g0694700	-1.18264	L-ascorbate peroxidase.
16	dosa01100 Metabolic pathways	Os12g0623900	-1.87153	Similar to Ethylene-responsive methionine synthase (Fragment).
17	dosa04141 Protein processing in endoplasmic reticulum	Os03g0276500	-1.68101	Similar to Heat shock protein 70.
18	dosa04141 Protein processing in endoplasmic reticulum	Os08g0500700	-1.87098	Similar to Heat shock protein 82.
19	dosa03013 RNA transport	Os05g0574500	-1.36611	Similar to GTP-binding nuclear protein Ran1B (Fragment).
20	dosa03013 RNA transport	Os07g0529800	-1.10384	Protein translation factor SUI1 homolog (GOS2 protein).
21	dosa04146 Peroxisome	Os03g0351500	-1.73468	Similar to Superoxide dismutase.

## Sheet: S Table 2C N22
Supplementary Table 2: Pathway analysis of the heat stress responsive genes (HRGs) in the five genotype (A: Moroberekan; B: IR64; C: Nagina 22; D: Cultivar 996; E: Pusa Basmati)
S. No.	KEGG ID	RAPDB ID	Log FC	Annotation
Upregulated
1	dosa01110 Biosynthesis of secondary metabolites	Os06g0668200	1.36066	Similar to Phosphoglycerate kinase, cytosolic (EC 2.7.2.3).
2	dosa01110 Biosynthesis of secondary metabolites	Os10g0356000	1.73855	Similar to ribulose-1,5-bisphosphate carboxylase/oxygenase large subunit.
3	dosa00040 Pentose and glucuronate interconversions	Os08g0220400	1.12955	Pectin lyase fold/virulence factor domain containing protein.
4	dosa00520 Amino sugar and nucleotide sugar metabolism	Os07g0632000	1.21607	Similar to Xylanase inhibitor protein I precursor.
5	dosa00562 Inositol phosphate metabolism	Os03g0192700	1.23912	Similar to Myo-inositol-1-phosphate synthase.
6	dosa01212 Fatty acid metabolism	Os01g0880800	1.38573	Similar to Acyl-[acyl-carrier-protein] desaturase, chloroplast precursor (EC 1.14.19.2) (Stearoyl-ACP desaturase).
7	dosa01212 Fatty acid metabolism	Os03g0423300	1.16909	Similar to Stearoyl-acyl carrier protein desaturse (EC 1.14.99.6) (Fragment).
8	dosa00195 Photosynthesis	Os08g0200300	2.26359	Similar to Photosystem II 10 kDa polypeptide (Fragment).
9	dosa00910 Nitrogen metabolism	Os01g0639900	2.22585	Similar to Carbonic anhydrase, chloroplast precursor (EC 4.2.1.1) (Carbonate dehydratase).
Downregulated
10	dosa01110 Biosynthesis of secondary metabolites	Os03g0152300	-1.12333	Haem peroxidase family protein.
11	dosa04626 Plant-pathogen interaction	Os01g0808400	-1.23266	Similar to Calcium-dependent protein kinase (Fragment).
12	dosa04626 Plant-pathogen interaction	Os08g0540400	-1.02967	Similar to Calcium-dependent protein kinase.
13	dosa00500 Starch and sucrose metabolism	Os02g0117700	-1.03754	UDPase
14	dosa04144 Endocytosis	Os11g0145000	-1.08176	Similar to phosphatidylinositol-4-phosphate 5-kinase family protein.
15	dosa00040 Pentose and glucuronate interconversions	Os02g0214400	-1.1597	Similar to Pectate lyase homolog (EC 4.2.2.2) (Fragment).
16	dosa00040 Pentose and glucuronate interconversions	Os06g0583900	-1.14633	Similar to Pectate lyase homolog (EC 4.2.2.2) (Fragment).
17	dosa00040 Pentose and glucuronate interconversions	Os11g0683800	-1.03433	Pectin lyase fold/virulence factor domain containing protein.

## Sheet: S table 2D cultivar 996
Supplementary Table 2: Pathway analysis of the heat stress responsive genes (HRGs) in the five genotype (A: Moroberekan; B: IR64; C: Nagina 22; D: Cultivar 996; E: Pusa Basmati)
S. No.	KEGG ID	RAPDB ID	Log FC	Annotation
Upregulated
1	dosa01200 Carbon metabolism	Os01g0742500	2.08225	Similar to Hexokinase.
2	dosa01200 Carbon metabolism	Os01g0760600	1.9011	Aspartate aminotransferase, cytoplasmic (EC 2.6.1.1) (Transaminase A).
3	dosa01200 Carbon metabolism	Os02g0751800	1.77459	Phosphoglycerate mutase 1 family protein.
4	dosa01200 Carbon metabolism	Os03g0773800	4.55377	Similar to Malate dehydrogenase, glyoxysomal precursor (EC 1.1.1.37) (mbNAD-MDH).
5	dosa01200 Carbon metabolism	Os04g0551200	1.70427	Similar to Cytoplasmic malate dehydrogenase.
6	dosa01200 Carbon metabolism	Os04g0650800	1.34486	Similar to Phosphoglycerate dehydrogenase.
7	dosa01200 Carbon metabolism	Os05g0438600	1.81933	Fructose-1,6-bisphosphatase class 1/Sedoheputulose-1,7-bisphosphatase domain containing protein.
8	dosa01200 Carbon metabolism	Os06g0548000	1.02024	Aspartate aminotransferase (EC 2.6.1.1).
9	dosa01200 Carbon metabolism	Os06g0677400	2.22938	3-hydroxyisobutyrate dehydrogenase domain containing protein.
10	dosa01200 Carbon metabolism	Os07g0188800	1.74394	Similar to Methylmalonate-semialdehyde dehydrogenase (EC 1.2.1.27).
11	dosa01200 Carbon metabolism	Os07g0496200	1.27418	Similar to NAD-dependent malic enzyme 62 kDa isoform, mitochondrial precursor (EC 1.1.1.39) (NAD-ME).
12	dosa01200 Carbon metabolism	Os08g0154300	1.57186	Aldolase-type TIM barrel domain containing protein.
13	dosa01200 Carbon metabolism	Os09g0505700	2.32759	Aldolase-type TIM barrel domain containing protein.
14	dosa00940 Phenylpropanoid biosynthesis	Os01g0378100	1.54012	Plant peroxidase domain containing protein.
15	dosa00940 Phenylpropanoid biosynthesis	Os01g0591300	1.83872	Similar to Cytosolic aldehyde dehydrogenase RF2D.
16	dosa00940 Phenylpropanoid biosynthesis	Os02g0240300	1.89681	Similar to Class III peroxidase GvPx2b (Fragment).
17	dosa00940 Phenylpropanoid biosynthesis	Os02g0812000	4.96288	NAD(P)-binding domain containing protein.
18	dosa00940 Phenylpropanoid biosynthesis	Os03g0368000	1.63436	Similar to Peroxidase 1.
19	dosa00940 Phenylpropanoid biosynthesis	Os03g0762300	1.53511	Similar to Peroxidase 51 precursor (EC 1.11.1.7) (Atperox P51) (ATP37).
20	dosa00940 Phenylpropanoid biosynthesis	Os04g0498700	2.30766	Haem peroxidase family protein.
21	dosa00940 Phenylpropanoid biosynthesis	Os04g0518100	4.01811	Phenylalanine ammonia-lyase.
22	dosa00940 Phenylpropanoid biosynthesis	Os05g0135200	2.40055	Plant peroxidase domain containing protein.
23	dosa00940 Phenylpropanoid biosynthesis	Os06g0546500	2.72449	Similar to Class III peroxidase GvPx2b (Fragment).
24	dosa00940 Phenylpropanoid biosynthesis	Os06g0548200	2.37466	FAD linked oxidase, N-terminal domain containing protein.
25	dosa00940 Phenylpropanoid biosynthesis	Os06g0656500	2.13413	Similar to 4-coumarate--CoA ligase 1 (EC 6.2.1.12) (4CL 1) (4-coumaroyl-CoA synthase 1) (Clone 4CL14) (Fragment).
26	dosa00940 Phenylpropanoid biosynthesis	Os07g0104500	1.73667	Haem peroxidase, plant/fungal/bacterial family protein.
27	dosa00940 Phenylpropanoid biosynthesis	Os07g0656200	3.45867	Similar to Beta-glucosidase 26.
28	dosa00940 Phenylpropanoid biosynthesis	Os09g0419200	2.19698	NAD(P)-binding domain containing protein.
29	dosa00940 Phenylpropanoid biosynthesis	Os09g0490400	3.83583	Beta-glucosidase 29.
30	dosa03010 Ribosome	Os01g0593500	1.82987	Ribosomal protein L25 family protein.
31	dosa03010 Ribosome	Os01g0860300	2.22401	Similar to Ribosomal protein L1.
32	dosa03010 Ribosome	Os02g0489400	2.43603	Similar to 40S ribosomal protein S8.
33	dosa03010 Ribosome	Os02g0524300	2.59435	Similar to predicted protein.
34	dosa03010 Ribosome	Os02g0796900	1.85572	Similar to 60S ribosomal protein L39.
35	dosa03010 Ribosome	Os03g0196800	3.36942	Similar to Cyanelle 30S ribosomal protein S10.
36	dosa03010 Ribosome	Os03g0341100	2.95949	Similar to 60S ribosomal protein L18.
37	dosa03010 Ribosome	Os03g0343500	2.17336	Similar to 60S ribosomal protein L22-2.
38	dosa03010 Ribosome	Os03g0725000	2.18986	Mitochondrial 60S ribosomal protein L6.
39	dosa03010 Ribosome	Os04g0346100	1.82694	Ribosomal protein S27.
40	dosa03010 Ribosome	Os05g0477300	1.6159	Ribosomal protein S26e domain containing protein.
41	dosa03010 Ribosome	Os05g0556900	1.97767	Ribosomal protein L35Ae family protein.
42	dosa03010 Ribosome	Os06g0172600	1.53626	Similar to predicted protein.
43	dosa03010 Ribosome	Os06g0701400	3.48025	Similar to 60S acidic ribosomal protein P3 (P1/P2-like) (P3A).
44	dosa03010 Ribosome	Os07g0150200	1.84793	Similar to 40S ribosomal protein S12-1.
45	dosa03010 Ribosome	Os07g0565000	2.56765	Similar to 40S ribosomal protein S11.
46	dosa03010 Ribosome	Os12g0517200	5.22061	Mitochondrial ribosomal protein S10.
47	dosa04141 Protein processing in endoplasmic reticulum	Os01g0102700	1.9841	Translocon-associated beta family protein.
48	dosa04141 Protein processing in endoplasmic reticulum	Os01g0276800	2.08412	Mannose-6-phosphate receptor, binding domain containing protein.
49	dosa04141 Protein processing in endoplasmic reticulum	Os01g0921200	1.52805	Similar to predicted protein.
50	dosa04141 Protein processing in endoplasmic reticulum	Os02g0435000	1.81332	Translocation protein Sec62 family protein.
51	dosa04141 Protein processing in endoplasmic reticulum	Os02g0782500	1.42629	Similar to Small heat stress protein class CIII.
52	dosa04141 Protein processing in endoplasmic reticulum	Os03g0266900	1.51036	Low molecular mass heat shock protein Oshsp17.3.
53	dosa04141 Protein processing in endoplasmic reticulum	Os03g0277300	1.88691	Heat shock protein 70.
54	dosa04141 Protein processing in endoplasmic reticulum	Os03g0832200	1.23255	Similar to Calcium-binding protein precursor (Calreticulin).
55	dosa04141 Protein processing in endoplasmic reticulum	Os05g0104900	1.73432	Similar to STIP1 homology and U box-containing protein 1.
56	dosa04141 Protein processing in endoplasmic reticulum	Os06g0716700	3.27517	Similar to Heat shock protein 90.
57	dosa04141 Protein processing in endoplasmic reticulum	Os08g0430200	2.626	UV excision repair protein Rad23 family protein.
58	dosa04141 Protein processing in endoplasmic reticulum	Os09g0482600	1.86442	Similar to Heat shock protein 81-3.
59	dosa04141 Protein processing in endoplasmic reticulum	Os11g0610700	2.43228	WD40 repeat-like domain containing protein.
60	dosa04075 Plant hormone signal transduction	Os01g0286100	4.95123	Helix-loop-helix DNA-binding domain containing protein.
61	dosa04075 Plant hormone signal transduction	Os01g0846300	2.00241	Similar to Protein phosphatase 2C.
62	dosa04075 Plant hormone signal transduction	Os02g0557800	1.21989	A-type response regulator, Cytokinin signaling
63	dosa04075 Plant hormone signal transduction	Os03g0132800	1.6201	Similar to protein kinase-like protein [Oryza sativa (japonica cultivar-group)].
64	dosa04075 Plant hormone signal transduction	Os03g0268600	1.88661	Similar to Protein phosphatase type 2C.
65	dosa04075 Plant hormone signal transduction	Os04g0442300	1.51086	A-type response regulator, Cytokinin signaling
66	dosa04075 Plant hormone signal transduction	Os04g0691100	1.5438	Serine/threonine-protein kinase SAPK5 (EC 2.7.1.37) (Osmotic stress/abscisic acid-activated protein kinase 5).
67	dosa04075 Plant hormone signal transduction	Os07g0685700	2.43313	Ethylene insensitive 3 family protein.
68	dosa04075 Plant hormone signal transduction	Os10g0362300	1.50774	Similar to Histidine kinase 3.
69	dosa04075 Plant hormone signal transduction	Os11g0221300	2.00917	AUX/IAA protein family protein.
70	dosa04075 Plant hormone signal transduction	Os12g0138500	2.11421	Similar to Ankyrin-repeat protein.
71	dosa04075 Plant hormone signal transduction	Os12g0139400	2.5627	A-type response regulator, Cytokinin signaling
72	dosa01230 Biosynthesis of amino acids	Os01g0764400	1.87072	Similar to Chorismate mutase, chloroplast precursor (EC 5.4.99.5) (CM-1).
73	dosa01230 Biosynthesis of amino acids	Os06g0632200	1.81567	Similar to tryptophan synthase-related.
74	dosa01230 Biosynthesis of amino acids	Os07g0622200	2.07929	Similar to M-160-u1_1 (Fragment).
75	dosa04626 Plant-pathogen interaction	Os01g0899000	2.06998	Similar to Pti1 kinase-like protein.
76	dosa04626 Plant-pathogen interaction	Os02g0535400	1.69704	Similar to Cysteine and histidine-rich domain-containing protein RAR1.
77	dosa04626 Plant-pathogen interaction	Os07g0409900	2.06368	Serine/threonine protein kinase domain containing protein.
78	dosa04626 Plant-pathogen interaction	Os08g0560700	1.98558	Similar to Polcalcin Phl p 7 (Calcium-binding pollen allergen Phl p 7) (P7).
79	dosa04626 Plant-pathogen interaction	Os11g0227100	1.71852	Similar to NBS-LRR-like protein.
80	dosa00010 Glycolysis / Gluconeogenesis	Os09g0440300	1.80326	Similar to Aldehyde dehydrogenase family 7 member A1 (EC 1.2.1.3) (Antiquitin 1) (Matured fruit 60 kDa protein) (MF-60).
81	dosa00500 Starch and sucrose metabolism	Os02g0753000	2.62689	Similar to Trehalose-6-phosphate phosphatase.
82	dosa00500 Starch and sucrose metabolism	Os03g0401300	1.60874	Sucrose synthase 2 (EC 2.4.1.13) (Sucrose-UDP glucosyltransferase 2).
83	dosa00500 Starch and sucrose metabolism	Os03g0736300	4.11491	Similar to CEL6%3DCELLULASE 6 (Fragment).
84	dosa00500 Starch and sucrose metabolism	Os04g0309600	6.17975	Similar to Sucrose synthase.
85	dosa00500 Starch and sucrose metabolism	Os06g0367100	1.28972	Glycoside hydrolase, subgroup, catalytic core domain containing protein.
86	dosa00500 Starch and sucrose metabolism	Os08g0414700	1.48575	Similar to Trehalose-6-phosphate synthase (Fragment).
87	dosa00500 Starch and sucrose metabolism	Os09g0427800	2.62358	Similar to Trehalose-6-phosphate synthase.
88	dosa00500 Starch and sucrose metabolism	Os09g0569200	2.08558	Similar to Beta-amylase (EC 3.2.1.2) (1,4-alpha-D-glucan maltohydrolase).
89	dosa03013 RNA transport	Os01g0200500	3.24877	MPPN family protein.
90	dosa03013 RNA transport	Os03g0765400	1.03885	Similar to nucleoporin p58/p45.
91	dosa03013 RNA transport	Os04g0608400	1.83846	Nuclear pore complex, nucleoporin 88 domain containing protein.
92	dosa03013 RNA transport	Os04g0692500	3.26	Similar to antiporter/ drug transporter/ transporter.
93	dosa03013 RNA transport	Os05g0105900	1.79581	Nucleotide-binding, alpha-beta plait domain containing protein.
94	dosa03013 RNA transport	Os05g0256000	1.87156	Similar to TGF-beta receptor-interacting protein 1.
95	dosa03013 RNA transport	Os06g0342200	1.70426	Similar to Eukaryotic translation initiation factor 1A (EIF-1A) (EIF-4C).
96	dosa03013 RNA transport	Os06g0701100	1.56271	Eukaryotic initiation factor 4A (eIF4A) (eIF-4A).
97	dosa03013 RNA transport	Os06g0704300	1.5917	Zinc finger, CCCH-type domain containing protein.
98	dosa03013 RNA transport	Os09g0298400	4.64656	WD40/YVTN repeat-like domain containing protein.
99	dosa03013 RNA transport	Os12g0503200	1.6417	Similar to TRANSLATION INITIATION FACTOR IF-2P.
100	dosa03040 Spliceosome	Os01g0967000	3.7373	Similar to Small nuclear ribonucleoprotein-like protein.
101	dosa03040 Spliceosome	Os02g0759800	1.54612	Similar to GAMYB-binding protein (Fragment).
102	dosa03040 Spliceosome	Os03g0387000	1.83208	Similar to Aquarius.
103	dosa03040 Spliceosome	Os04g0555400	1.54611	Similar to Serologically defined breast cancer antigen NY-BR-99.
104	dosa04144 Endocytosis	Os03g0119100	2.20287	Similar to Phospholipase D beta 2.
105	dosa04144 Endocytosis	Os05g0105100	3.74531	Similar to Small GTPase rab11-related.
106	dosa04144 Endocytosis	Os07g0195100	2.21557	Similar to Ras-related protein ARA-3.
107	dosa04144 Endocytosis	Os07g0260400	1.57445	Similar to Phospholipase D nu-2 (Fragment).
108	dosa04144 Endocytosis	Os08g0175200	1.19098	Protein of unknown function DUF292, eukaryotic domain containing protein.
109	dosa04144 Endocytosis	Os09g0421300	2.82029	Phospholipase D lambda.
110	dosa04144 Endocytosis	Os10g0377400	1.93658	Similar to Ras-related protein Rab11D.
111	dosa00040 Pentose and glucuronate interconversions	Os07g0208100	1.64271	Similar to Polygalacturonase A.
112	dosa04016 MAPK signaling pathway - plant	Os06g0726200	1.61183	Similar to Chitinase 1.
113	dosa03008 Ribosome biogenesis in eukaryotes	Os04g0548300	1.57381	Armadillo-type fold domain containing protein.
114	dosa03008 Ribosome biogenesis in eukaryotes	Os06g0158600	1.70965	Protein of unknown function DUF652 family protein.
115	dosa03008 Ribosome biogenesis in eukaryotes	Os06g0644600	1.70365	Similar to predicted protein.
116	dosa03008 Ribosome biogenesis in eukaryotes	Os07g0639800	4.20126	Similar to Eukaryotic translation initiation factor 6 (Fragment).
117	dosa03008 Ribosome biogenesis in eukaryotes	Os11g0137100	4.87471	Similar to predicted protein.
118	dosa04145 Phagosome	Os02g0824700	3.19374	Similar to Vacuolar ATP synthase subunit F (EC 3.6.3.14) (V-ATPase F subunit) (Vacuolar proton pump F subunit) (V-ATPase 14 kDa subunit).
119	dosa04145 Phagosome	Os06g0198800	1.58045	Similar to 25.3 kDa vesicle transport protein.
120	dosa04145 Phagosome	Os06g0671900	1.92422	Similar to Tubulin beta-3 chain.
121	dosa04145 Phagosome	Os09g0402300	3.29885	Phosphatidylinositol-4-phosphate 5-kinase family protein.
122	dosa00564 Glycerophospholipid metabolism	Os01g0183000	1.62392	Similar to GmCK3p (EC 2.7.1.32) (Fragment).
123	dosa00564 Glycerophospholipid metabolism	Os01g0796500	2.2544	Similar to predicted protein.
124	dosa00564 Glycerophospholipid metabolism	Os01g0939600	1.69672	Similar to Glycerol-3-phosphate dehydrogenase-like protein (Fragment).
125	dosa00564 Glycerophospholipid metabolism	Os02g0123600	1.65773	Similar to CDP-diacylglycerol--inositol 3-phosphatidyltransferase 1 (EC 2.7.8.11) (Phosphatidylinositol synthase 1) (PtdIns synthase 1) (PI synthase 1) (AtPIS1).
126	dosa00564 Glycerophospholipid metabolism	Os03g0603600	1.10234	PLC-like phosphodiesterase, TIM beta/alpha-barrel domain domain containing protein.
127	dosa00564 Glycerophospholipid metabolism	Os04g0667000	2.13962	Tafazzin family protein.
128	dosa00564 Glycerophospholipid metabolism	Os08g0359100	1.61338	Similar to Lipid phosphate phosphatase 2 (EC 3.1.3.-) (AtLPP2) (Phosphatidic acid phosphatase 2) (AtPAP2) (Prenyl diphosphate phosphatase).
129	dosa00270 Cysteine and methionine metabolism	Os11g0186900	1.72119	Similar to 1-aminocyclopropane-1-carboxylate oxidase (EC 1.14.17.4) (ACC oxidase) (Ethylene-forming enzyme) (EFE).
130	dosa00520 Amino sugar and nucleotide sugar metabolism	Os06g0712500	2.13753	Similar to Glycosyltransferase QUASIMODO1 (EC 2.4.1.-).
131	dosa00520 Amino sugar and nucleotide sugar metabolism	Os06g0727300	2.83994	Similar to glycosyltransferase, family GT8.
132	dosa00520 Amino sugar and nucleotide sugar metabolism	Os07g0171200	1.06793	Similar to Galactose-1-phosphate uridyl transferase-like protein.
133	dosa00480 Glutathione metabolism	Os01g0151500	2.11317	Similar to GGT4 (GAMMA-GLUTAMYL TRANSPEPTIDASE 4)
134	dosa00480 Glutathione metabolism	Os01g0692100	3.22689	Glutathione S-transferase, C-terminal-like domain containing protein.
135	dosa00480 Glutathione metabolism	Os03g0358100	1.92948	Similar to Glutathione peroxidase.
136	dosa00480 Glutathione metabolism	Os03g0709000	1.83462	Membrane-associated, eicosanoid and glutathione metabolism (MAPEG) domain containing protein.
137	dosa00480 Glutathione metabolism	Os03g0785900	1.93952	Similar to Glutathione-S-transferase.
138	dosa00480 Glutathione metabolism	Os05g0148900	1.80317	Similar to Glutathione-S-transferase 19E50.
139	dosa00480 Glutathione metabolism	Os09g0467200	1.11648	Similar to Glutathione S-transferase GST 23 (EC 2.5.1.18) (Fragment).
140	dosa00190 Oxidative phosphorylation	Os10g0406100	1.35508	Similar to PRLI-interacting factor F (Fragment).
141	dosa00562 Inositol phosphate metabolism	Os12g0183200	1.62197	Similar to 3'(2'),5'-bisphosphate nucleotidase.
142	dosa04120 Ubiquitin mediated proteolysis	Os03g0681400	2.37296	Similar to Ubiquitin-conjugating enzyme E2-18 kDa (EC 6.3.2.19) (Ubiquitin- conjugating enzyme 15) (Ubiquitin-protein ligase) (Ubiquitin carrier protein) (PM42).
143	dosa04120 Ubiquitin mediated proteolysis	Os07g0692900	1.69529	Similar to Ubiquitin-activating enzyme E1.
144	dosa00260 Glycine, serine and threonine metabolism	Os04g0464200	2.24825	Betaine aldehyde dehydrogenase, Rice fragrance, Salt stress
145	dosa00260 Glycine, serine and threonine metabolism	Os12g0543600	2.75117	Similar to sarcosine oxidase.
146	dosa04146 Peroxisome	Os08g0561700	2.93453	Similar to Superoxide dismutase.
147	dosa00250 Alanine, aspartate and glutamate metabolism	Os03g0597600	1.54833	Similar to L-asparaginase (EC 3.5.1.1) (L-asparagine amidohydrolase).
148	dosa00052 Galactose metabolism	Os03g0316200	1.63215	Similar to Galactinol synthase (Fragment).
149	dosa00330 Arginine and proline metabolism	Os04g0118100	1.71552	Similar to H0613H07.3 protein.
150	dosa00330 Arginine and proline metabolism	Os10g0413500	1.04436	2OG-Fe(II) oxygenase domain containing protein.
151	dosa03015 mRNA surveillance pathway	Os01g0939500	1.94687	Similar to Eukaryotic peptide chain release factor subunit 1-2 (eRF1-2) (Eukaryotic release factor 1-2) (Omnipotent suppressor protein 1 homolog 2) (SUP1 homolog 2).
152	dosa03015 mRNA surveillance pathway	Os05g0376000	2.15971	Hypothetical conserved gene.
153	dosa03015 mRNA surveillance pathway	Os10g0470900	2.51353	Nucleotide-binding, alpha-beta plait domain containing protein.
154	dosa03018 RNA degradation	Os11g0176200	4.17385	Similar to HUA enhancer 2.
155	dosa00561 Glycerolipid metabolism	Os10g0135600	2.52988	Alpha/beta hydrolase family protein.
156	dosa00130 Ubiquinone and other terpenoid-quinone biosynthesis	Os03g0190100	1.54418	UbiA prenyltransferase family protein.
157	dosa00130 Ubiquinone and other terpenoid-quinone biosynthesis	Os03g0691400	1.69294	Thioesterase superfamily domain containing protein.
158	dosa00130 Ubiquinone and other terpenoid-quinone biosynthesis	Os08g0139200	1.35519	Similar to F-171-b1_1 (Fragment).
159	dosa00130 Ubiquinone and other terpenoid-quinone biosynthesis	Os12g0181300	1.56643	Similar to TRAF-type zinc finger family protein.
160	dosa00410 beta-Alanine metabolism	Os07g0485100	1.02812	Similar to Beta-ureidopropionase (EC 3.5.1.6) (Beta-alanine synthase) (N- carbamoyl-beta-alanine amidohydrolase).
161	dosa03060 Protein export	Os01g0131800	2.21704	Signal peptidase 22 kDa subunit family protein.
162	dosa03060 Protein export	Os01g0151200	1.94386	Similar to Inner membrane protein ALBINO3, chloroplast precursor. Splice isoform 2.
163	dosa03060 Protein export	Os09g0453400	1.36773	Peptidase S26A, signal peptidase I family protein.
164	dosa00051 Fructose and mannose metabolism	Os03g0828300	3.11215	Similar to (1-4)-beta-mannan endohydrolase-like protein.
165	dosa01212 Fatty acid metabolism	Os06g0299200	2.985	Similar to H0207B04.1 protein.
166	dosa01212 Fatty acid metabolism	Os07g0561500	3.96472	Short-chain dehydrogenase/reductase SDR domain containing protein.
167	dosa01212 Fatty acid metabolism	Os08g0200100	1.44504	Ribonucleotide reductase-related domain containing protein.
168	dosa03050 Proteasome	Os01g0511300	1.53097	Proteasome component region PCI domain containing protein.
169	dosa03050 Proteasome	Os02g0803700	3.84762	Similar to 26S protease regulatory subunit 6A homolog (TAT-binding protein homolog 1) (TBP-1).
170	dosa03050 Proteasome	Os03g0298400	1.72985	Similar to 26S proteasome subunit 4-like protein (26S proteasome subunit AtRPT2a).
171	dosa03050 Proteasome	Os08g0224700	2.48131	Similar to 26S proteasome subunit RPN2a.
172	dosa03050 Proteasome	Os09g0560200	3.03563	Similar to 26S protease regulatory subunit 6B (MIP224) (MB67 interacting protein) (TAT-binding protein-7) (TBP-7). Splice isoform 2.
173	dosa00970 Aminoacyl-tRNA biosynthesis	Os01g0743400	5.24833	Similar to Tryptophanyl-tRNA synthetase (Fragment).
174	dosa00970 Aminoacyl-tRNA biosynthesis	Os08g0320000	1.51991	Similar to tyrosyl-tRNA synthetase.
175	dosa00970 Aminoacyl-tRNA biosynthesis	Os09g0378300	1.86851	Similar to Leucyl-tRNA synthetase, cytoplasmic (EC 6.1.1.4) (Leucine--tRNA ligase) (LeuRS).
176	dosa00230 Purine metabolism	Os01g0709400	1.80012	Survival protein SurE family protein.
177	dosa00230 Purine metabolism	Os07g0682800	3.59483	Similar to Apyrase-like protein.
178	dosa00230 Purine metabolism	Os12g0197100	2.19894	Pre-ATP-grasp fold domain containing protein.
179	dosa00230 Purine metabolism	Os12g0236400	2.75452	Adenylate kinase A (EC 2.7.4.3) (ATP-AMP transphosphorylase).
180	dosa00071 Fatty acid degradation	Os03g0168600	1.79705	Cytochrome P450 protein, Anther cutin biosynthesis and pollen exine formation
181	dosa00195 Photosynthesis	Os07g0556200	3.76585	Rieske [2Fe-2S] region domain containing protein.
182	dosa00240 Pyrimidine metabolism	Os08g0530000	2.04847	Similar to Uridine kinase-like protein.
183	dosa00240 Pyrimidine metabolism	Os12g0446900	1.85084	Similar to bifunctional dihydrofolate reductase-thymidylate synthase.
184	dosa00592 alpha-Linolenic acid metabolism	Os04g0372700	1.63638	Similar to Quinone-oxidoreductase QR1 (Fragment).
185	dosa03410 Base excision repair	Os04g0501200	1.75392	Similar to H0311C03.4 protein.
186	dosa03410 Base excision repair	Os01g0636700	2.68061	DEAD-like helicase, N-terminal domain containing protein.
187	dosa00941 Flavonoid biosynthesis	Os05g0526900	1.84407	UDP-glucuronosyl/UDP-glucosyltransferase family protein.
188	dosa00941 Flavonoid biosynthesis	Os06g0626700	3.04858	Isopenicillin N synthase family protein.
189	dosa00941 Flavonoid biosynthesis	Os12g0240900	1.68728	Similar to Eugenol O-methyltransferase.
190	dosa00062 Fatty acid elongation	Os06g0260500	2.30911	Similar to 3-ketoacyl-CoA synthase.
191	dosa04130 SNARE interactions in vesicular transport	Os03g0655200	2.47911	Similar to Membrin 11 (AtMEMB11) (Golgi SNAP receptor complex member 2-1) (27 kDa Golgi SNARE protein).
192	dosa04130 SNARE interactions in vesicular transport	Os06g0590500	1.07106	Similar to Syntaxin 121 (AtSYP121) (Syntaxin-related protein At-Syr1).
193	dosa00073 Cutin, suberine and wax biosynthesis	Os02g0734500	1.89672	Similar to ABA-induced protein.
194	dosa00073 Cutin, suberine and wax biosynthesis	Os11g0507200	2.1867	Similar to transferase.
195	dosa00600 Sphingolipid metabolism	Os02g0639600	2.48629	Similar to MLD (Degenerative spermatocyte homolog 1, lipid desaturase) (Migration-inducing gene 15 protein) (Sphingolipid delta 4 desaturase protein DES1).
196	dosa00600 Sphingolipid metabolism	Os02g0656200	1.81779	Similar to Ceramide kinase.
197	dosa00600 Sphingolipid metabolism	Os08g0111200	1.92945	Beta-glucosidase, GBA2 type domain containing protein.
198	dosa03022 Basal transcription factors	Os12g0574800	4.88518	Conserved hypothetical protein.
199	dosa04136 Autophagy - other	Os01g0681400	1.66929	Similar to Autophagy protein beclin1.
200	dosa04136 Autophagy - other	Os04g0624000	1.76595	Similar to Symbiosis-related like protein.
201	dosa00860 Porphyrin and chlorophyll metabolism	Os09g0297000	1.79123	Similar to Ferrochelatase.
202	dosa00904 Diterpenoid biosynthesis	Os02g0571300	2.02877	Terpenoid synthase domain containing protein.
203	dosa00904 Diterpenoid biosynthesis	Os06g0569500	1.88999	Similar to Ent-kaurene oxidase 1 (Fragment).
204	dosa00650 Butanoate metabolism	Os01g0809900	2.46231	FAD dependent oxidoreductase domain containing protein.
205	dosa00100 Steroid biosynthesis	Os02g0323600	2.48878	Similar to Cytochrome P450-like protein.
206	dosa03440 Homologous recombination	Os01g0106700	1.57581	Hypothetical conserved gene.
207	dosa00910 Nitrogen metabolism	Os11g0153200	1.99242	Carbonic anhydrase, CAH1-like domain containing protein.
208	dosa00350 Tyrosine metabolism	Os03g0829000	1.99073	Fumarylacetoacetase, C-terminal-related domain containing protein.
209	dosa04122 Sulfur relay system	Os12g0588900	2.32748	Rossmann-like alpha/beta/alpha sandwich fold domain containing protein.
210	dosa00450 Selenocompound metabolism	Os07g0657900	1.51694	Similar to Thioredoxin reductase.
211	dosa00740 Riboflavin metabolism	Os03g0238600	1.08109	Similar to Purple acid phosphatase.
212	dosa04712 Circadian rhythm - plant	Os06g0157500	2.94079	Similar to CiFT protein.
213	dosa00908 Zeatin biosynthesis	Os03g0358800	1.66752	Hypothetical conserved gene.
214	dosa00908 Zeatin biosynthesis	Os05g0551700	2.83629	tRNA isopentenyltransferase family protein.
215	dosa00906 Carotenoid biosynthesis	Os08g0472800	2.15017	Cytochrome P450 family protein.
216	dosa00790 Folate biosynthesis	Os02g0592200	2.42903	Similar to alkaline phosphatase D.
217	dosa00942 Anthocyanin biosynthesis	Os06g0192100	2.32876	Similar to UDP-glucose flavonoid-3-O-glucosyltransferase.
218	dosa04933 AGE-RAGE signaling pathway in diabetic complications	Os11g0271100	1.50332	Similar to Blast and wounding induced mitogen-activated protein kinase.
219	dosa00909 Sesquiterpenoid and triterpenoid biosynthesis	Os07g0218200	1.98182	Similar to terpene synthase 7.
Downregulated
220	dosa01200 Carbon metabolism	Os01g0159400	-3.45344	Similar to Acyl-coenzyme A oxidase 4, peroxisomal (EC 1.3.3.6) (AOX 4) (Short- chain acyl-CoA oxidase) (SAOX) (AtCX4) (G6p) (AtG6).
221	dosa01200 Carbon metabolism	Os01g0841600	-1.01416	Similar to Triosephosphate isomerase, cytosolic (EC 5.3.1.1) (TIM) (Triose- phosphate isomerase).
222	dosa01200 Carbon metabolism	Os03g0645100	-1.33518	Similar to pyruvate dehydrogenase E1 component subunit beta.
223	dosa01200 Carbon metabolism	Os04g0469500	-2.17433	Similar to OSIGBa0124N08.2 protein.
224	dosa01200 Carbon metabolism	Os05g0156700	-2.20117	Similar to Dihydrolipoyl dehydrogenase.
225	dosa01200 Carbon metabolism	Os05g0524400	-2.98464	Phosphofructokinase family protein.
226	dosa01200 Carbon metabolism	Os06g0149700	-1.69033	Cysteine synthase (EC 4.2.99.8).
227	dosa01200 Carbon metabolism	Os06g0655100	-3.027	Similar to D-3-phosphoglycerate dehydrogenase.
228	dosa01200 Carbon metabolism	Os07g0616500	-2.4495	Similar to (S)-2-hydroxy-acid oxidase, peroxisomal (EC 1.1.3.15) (Glycolate oxidase) (GOX) (Short chain alpha-hydroxy acid oxidase).
229	dosa01200 Carbon metabolism	Os08g0431300	-2.66724	Similar to Dihydrolipoamide S-acetyltransferase.
230	dosa01200 Carbon metabolism	Os10g0390500	-3.78706	Similar to Alanine aminotransferase.
231	dosa00940 Phenylpropanoid biosynthesis	Os02g0180700	-2.34194	Similar to Cinnamoyl-CoA reductase (EC 1.2.1.44).
232	dosa00940 Phenylpropanoid biosynthesis	Os02g0626400	-1.2588	Phenylalanine ammonia-lyase (EC 4.3.1.5).
233	dosa00940 Phenylpropanoid biosynthesis	Os03g0152400	-1.66958	Similar to 4-coumarate--CoA ligase-like 1.
234	dosa00940 Phenylpropanoid biosynthesis	Os03g0434800	-1.61742	Similar to Peroxidase 2.
235	dosa00940 Phenylpropanoid biosynthesis	Os04g0518400	-1.09563	Similar to Phenylalanine ammonia-lyase (Fragment).
236	dosa00940 Phenylpropanoid biosynthesis	Os05g0449600	-1.73209	Similar to glycosyl hydrolase family 3 protein.
237	dosa00940 Phenylpropanoid biosynthesis	Os06g0165800	-1.68944	Similar to Caffeoyl-CoA 3-O-methyltransferase (Fragment).
238	dosa00940 Phenylpropanoid biosynthesis	Os07g0677100	-1.76554	Peroxidase.
239	dosa00940 Phenylpropanoid biosynthesis	Os07g0677600	-1.07461	Similar to Cationic peroxidase.
240	dosa00940 Phenylpropanoid biosynthesis	Os08g0270400	-2.78814	Similar to Cinnamyl alcohol dehydrogenase.
241	dosa00940 Phenylpropanoid biosynthesis	Os08g0448000	-1.79022	Similar to 4-coumarate--CoA ligase 1 (EC 6.2.1.12) (4CL 1) (4-coumaroyl-CoA synthase 1) (Clone 4CL14) (Fragment).
242	dosa00940 Phenylpropanoid biosynthesis	Os09g0400000	-2.07246	Cinnamyl alcohol dehydrogenase (EC 1.1.1.195).
243	dosa00940 Phenylpropanoid biosynthesis	Os09g0471100	-2.11451	Similar to Peroxidase 17 precursor (EC 1.11.1.7) (Atperox P17) (ATP25a).
244	dosa00940 Phenylpropanoid biosynthesis	Os11g0661600	-1.94964	Similar to Peroxidase (EC 1.11.1.7).
245	dosa00940 Phenylpropanoid biosynthesis	Os12g0111800	-1.74192	Similar to Class III peroxidase 136.
246	dosa03010 Ribosome	Os01g0662300	-1.86031	Similar to Isoform 2 of 50S ribosomal protein L12, chloroplastic.
247	dosa03010 Ribosome	Os01g0679700	-4.41392	Similar to 60S ribosomal protein L37a.
248	dosa03010 Ribosome	Os01g0749200	-2.31038	Similar to 50S ribosomal protein L13.
249	dosa03010 Ribosome	Os02g0814700	-3.35612	Similar to Ribosomal Pr 117 (Fragment).
250	dosa03010 Ribosome	Os03g0598800	-2.1285	Similar to Ribosomal protein L15.
251	dosa03010 Ribosome	Os03g0816200	-2.09132	Ribosomal protein S26e domain containing protein.
252	dosa03010 Ribosome	Os04g0598200	-1.67924	Similar to 60S ribosomal protein L12.
253	dosa03010 Ribosome	Os05g0388500	-2.58597	Similar to 50S ribosomal protein L1.
254	dosa03010 Ribosome	Os05g0445500	-1.83293	Similar to Acidic ribosomal protein (Fragment).
255	dosa03010 Ribosome	Os07g0674200	-1.68535	Similar to 60S ribosomal protein L22-2.
256	dosa03010 Ribosome	Os08g0207000	-1.60249	Similar to 40S ribosomal protein S11.
257	dosa03010 Ribosome	Os08g0558000	-3.5875	Similar to Ribosomal protein.
258	dosa03010 Ribosome	Os10g0484400	-1.66051	Ribosomal protein L18/L5 domain containing protein.
259	dosa03010 Ribosome	Os11g0602500	-1.55577	Similar to 40S ribosomal protein S9.
260	dosa04141 Protein processing in endoplasmic reticulum	Os01g0369000	-3.28543	Similar to Cullin-1.
261	dosa04141 Protein processing in endoplasmic reticulum	Os03g0822700	-1.96584	Armadillo-like helical domain containing protein.
262	dosa04141 Protein processing in endoplasmic reticulum	Os05g0303000	-1.90119	Similar to Chloroplast heat shock protein 70.
263	dosa04141 Protein processing in endoplasmic reticulum	Os05g0507300	-1.37283	Similar to Calreticulin-3.
264	dosa04141 Protein processing in endoplasmic reticulum	Os06g0163500	-1.63967	Peptidase S8 and S53, subtilisin, kexin, sedolisin domain containing protein.
265	dosa04141 Protein processing in endoplasmic reticulum	Os07g0291200	-1.78495	B-cell receptor-associated 31-like domain containing protein.
266	dosa04141 Protein processing in endoplasmic reticulum	Os07g0517100	-1.76704	Heat shock protein Hsp20 domain containing protein.
267	dosa04141 Protein processing in endoplasmic reticulum	Os11g0199200	-2.12734	Similar to Protein disulfide isomerase (Fragment).
268	dosa04075 Plant hormone signal transduction	Os01g0675700	-1.68618	Similar to Auxin-responsive protein IAA14 (Indoleacetic acid-induced protein 14) (SOLITARY-ROOT protein).
269	dosa04075 Plant hormone signal transduction	Os01g0859300	-1.79297	Similar to ABA response element binding factor (Fragment).
270	dosa04075 Plant hormone signal transduction	Os03g0610900	-1.95835	Serine/threonine-protein kinase SAPK10 (EC 2.7.1.37) (Osmotic stress/abscisic acid-activated protein kinase 10).
271	dosa04075 Plant hormone signal transduction	Os03g0717700	-1.55334	Histidine kinase, Cytokinin signaling
272	dosa04075 Plant hormone signal transduction	Os05g0500900	-1.58248	Similar to Indole-3-acetic acid-amido synthetase GH3.5 (EC 6.3.2.-) (Auxin- responsive GH3-like protein 5) (AtGH3-5).
273	dosa04075 Plant hormone signal transduction	Os05g0572700	-1.0153	Similar to protein phosphatase 2C ABI1.
274	dosa04075 Plant hormone signal transduction	Os06g0701900	-1.56905	Similar to small auxin up RNA1.
275	dosa04075 Plant hormone signal transduction	Os09g0111100	-5.86343	Cyclin D domain containing protein.
276	dosa04075 Plant hormone signal transduction	Os09g0456200	-1.55663	Similar to BZIP transcription factor ABI5.
277	dosa04075 Plant hormone signal transduction	Os09g0489500	-1.67321	Similar to Transcription factor HBP-1b(C38) (Fragment).
278	dosa04075 Plant hormone signal transduction	Os10g0391400	-2.08929	Tify domain containing protein.
279	dosa04075 Plant hormone signal transduction	Os12g0586100	-1.55706	Serine/threonine-protein kinase SAPK9 (EC 2.7.1.37) (Osmotic stress/abscisic acid-activated protein kinase 9).
280	dosa01230 Biosynthesis of amino acids	Os03g0223400	-1.96565	Glutamine synthetase root isozyme (EC 6.3.1.2) (Glutamate--ammonia ligase) (Clone lambda-GS8).
281	dosa01230 Biosynthesis of amino acids	Os03g0254800	-2.57277	Similar to Chorismate synthase 1, chloroplast precursor (EC 4.2.3.5) (5- enolpyruvylshikimate-3-phosphate phospholyase 1).
282	dosa01230 Biosynthesis of amino acids	Os04g0106300	-2.27295	Similar to Arginase (EC 3.5.3.1).
283	dosa01230 Biosynthesis of amino acids	Os07g0585600	-1.98076	Similar to N-acetyl-glutamate synthase.
284	dosa04626 Plant-pathogen interaction	Os03g0743500	-2.80721	Calcium-binding EF-hand domain containing protein.
285	dosa04626 Plant-pathogen interaction	Os04g0618700	-1.06434	Protein kinase, core domain containing protein.
286	dosa04626 Plant-pathogen interaction	Os05g0343400	-1.89072	WRKY transcription factor 53 (Transcription factor WRKY12).
287	dosa04626 Plant-pathogen interaction	Os08g0261000	-1.49686	NB-ARC domain containing protein.
288	dosa04626 Plant-pathogen interaction	Os08g0453700	-2.63859	Similar to ATRBOH F (ARABIDOPSIS THALIANA RESPIRATORY BURST OXIDASE PROTEIN F)
289	dosa04626 Plant-pathogen interaction	Os08g0558100	-1.6117	EF hand domain containing protein.
290	dosa04626 Plant-pathogen interaction	Os09g0270700	-1.67884	Disease resistance protein domain containing protein.
291	dosa04626 Plant-pathogen interaction	Os09g0513600	-1.83427	Similar to predicted protein.
292	dosa04626 Plant-pathogen interaction	Os11g0134400	-1.91445	Calmodulin-like protein 3.
293	dosa00010 Glycolysis / Gluconeogenesis	Os01g0160100	-2.38146	Similar to Pyruvate decarboxylase isozyme 2 (EC 4.1.1.1) (PDC) (Fragment).
294	dosa00010 Glycolysis / Gluconeogenesis	Os02g0105400	-1.56234	Similar to L-lactate dehydrogenase A (EC 1.1.1.27) (LDH-A).
295	dosa00010 Glycolysis / Gluconeogenesis	Os02g0123500	-1.63868	Similar to NADPH-dependent mannose 6-phosphate reductase.
296	dosa00010 Glycolysis / Gluconeogenesis	Os03g0293500	-1.70514	Similar to Pyruvate decarboxylase isozyme 2.
297	dosa00010 Glycolysis / Gluconeogenesis	Os04g0458300	-1.27334	Similar to OSIGBa0097P08.2 protein.
298	dosa00010 Glycolysis / Gluconeogenesis	Os04g0540600	-2.42243	Aldehyde dehydrogenase domain containing protein.
299	dosa00500 Starch and sucrose metabolism	Os04g0249500	-2.47044	Similar to H0211A12.6 protein.
300	dosa00500 Starch and sucrose metabolism	Os04g0497200	-2.95797	Cellulase precursor (Cellulase homolog OR16pep) (Endo-1,4-beta-D- glucanase KORRIGAN) (EC 3.2.1.4).
301	dosa00500 Starch and sucrose metabolism	Os06g0129700	-3.21581	NUDIX hydrolase domain containing protein.
302	dosa00500 Starch and sucrose metabolism	Os06g0256900	-1.28527	Similar to Endo-beta-1,4-glucanase precursor (EC 3.2.1.4).
303	dosa00500 Starch and sucrose metabolism	Os07g0510200	-1.69101	Glycoside hydrolase, family 17 protein.
304	dosa00500 Starch and sucrose metabolism	Os07g0543300	-1.85518	Similar to Beta-amylase.
305	dosa03013 RNA transport	Os01g0549700	-2.41686	Similar to RNA helicase (Fragment).
306	dosa03013 RNA transport	Os02g0139200	-1.65691	Skb1 methyltransferase family protein.
307	dosa03013 RNA transport	Os03g0225500	-2.15507	Nucleoporin, Common symbiosis signaling (SYM) pathway
308	dosa03013 RNA transport	Os03g0645200	-2.82771	Similar to Translation initiation factor eIF-2B delta subunit (eIF-2B GDP-GTP exchange factor).
309	dosa03013 RNA transport	Os04g0295100	-1.86323	Similar to EMB1687 (EMBRYO DEFECTIVE 1687)
310	dosa03013 RNA transport	Os06g0520600	-2.96444	Similar to Zinc finger CCCH type domain containing protein ZFN-like 1.
311	dosa03013 RNA transport	Os09g0279500	-5.05947	Similar to Plastid-specific 30S ribosomal protein 2, chloroplast precursor (PSRP- 2).
312	dosa03040 Spliceosome	Os01g0686600	-1.5551	RNA-processing protein, HAT helix domain containing protein.
313	dosa03040 Spliceosome	Os01g0857700	-1.92282	Similar to G10.
314	dosa03040 Spliceosome	Os02g0461600	-2.36937	Protein of unknown function DUF1777 domain containing protein.
315	dosa03040 Spliceosome	Os02g0602600	-1.37773	RNA recognition motif domain domain containing protein.
316	dosa03040 Spliceosome	Os03g0263500	-1.5714	Similar to Splicing factor 3A subunit 2 (Spliceosome associated protein 62) (SAP 62) (SF3a66).
317	dosa03040 Spliceosome	Os05g0389300	-2.02927	Similar to SAD1.
318	dosa03040 Spliceosome	Os06g0730800	-2.39132	mRNA splicing factor, Cwf18 family protein.
319	dosa04144 Endocytosis	Os01g0738600	-1.78175	ENTH/VHS domain containing protein.
320	dosa04144 Endocytosis	Os05g0171000	-1.52594	Phospholipase D2 (EC 3.1.4.4).
321	dosa04144 Endocytosis	Os06g0622800	-1.64938	Armadillo-type fold domain containing protein.
322	dosa04144 Endocytosis	Os11g0104900	-1.09923	Similar to Clathrin heavy chain.
323	dosa00040 Pentose and glucuronate interconversions	Os01g0312500	-2.09686	Similar to Pectinesterase.
324	dosa00040 Pentose and glucuronate interconversions	Os01g0546800	-4.46357	AmbAllergen domain containing protein.
325	dosa00040 Pentose and glucuronate interconversions	Os06g0144200	-1.9245	Similar to Pectate lyase homolog (EC 4.2.2.2).
326	dosa04016 MAPK signaling pathway - plant	Os03g0418000	-1.17267	Similar to Basic endochitinase 2 precursor (EC 3.2.1.14).
327	dosa04016 MAPK signaling pathway - plant	Os05g0539800	-1.89049	Protein of unknown function DUF778 family protein.
328	dosa04016 MAPK signaling pathway - plant	Os06g0526100	-1.53259	Hypothetical conserved gene.
329	dosa03008 Ribosome biogenesis in eukaryotes	Os03g0370500	-1.91281	Similar to H/ACA ribonucleoprotein complex subunit 4 (EC 5.4.99.-) (Nucleolar protein NAP57 homolog) (Nopp-140 associated protein of 57 kDa homolog) (AtNAP57).
330	dosa03008 Ribosome biogenesis in eukaryotes	Os06g0274200	-2.36314	Similar to H/ACA ribonucleoprotein complex subunit 2 (H/ACA snoRNP protein NHP2) (High mobility group-like nuclear protein 2).
331	dosa03008 Ribosome biogenesis in eukaryotes	Os07g0110200	-3.95012	Similar to GTP-binding protein-related.
332	dosa03008 Ribosome biogenesis in eukaryotes	Os07g0162300	-1.52362	Similar to RIO kinase.
333	dosa03008 Ribosome biogenesis in eukaryotes	Os07g0224900	-1.50006	WD40 repeat-like domain containing protein.
334	dosa03008 Ribosome biogenesis in eukaryotes	Os12g0299700	-1.83533	NOP5, N-terminal domain containing protein.
335	dosa04145 Phagosome	Os03g0780600	-1.24289	Tubulin beta-1 chain (Beta-1 tubulin).
336	dosa04145 Phagosome	Os08g0104700	-3.10777	Chaperonin Cpn60/TCP-1 family protein.
337	dosa04145 Phagosome	Os10g0184300	-3.46739	ATPase, V0/A0 complex, 116-kDa subunit family protein.
338	dosa00564 Glycerophospholipid metabolism	Os01g0693300	-1.50437	Similar to Lipid phosphate phosphatase 2 (EC 3.1.3.-) (AtLPP2) (Phosphatidic acid phosphatase 2) (AtPAP2) (Prenyl diphosphate phosphatase).
339	dosa00564 Glycerophospholipid metabolism	Os12g0224000	-2.10698	Similar to Diacylglycerol kinase 1 (EC 2.7.1.107) (Diglyceride kinase 1) (DGK 1) (DAG kinase 1).
340	dosa00270 Cysteine and methionine metabolism	Os02g0771600	-1.81161	Similar to 1-aminocyclopropane-1-carboxylate oxidase (Fragment).
341	dosa00270 Cysteine and methionine metabolism	Os12g0607000	-1.63601	Similar to homocysteine S-methyltransferase-2.
342	dosa00270 Cysteine and methionine metabolism	Os12g0608600	-3.51168	Similar to Thiosulfate sulfurtransferase (EC 2.8.1.1) (Mercaptopyruvate sulfurtransferase Mst2/Rdh2) (EC 2.8.1.2).
343	dosa00520 Amino sugar and nucleotide sugar metabolism	Os02g0605900	-2.0507	Similar to Chitinase (EC 3.2.1.14) A.
344	dosa00520 Amino sugar and nucleotide sugar metabolism	Os04g0376400	-1.64123	Glycoside hydrolase, family 18, catalytic domain domain containing protein.
345	dosa00520 Amino sugar and nucleotide sugar metabolism	Os04g0608100	-4.34265	Ribosomal protein S5 domain 2-type fold domain containing protein.
346	dosa00520 Amino sugar and nucleotide sugar metabolism	Os11g0701500	-3.95695	Similar to Class III chitinase homologue (OsChib3H-g) (Fragment).
347	dosa00480 Glutathione metabolism	Os03g0283100	-1.06627	Similar to In2-1 protein.
348	dosa00480 Glutathione metabolism	Os10g0529300	-1.56326	Similar to Tau class GST protein 3.
349	dosa00190 Oxidative phosphorylation	Os02g0797300	-2.00515	Similar to Plasma membrane H+-ATPase.
350	dosa00190 Oxidative phosphorylation	Os03g0352800	-1.67417	Similar to Acyl carrier protein 1 (EC 1.6.5.3) (EC 1.6.99.3).
351	dosa00190 Oxidative phosphorylation	Os03g0390400	-1.54756	Similar to Cytochrome c oxidase subunit 6b.
352	dosa00190 Oxidative phosphorylation	Os04g0310500	-2.10454	NADH dehydrogenase [ubiquinone] (complex I), alpha subcomplex, subunit 2 domain containing protein.
353	dosa00190 Oxidative phosphorylation	Os05g0481600	-2.60188	Conserved hypothetical protein.
354	dosa00190 Oxidative phosphorylation	Os07g0585800	-2.46619	Similar to NADH-ubiquinone oxidoreductase 18 kDa subunit (EC 1.6.5.3) (EC 1.6.99.3) (Complex I-18KD) (CI-18KD) (Fragment).
355	dosa00190 Oxidative phosphorylation	Os08g0161700	-2.17515	NADH dehydrogenase [ubiquinone] (complex I), iron-sulphur protein 6, mitochondria domain containing protein.
356	dosa00190 Oxidative phosphorylation	Os11g0485200	-1.60174	ATPase, P-type, K/Mg/Cd/Cu/Zn/Na/Ca/Na/H-transporter family protein.
357	dosa00620 Pyruvate metabolism	Os04g0671700	-2.21502	ThiJ/PfpI domain containing protein.
358	dosa00562 Inositol phosphate metabolism	Os02g0554300	-2.42359	Similar to SAC1-like protein AtSAC1b (SAC domain protein 6).
359	dosa00562 Inositol phosphate metabolism	Os10g0390900	-1.56805	Hypothetical conserved gene.
360	dosa04120 Ubiquitin mediated proteolysis	Os01g0234900	-1.832	Similar to Ubiquitin ligase SINAT5 (EC 6.3.2.-) (Seven in absentia homolog 5). Splice isoform 2.
361	dosa04120 Ubiquitin mediated proteolysis	Os02g0307200	-2.23053	Similar to transducin family protein / WD-40 repeat family protein.
362	dosa04120 Ubiquitin mediated proteolysis	Os02g0656300	-1.62409	Similar to Anaphase-promoting complex subunit 8-like protein.
363	dosa04120 Ubiquitin mediated proteolysis	Os03g0294900	-1.6905	Similar to Ubiquitin-activating enzyme E1.
364	dosa04120 Ubiquitin mediated proteolysis	Os05g0122400	-1.6071	Hypothetical conserved gene.
365	dosa04120 Ubiquitin mediated proteolysis	Os07g0633800	-2.75087	Similar to BNS (BONSAI).
366	dosa04120 Ubiquitin mediated proteolysis	Os12g0626300	-2.5263	Similar to MRNA, complete cds, clone: RAFL24-07-B09.
367	dosa04146 Peroxisome	Os02g0245100	-1.51815	Similar to Peroxisomal targeting signal type 2 receptor.
368	dosa04146 Peroxisome	Os03g0265300	-1.74877	Mitochondrial substrate carrier family protein.
369	dosa04146 Peroxisome	Os11g0169800	-1.71301	Similar to Long-chain-fatty-acid--CoA ligase 4 (EC 6.2.1.3) (Long-chain acyl-CoA synthetase 4) (LACS 4).
370	dosa00250 Alanine, aspartate and glutamate metabolism	Os03g0175600	-2.60134	Similar to Nit protein 2 (CUA002).
371	dosa00250 Alanine, aspartate and glutamate metabolism	Os04g0650700	-1.5279	Similar to OSIGBa0113E10.3 protein.
372	dosa00250 Alanine, aspartate and glutamate metabolism	Os08g0465800	-2.76337	Similar to Glutamate decarboxylase.
373	dosa00052 Galactose metabolism	Os07g0209100	-1.77004	Similar to Seed imbibition protein (Fragment).
374	dosa00052 Galactose metabolism	Os07g0687900	-1.97832	WSI76 protein induced by water stress.
375	dosa00052 Galactose metabolism	Os08g0495800	-2.31675	Raffinose synthase family protein.
376	dosa00330 Arginine and proline metabolism	Os03g0761900	-2.24458	Similar to Prolyl 4-hydroxylase.
377	dosa00330 Arginine and proline metabolism	Os04g0346000	-3.7195	2OG-Fe(II) oxygenase domain containing protein.
378	dosa00330 Arginine and proline metabolism	Os09g0368200	-1.80124	Similar to polyamine oxidase precursor.
379	dosa03015 mRNA surveillance pathway	Os02g0820000	-2.46154	Similar to Serine/threonine protein phosphatase PP1 isozyme 2 (EC 3.1.3.16).
380	dosa03015 mRNA surveillance pathway	Os03g0754900	-1.66626	Similar to Cleavage stimulation factor, 50 kDa subunit.
381	dosa03015 mRNA surveillance pathway	Os06g0677700	-1.96923	YT521-B-like protein family protein.
382	dosa03018 RNA degradation	Os03g0157800	-2.06711	Hypothetical conserved gene.
383	dosa03018 RNA degradation	Os05g0389500	-1.50564	Endonuclease/exonuclease/phosphatase domain containing protein.
384	dosa03018 RNA degradation	Os10g0412100	-3.00246	Endonuclease/exonuclease/phosphatase domain containing protein.
385	dosa00561 Glycerolipid metabolism	Os01g0837200	-2.39033	Similar to esterase/lipase/thioesterase family protein.
386	dosa00130 Ubiquinone and other terpenoid-quinone biosynthesis	Os02g0605500	-1.94037	Zinc finger, TRAF-type domain containing protein.
387	dosa00130 Ubiquinone and other terpenoid-quinone biosynthesis	Os08g0388900	-2.37505	Similar to para-hydroxybenzoate--polyprenyltransferase.
388	dosa03060 Protein export	Os02g0267000	-1.07202	Similar to Signal peptidase I (EC 3.4.21.89) (Leader peptidase I).
389	dosa03060 Protein export	Os06g0342100	-2.117	Signal recognition particle 19 kDa protein (SRP19).
390	dosa03060 Protein export	Os11g0195100	-1.92442	Similar to Protein translocase subunit secA.
391	dosa00380 Tryptophan metabolism	Os05g0481000	-1.86207	Acyl-CoA N-acyltransferase domain containing protein.
392	dosa00380 Tryptophan metabolism	Os08g0102000	-1.82949	Acyl-CoA N-acyltransferase domain containing protein.
393	dosa00380 Tryptophan metabolism	Os09g0344500	-1.59208	Similar to O-methyltransferase ZRP4 (EC 2.1.1.-) (OMT).
394	dosa01212 Fatty acid metabolism	Os03g0748100	-1.70645	Similar to Short-chain type dehydrogenase/reductase (EC 1.-.-.-).
395	dosa03050 Proteasome	Os02g0784700	-1.83339	Similar to 26S protease regulatory subunit 7 (Fragment).
396	dosa03050 Proteasome	Os06g0192600	-1.97785	26S proteasome regulatory particle triple-A ATPase subunit1 (26S protease regulatory subunit 7).
397	dosa03050 Proteasome	Os08g0529100	-1.76647	Similar to Proteasome subunit beta type 1 (EC 3.4.25.1) (20S proteasome alpha subunit F) (20S proteasome subunit beta-6).
398	dosa00970 Aminoacyl-tRNA biosynthesis	Os02g0139600	-1.82132	Similar to Aspartyl-tRNA synthetase.
399	dosa00970 Aminoacyl-tRNA biosynthesis	Os03g0651000	-1.40965	Glu-tRNAGln amidotransferase, C subunit family protein.
400	dosa00970 Aminoacyl-tRNA biosynthesis	Os09g0503400	-2.19891	Leucyl-tRNA synthetase, class Ia, archaeal/eukaryotic cytosolic domain containing protein.
401	dosa00970 Aminoacyl-tRNA biosynthesis	Os11g0544800	-1.83434	Similar to GATB (GLU-ADT SUBUNIT B)
402	dosa00230 Purine metabolism	Os04g0518000	-2.77016	Similar to Adenosine kinase (Fragment).
403	dosa00230 Purine metabolism	Os10g0457500	-1.53255	Similar to Yeast ham (Hydroxylaminopurine sensitivity) related protein 1 (HAM-1- like protein).
404	dosa00196 Photosynthesis - antenna proteins	Os02g0764500	-1.67309	Similar to Lhca5 protein.
405	dosa00196 Photosynthesis - antenna proteins	Os07g0558400	-2.41432	Similar to Chlorophyll a/b-binding protein CP29 precursor.
406	dosa00196 Photosynthesis - antenna proteins	Os07g0577600	-2.78275	Similar to Type II chlorophyll a/b binding protein from photosystem I precursor.
407	dosa00196 Photosynthesis - antenna proteins	Os08g0435900	-2.25703	Similar to LHC I type IV chlorophyll binding protein (Fragment).
408	dosa00195 Photosynthesis	Os12g0420400	-3.3615	Similar to Photosystem I reaction center subunit XI, chloroplast precursor (PSI- L) (PSI subunit V).
409	dosa00592 alpha-Linolenic acid metabolism	Os04g0359700	-2.25231	Hypothetical conserved gene.
410	dosa00592 alpha-Linolenic acid metabolism	Os06g0215500	-1.93493	Similar to Oxo-phytodienoic acid reductase.
411	dosa00592 alpha-Linolenic acid metabolism	Os08g0508800	-1.75605	Lipoxygenase, chloroplast precursor (EC 1.13.11.12).
412	dosa03410 Base excision repair	Os02g0511900	-1.82266	Similar to DNA polymerase.
413	dosa03410 Base excision repair	Os02g0552600	-1.97629	Similar to F8K7.14 protein.
414	dosa03410 Base excision repair	Os03g0834000	-2.26416	Flap endonuclease-1b (EC 3.-.-.-) (OsFEN-1b).
415	dosa03410 Base excision repair	Os06g0144000	-1.99063	BRCT domain containing protein.
416	dosa03410 Base excision repair	Os11g0473100	-1.8816	Cdk-activating kinase assembly factor (MAT1) family protein.
417	dosa00941 Flavonoid biosynthesis	Os01g0372500	-2.40376	Similar to Leucoanthocyanidin dioxygenase (EC 1.14.11.19) (LDOX) (Leucocyanidin oxygenase) (Leucoanthocyanidin hydroxylase).
418	dosa00062 Fatty acid elongation	Os02g0205500	-1.59454	Similar to Fatty acid elongase 1.
419	dosa00062 Fatty acid elongation	Os09g0360500	-1.5578	Thiolase-like, subgroup domain containing protein.
420	dosa04130 SNARE interactions in vesicular transport	Os02g0820700	-2.56905	Similar to BS14b.
421	dosa04130 SNARE interactions in vesicular transport	Os06g0116300	-2.1578	Similar to Syntaxin.
422	dosa00073 Cutin, suberine and wax biosynthesis	Os03g0222600	-2.35643	Similar to caleosin.
423	dosa00430 Taurine and hypotaurine metabolism	Os09g0316000	-4.61543	Similar to cupin, RmlC-type.
424	dosa00600 Sphingolipid metabolism	Os07g0627700	-1.55208	Fatty acid hydroxylase domain containing protein.
425	dosa03022 Basal transcription factors	Os03g0441000	-2.04338	Similar to Transcription initiation factor TFIID component TAF4 family protein, expressed.
426	dosa03022 Basal transcription factors	Os05g0107700	-2.32552	Transcription factor IIA small subunit (Transcription factor IIA gamma subunit).
427	dosa04136 Autophagy - other	Os03g0258500	-1.87406	Similar to Beclin 1 protein.
428	dosa04136 Autophagy - other	Os05g0235300	-2.54128	PIK-related kinase domain containing protein.
429	dosa00860 Porphyrin and chlorophyll metabolism	Os02g0744900	-2.07321	Similar to Geranylgeranyl reductase (Fragment).
430	dosa00860 Porphyrin and chlorophyll metabolism	Os03g0186100	-1.54138	Similar to Uroporphyrinogen III synthase.
431	dosa00100 Steroid biosynthesis	Os01g0210900	-2.43528	Cytochrome P450 family protein.
432	dosa00100 Steroid biosynthesis	Os11g0707600	-2.72877	Similar to Sterol 4-alpha-methyl-oxidase (Fragment).
433	dosa00750 Vitamin B6 metabolism	Os03g0115500	-1.90792	Similar to pyridoxine 5'-phosphate oxidase-related.
434	dosa00750 Vitamin B6 metabolism	Os10g0377800	-1.72388	Similar to Pyridoxamine 5-phosphate oxidase.
435	dosa00750 Vitamin B6 metabolism	Os10g0517400	-1.94186	Aldo/keto reductase family protein.
436	dosa00513 Various types of N-glycan biosynthesis	Os03g0180700	-1.61204	Glycosyl transferase, group 1 domain containing protein.
437	dosa00513 Various types of N-glycan biosynthesis	Os04g0589600	-2.56326	Glycosyl transferase, group 1 domain containing protein.
438	dosa00513 Various types of N-glycan biosynthesis	Os08g0503800	-1.67813	Similar to Beta-(1,2)-xylosyltransferase (EC 2.4.2.38).
439	dosa03440 Homologous recombination	Os05g0512000	-3.5284	Zinc finger, RING/FYVE/PHD-type domain containing protein.
440	dosa03440 Homologous recombination	Os12g0497300	-1.57923	Similar to DNA repair protein RAD51 homolog.
441	dosa00511 Other glycan degradation	Os04g0560400	-1.6119	Similar to Alpha-L-fucosidase 1.
442	dosa03020 RNA polymerase	Os10g0495600	-1.804	Similar to DNA-directed RNA polymerase.
443	dosa03020 RNA polymerase	Os12g0139500	-1.85058	DNA-directed RNA polymerase, RPB5 subunit domain containing protein.
444	dosa00740 Riboflavin metabolism	Os09g0569100	-2.17802	Haloacid dehalogenase-like hydrolase domain containing protein.
445	dosa00760 Nicotinate and nicotinamide metabolism	Os04g0429800	-1.18721	Similar to Nicotinate phosphoribosyltransferase-like protein.
446	dosa00906 Carotenoid biosynthesis	Os11g0572700	-1.81452	Similar to Carotenoid isomerase 1.
447	dosa00905 Brassinosteroid biosynthesis	Os01g0197100	-3.43138	Similar to Cytochrome P450 90C1 (EC 1.14.-.-) (ROTUNDIFOLIA3).
448	dosa00905 Brassinosteroid biosynthesis	Os11g0143200	-1.59283	Similar to Cytochrome P450 90A1 (EC 1.14.-.-).
449	dosa00770 Pantothenate and CoA biosynthesis	Os08g0176100	-1.55537	DNA/pantothenate metabolism flavoprotein, C-terminal domain containing protein.
450	dosa00900 Terpenoid backbone biosynthesis	Os01g0695300	-1.65473	Similar to Farnesyl pyrophosphate synthetase (FPP synthetase) (FPS) (Farnesyl diphosphate synthetase) [Includes: Dimethylallyltranstransferase (EC 2.5.1.1)
451	dosa00902 Monoterpenoid biosynthesis	Os10g0430200	-1.78446	Similar to Sinapyl alcohol dehydrogenase.
452	dosa00514 Other types of O-glycan biosynthesis	Os07g0587100	-1.61353	Reticulon family protein.
453	dosa02010 ABC transporters	Os01g0723800	-1.7187	Similar to P-glycoprotein homologue.
454	dosa01100 Metabolic pathways	Os03g0223900	-1.72769	UDP-3-O-acyl N-acetylglucosamine deacetylase domain containing protein.
455	dosa01100 Metabolic pathways	Os05g0515200	-1.52744	Cytochrome P450 family protein.

## Sheet: S Table 2E PB Seedling
Supplementary Table S2: Pathway analysis of the heat stress responsive genes (HRGs) in the five genotype (A: Moroberekan; B: IR64; C: Nagina 22; D: Cultivar 996; E: Pusa Basmati)
S. No.	KEGG ID	RAPDB ID	Log FC	Annotation
Upregulated
1	dosa01100 Metabolic pathways	Os01g0151500	2.10341	Similar to GGT4 (GAMMA-GLUTAMYL TRANSPEPTIDASE 4)
2	dosa01100 Metabolic pathways	Os01g0160100	2.88214	Similar to Pyruvate decarboxylase isozyme 2 (EC 4.1.1.1) (PDC) (Fragment).
3	dosa01100 Metabolic pathways	Os01g0692100	1.23801	Glutathione S-transferase, C-terminal-like domain containing protein.
4	dosa01100 Metabolic pathways	Os01g0730300	1.52397	Similar to predicted protein.
5	dosa01100 Metabolic pathways	Os01g0764600	1.09703	Hypothetical conserved gene.
6	dosa01100 Metabolic pathways	Os01g0783200	1.16194	Similar to Diacylglycerol kinase.
7	dosa01100 Metabolic pathways	Os01g0959800	1.07697	Similar to PSD2 (phosphatidylserine decarboxylase 2)
8	dosa01100 Metabolic pathways	Os02g0119800	1.04245	Similar to Aminoalcoholphosphotransferase.
9	dosa01100 Metabolic pathways	Os02g0123600	1.20333	Similar to CDP-diacylglycerol--inositol 3-phosphatidyltransferase 1 (EC 2.7.8.11) (Phosphatidylinositol synthase 1) (PtdIns synthase 1) (PI synthase 1) (AtPIS1).
10	dosa01100 Metabolic pathways	Os02g0622200	1.35721	Phosphatidylinositol N-acetylglucosaminyltransferase family protein.
11	dosa01100 Metabolic pathways	Os02g0646500	1.33164	Aldehyde dehydrogenase domain containing protein.
12	dosa01100 Metabolic pathways	Os02g0812000	3.6784	NAD(P)-binding domain containing protein.
13	dosa01100 Metabolic pathways	Os03g0267300	1.23876	Similar to Fructose-1,6-bisphosphatase, chloroplast precursor (EC 3.1.3.11) (D- fructose-1,6-bisphosphate 1-phosphohydrolase) (FBPase).
14	dosa01100 Metabolic pathways	Os03g0356900	1.63861	tRNA isopentenyltransferase family protein.
15	dosa01100 Metabolic pathways	Os03g0651000	1.52071	Glu-tRNAGln amidotransferase, C subunit family protein.
16	dosa01100 Metabolic pathways	Os03g0672300	2.6443	Similar to Pyruvate kinase.
17	dosa01100 Metabolic pathways	Os03g0761900	3.82773	Similar to Prolyl 4-hydroxylase.
18	dosa01100 Metabolic pathways	Os03g0829000	1.01081	Fumarylacetoacetase, C-terminal-related domain containing protein.
19	dosa01100 Metabolic pathways	Os04g0183300	1.12503	Similar to OSIGBa0140C02.5 protein.
20	dosa01100 Metabolic pathways	Os04g0249500	1.3268	Similar to H0211A12.6 protein.
21	dosa01100 Metabolic pathways	Os04g0518000	1.28577	Similar to Adenosine kinase (Fragment).
22	dosa01100 Metabolic pathways	Os05g0148900	1.05021	Similar to Glutathione-S-transferase 19E50.
23	dosa01100 Metabolic pathways	Os06g0256900	1.01102	Similar to Endo-beta-1,4-glucanase precursor (EC 3.2.1.4).
24	dosa01100 Metabolic pathways	Os06g0299200	1.08823	Similar to H0207B04.1 protein.
25	dosa01100 Metabolic pathways	Os06g0545200	1.0803	Similar to Zea m 13 allergen (Fragment).
26	dosa01100 Metabolic pathways	Os06g0655100	1.0297	Similar to D-3-phosphoglycerate dehydrogenase.
27	dosa01100 Metabolic pathways	Os06g0683300	1.15915	Similar to Beta-glucosidase.
28	dosa01100 Metabolic pathways	Os06g0712500	3.41951	Similar to Glycosyltransferase QUASIMODO1 (EC 2.4.1.-).
29	dosa01100 Metabolic pathways	Os06g0727300	2.18214	Similar to glycosyltransferase, family GT8.
30	dosa01100 Metabolic pathways	Os07g0181000	1.16637	Similar to Pyruvate kinase isozyme A, chloroplast precursor (EC 2.7.1.40).
31	dosa01100 Metabolic pathways	Os07g0485100	2.07299	Similar to Beta-ureidopropionase (EC 3.5.1.6) (Beta-alanine synthase) (N- carbamoyl-beta-alanine amidohydrolase).
32	dosa01100 Metabolic pathways	Os07g0496200	1.15707	Similar to NAD-dependent malic enzyme 62 kDa isoform, mitochondrial precursor (EC 1.1.1.39) (NAD-ME).
33	dosa01100 Metabolic pathways	Os07g0531600	1.25961	Phospholipid/glycerol acyltransferase domain containing protein.
34	dosa01100 Metabolic pathways	Os07g0556200	1.03009	Rieske [2Fe-2S] region domain containing protein.
35	dosa01100 Metabolic pathways	Os07g0677600	1.09413	Similar to Cationic peroxidase.
36	dosa01100 Metabolic pathways	Os08g0476400	1.08458	Similar to phosphoglycerate mutase gpmB.
37	dosa01100 Metabolic pathways	Os10g0369900	1.03973	Similar to Myo-inositol-1-phosphate synthase.
38	dosa01100 Metabolic pathways	Os10g0430200	2.49713	Similar to Sinapyl alcohol dehydrogenase.
39	dosa01100 Metabolic pathways	Os11g0462100	1.13187	Glycoside hydrolase, family 18 protein.
40	dosa01100 Metabolic pathways	Os12g0197100	1.0964	Pre-ATP-grasp fold domain containing protein.
41	dosa01100 Metabolic pathways	Os12g0543600	1.54988	Similar to sarcosine oxidase.
42	dosa01100 Metabolic pathways	Os12g0578200	1.33912	Similar to Chorismate mutase, chloroplast precursor (EC 5.4.99.5) (CM-1).
43	dosa01110 Biosynthesis of secondary metabolites	Os01g0160100	2.88214	Similar to Pyruvate decarboxylase isozyme 2 (EC 4.1.1.1) (PDC) (Fragment).
44	dosa01110 Biosynthesis of secondary metabolites	Os01g0764600	1.09703	Hypothetical conserved gene.
45	dosa01110 Biosynthesis of secondary metabolites	Os01g0783200	1.16194	Similar to Diacylglycerol kinase.
46	dosa01110 Biosynthesis of secondary metabolites	Os01g0959800	1.07697	Similar to PSD2 (phosphatidylserine decarboxylase 2)
47	dosa01110 Biosynthesis of secondary metabolites	Os02g0119800	1.04245	Similar to Aminoalcoholphosphotransferase.
48	dosa01110 Biosynthesis of secondary metabolites	Os02g0646500	1.33164	Aldehyde dehydrogenase domain containing protein.
49	dosa01110 Biosynthesis of secondary metabolites	Os02g0812000	3.6784	NAD(P)-binding domain containing protein.
50	dosa01110 Biosynthesis of secondary metabolites	Os03g0267300	1.23876	Similar to Fructose-1,6-bisphosphatase, chloroplast precursor (EC 3.1.3.11) (D- fructose-1,6-bisphosphate 1-phosphohydrolase) (FBPase).
51	dosa01110 Biosynthesis of secondary metabolites	Os03g0356900	1.63861	tRNA isopentenyltransferase family protein.
52	dosa01110 Biosynthesis of secondary metabolites	Os03g0672300	2.6443	Similar to Pyruvate kinase.
53	dosa01110 Biosynthesis of secondary metabolites	Os06g0299200	1.08823	Similar to H0207B04.1 protein.
54	dosa01110 Biosynthesis of secondary metabolites	Os06g0683300	1.15915	Similar to Beta-glucosidase.
55	dosa01110 Biosynthesis of secondary metabolites	Os07g0181000	1.16637	Similar to Pyruvate kinase isozyme A, chloroplast precursor (EC 2.7.1.40).
56	dosa01110 Biosynthesis of secondary metabolites	Os07g0531600	1.25961	Phospholipid/glycerol acyltransferase domain containing protein.
57	dosa01110 Biosynthesis of secondary metabolites	Os07g0677600	1.09413	Similar to Cationic peroxidase.
58	dosa01110 Biosynthesis of secondary metabolites	Os08g0476400	1.08458	Similar to phosphoglycerate mutase gpmB.
59	dosa01110 Biosynthesis of secondary metabolites	Os09g0503000	1.19114	Alcohol dehydrogenase superfamily, zinc-containing protein.
60	dosa01110 Biosynthesis of secondary metabolites	Os10g0430200	2.49713	Similar to Sinapyl alcohol dehydrogenase.
61	dosa01110 Biosynthesis of secondary metabolites	Os12g0197100	1.0964	Pre-ATP-grasp fold domain containing protein.
62	dosa01110 Biosynthesis of secondary metabolites	Os12g0263200	1.22718	Pinoresinol-lariciresinol reductase TH2.
63	dosa01110 Biosynthesis of secondary metabolites	Os12g0578200	1.33912	Similar to Chorismate mutase, chloroplast precursor (EC 5.4.99.5) (CM-1).
64	dosa00500 Starch and sucrose metabolism	Os01g0730300	1.52397	Similar to predicted protein.
65	dosa00500 Starch and sucrose metabolism	Os04g0249500	1.3268	Similar to H0211A12.6 protein.
66	dosa00500 Starch and sucrose metabolism	Os06g0256900	1.01102	Similar to Endo-beta-1,4-glucanase precursor (EC 3.2.1.4).
67	dosa00500 Starch and sucrose metabolism	Os06g0683300	1.15915	Similar to Beta-glucosidase.
68	dosa00010 Glycolysis / Gluconeogenesis	Os01g0160100	2.88214	Similar to Pyruvate decarboxylase isozyme 2 (EC 4.1.1.1) (PDC) (Fragment).
69	dosa00010 Glycolysis / Gluconeogenesis	Os02g0646500	1.33164	Aldehyde dehydrogenase domain containing protein.
70	dosa00010 Glycolysis / Gluconeogenesis	Os03g0267300	1.23876	Similar to Fructose-1,6-bisphosphatase, chloroplast precursor (EC 3.1.3.11) (D- fructose-1,6-bisphosphate 1-phosphohydrolase) (FBPase).
71	dosa00010 Glycolysis / Gluconeogenesis	Os03g0672300	2.6443	Similar to Pyruvate kinase.
72	dosa00010 Glycolysis / Gluconeogenesis	Os07g0181000	1.16637	Similar to Pyruvate kinase isozyme A, chloroplast precursor (EC 2.7.1.40).
73	dosa00010 Glycolysis / Gluconeogenesis	Os08g0476400	1.08458	Similar to phosphoglycerate mutase gpmB.
74	dosa03010 Ribosome	Os01g0153200	1.2279	Hypothetical conserved gene.
75	dosa03010 Ribosome	Os06g0701400	1.81773	Similar to 60S acidic ribosomal protein P3 (P1/P2-like) (P3A).
76	dosa03010 Ribosome	Os07g0608500	1.02611	Similar to Ribosomal protein S3 (Fragment).
77	dosa03010 Ribosome	Os08g0505300	1.02784	Similar to 60S ribosomal protein L31.
78	dosa03010 Ribosome	Os12g0517200	5.21317	Mitochondrial ribosomal protein S10.
79	dosa04144 Endocytosis	Os02g0326600	1.72667	Similar to Pattern formation protein EMB30.
80	dosa04144 Endocytosis	Os03g0277300	2.10319	Heat shock protein 70.
81	dosa04144 Endocytosis	Os04g0599900	1.25266	Similar to ENTH1 protein (Fragment).
82	dosa04144 Endocytosis	Os05g0105100	1.47277	Similar to Small GTPase rab11-related.
83	dosa04144 Endocytosis	Os11g0104900	1.0095	Similar to Clathrin heavy chain.
84	dosa01200 Carbon metabolism	Os03g0267300	1.23876	Similar to Fructose-1,6-bisphosphatase, chloroplast precursor (EC 3.1.3.11) (D- fructose-1,6-bisphosphate 1-phosphohydrolase) (FBPase).
85	dosa01200 Carbon metabolism	Os03g0672300	2.6443	Similar to Pyruvate kinase.
86	dosa01200 Carbon metabolism	Os06g0655100	1.0297	Similar to D-3-phosphoglycerate dehydrogenase.
87	dosa01200 Carbon metabolism	Os07g0181000	1.16637	Similar to Pyruvate kinase isozyme A, chloroplast precursor (EC 2.7.1.40).
88	dosa01200 Carbon metabolism	Os07g0496200	1.15707	Similar to NAD-dependent malic enzyme 62 kDa isoform, mitochondrial precursor (EC 1.1.1.39) (NAD-ME).
89	dosa01200 Carbon metabolism	Os08g0476400	1.08458	Similar to phosphoglycerate mutase gpmB.
90	dosa04626 Plant-pathogen interaction	Os01g0899000	1.66785	Similar to Pti1 kinase-like protein.
91	dosa04626 Plant-pathogen interaction	Os02g0535400	1.25071	Similar to Cysteine and histidine-rich domain-containing protein RAR1.
92	dosa04626 Plant-pathogen interaction	Os02g0832000	1.211	Similar to Calmodulin-like-domain protein kinase CPK2.
93	dosa04626 Plant-pathogen interaction	Os07g0409900	1.02626	Serine/threonine protein kinase domain containing protein.
94	dosa04626 Plant-pathogen interaction	Os08g0261000	1.56554	NB-ARC domain containing protein.
95	dosa00564 Glycerophospholipid metabolism	Os01g0783200	1.16194	Similar to Diacylglycerol kinase.
96	dosa00564 Glycerophospholipid metabolism	Os01g0959800	1.07697	Similar to PSD2 (phosphatidylserine decarboxylase 2)
97	dosa00564 Glycerophospholipid metabolism	Os02g0119800	1.04245	Similar to Aminoalcoholphosphotransferase.
98	dosa00564 Glycerophospholipid metabolism	Os02g0123600	1.20333	Similar to CDP-diacylglycerol--inositol 3-phosphatidyltransferase 1 (EC 2.7.8.11) (Phosphatidylinositol synthase 1) (PtdIns synthase 1) (PI synthase 1) (AtPIS1).
99	dosa00564 Glycerophospholipid metabolism	Os03g0603600	1.0553	PLC-like phosphodiesterase, TIM beta/alpha-barrel domain domain containing protein.
100	dosa00564 Glycerophospholipid metabolism	Os07g0531600	1.25961	Phospholipid/glycerol acyltransferase domain containing protein.
101	dosa00970 Aminoacyl-tRNA biosynthesis	Os01g0743400	6.09408	Similar to Tryptophanyl-tRNA synthetase (Fragment).
102	dosa00970 Aminoacyl-tRNA biosynthesis	Os03g0651000	1.52071	Glu-tRNAGln amidotransferase, C subunit family protein.
103	dosa03040 Spliceosome	Os02g0107000	1.37869	Sec63 domain domain containing protein.
104	dosa03040 Spliceosome	Os03g0277300	2.10319	Heat shock protein 70.
105	dosa03040 Spliceosome	Os03g0387000	1.00002	Similar to Aquarius.
106	dosa03040 Spliceosome	Os04g0555400	1.06635	Similar to Serologically defined breast cancer antigen NY-BR-99.
107	dosa03040 Spliceosome	Os07g0281000	1.23812	Nucleotide-binding, alpha-beta plait domain containing protein.
108	dosa00620 Pyruvate metabolism	Os02g0646500	1.33164	Aldehyde dehydrogenase domain containing protein.
109	dosa00620 Pyruvate metabolism	Os03g0672300	2.6443	Similar to Pyruvate kinase.
110	dosa00620 Pyruvate metabolism	Os07g0181000	1.16637	Similar to Pyruvate kinase isozyme A, chloroplast precursor (EC 2.7.1.40).
111	dosa00620 Pyruvate metabolism	Os07g0496200	1.15707	Similar to NAD-dependent malic enzyme 62 kDa isoform, mitochondrial precursor (EC 1.1.1.39) (NAD-ME).
112	dosa00940 Phenylpropanoid biosynthesis	Os02g0812000	3.6784	NAD(P)-binding domain containing protein.
113	dosa00940 Phenylpropanoid biosynthesis	Os06g0683300	1.15915	Similar to Beta-glucosidase.
114	dosa00940 Phenylpropanoid biosynthesis	Os07g0677600	1.09413	Similar to Cationic peroxidase.
115	dosa03008 Ribosome biogenesis in eukaryotes	Os04g0548300	1.02095	Armadillo-type fold domain containing protein.
116	dosa03008 Ribosome biogenesis in eukaryotes	Os07g0639800	1.8908	Similar to Eukaryotic translation initiation factor 6 (Fragment).
117	dosa03008 Ribosome biogenesis in eukaryotes	Os11g0137100	4.1369	Similar to predicted protein.
118	dosa00230 Purine metabolism	Os03g0672300	2.6443	Similar to Pyruvate kinase.
119	dosa00230 Purine metabolism	Os04g0518000	1.28577	Similar to Adenosine kinase (Fragment).
120	dosa00230 Purine metabolism	Os07g0181000	1.16637	Similar to Pyruvate kinase isozyme A, chloroplast precursor (EC 2.7.1.40).
121	dosa00230 Purine metabolism	Os12g0197100	1.0964	Pre-ATP-grasp fold domain containing protein.
122	dosa04141 Protein processing in endoplasmic reticulum	Os01g0369000	3.55897	Similar to Cullin-1.
123	dosa04141 Protein processing in endoplasmic reticulum	Os01g0556400	1.20538	Heat shock protein DnaJ family protein.
124	dosa04141 Protein processing in endoplasmic reticulum	Os03g0277300	2.10319	Heat shock protein 70.
125	dosa04141 Protein processing in endoplasmic reticulum	Os08g0430200	1.87673	UV excision repair protein Rad23 family protein.
126	dosa03013 RNA transport	Os01g0200500	1.35652	MPPN family protein.
127	dosa03013 RNA transport	Os05g0256000	1.44438	Similar to TGF-beta receptor-interacting protein 1.
128	dosa03013 RNA transport	Os12g0607100	1.5852	Similar to Heterochromatin protein (Fragment).
129	dosa01230 Biosynthesis of amino acids	Os03g0672300	2.6443	Similar to Pyruvate kinase.
130	dosa01230 Biosynthesis of amino acids	Os06g0655100	1.0297	Similar to D-3-phosphoglycerate dehydrogenase.
131	dosa01230 Biosynthesis of amino acids	Os07g0181000	1.16637	Similar to Pyruvate kinase isozyme A, chloroplast precursor (EC 2.7.1.40).
132	dosa01230 Biosynthesis of amino acids	Os08g0476400	1.08458	Similar to phosphoglycerate mutase gpmB.
133	dosa01230 Biosynthesis of amino acids	Os12g0578200	1.33912	Similar to Chorismate mutase, chloroplast precursor (EC 5.4.99.5) (CM-1).
134	dosa04075 Plant hormone signal transduction	Os01g0286100	4.15778	Helix-loop-helix DNA-binding domain containing protein.
135	dosa04075 Plant hormone signal transduction	Os02g0527600	1.10558	Similar to CTR1-like protein kinase.
136	dosa04075 Plant hormone signal transduction	Os03g0132800	1.54147	Similar to protein kinase-like protein [Oryza sativa (japonica cultivar-group)].
137	dosa04075 Plant hormone signal transduction	Os12g0138500	2.18297	Similar to Ankyrin-repeat protein.
138	dosa03022 Basal transcription factors	Os03g0441000	1.78242	Similar to Transcription initiation factor TFIID component TAF4 family protein, expressed.
139	dosa03022 Basal transcription factors	Os12g0574800	4.37057	Conserved hypothetical protein.
140	dosa03050 Proteasome	Os06g0607800	1.23567	Similar to 26S proteasome regulatory complex subunit p42D.
141	dosa03050 Proteasome	Os08g0224700	1.25831	Similar to 26S proteasome subunit RPN2a.
142	dosa00520 Amino sugar and nucleotide sugar metabolism	Os06g0712500	3.41951	Similar to Glycosyltransferase QUASIMODO1 (EC 2.4.1.-).
143	dosa00520 Amino sugar and nucleotide sugar metabolism	Os06g0727300	2.18214	Similar to glycosyltransferase, family GT8.
144	dosa00520 Amino sugar and nucleotide sugar metabolism	Os11g0462100	1.13187	Glycoside hydrolase, family 18 protein.
145	dosa00260 Glycine, serine and threonine metabolism	Os06g0655100	1.0297	Similar to D-3-phosphoglycerate dehydrogenase.
146	dosa00260 Glycine, serine and threonine metabolism	Os08g0476400	1.08458	Similar to phosphoglycerate mutase gpmB.
147	dosa00260 Glycine, serine and threonine metabolism	Os12g0543600	1.54988	Similar to sarcosine oxidase.
148	dosa00480 Glutathione metabolism	Os01g0151500	2.10341	Similar to GGT4 (GAMMA-GLUTAMYL TRANSPEPTIDASE 4)
149	dosa00480 Glutathione metabolism	Os01g0692100	1.23801	Glutathione S-transferase, C-terminal-like domain containing protein.
150	dosa00480 Glutathione metabolism	Os05g0148900	1.05021	Similar to Glutathione-S-transferase 19E50.
151	dosa00280 Valine, leucine and isoleucine degradation	Os02g0646500	1.33164	Aldehyde dehydrogenase domain containing protein.
152	dosa00710 Carbon fixation in photosynthetic organisms	Os03g0267300	1.23876	Similar to Fructose-1,6-bisphosphatase, chloroplast precursor (EC 3.1.3.11) (D- fructose-1,6-bisphosphate 1-phosphohydrolase) (FBPase).
153	dosa00710 Carbon fixation in photosynthetic organisms	Os07g0496200	1.15707	Similar to NAD-dependent malic enzyme 62 kDa isoform, mitochondrial precursor (EC 1.1.1.39) (NAD-ME).
154	dosa03420 Nucleotide excision repair	Os08g0430200	1.87673	UV excision repair protein Rad23 family protein.
155	dosa03015 mRNA surveillance pathway	Os06g0563300	2.01158	Similar to Serine/threonine protein phosphatase 2A 55 kDa regulatory subunit Bbeta isoform.
156	dosa03015 mRNA surveillance pathway	Os10g0470900	1.11094	Nucleotide-binding, alpha-beta plait domain containing protein.
157	dosa03440 Homologous recombination	Os10g0487300	1.42851	Forkhead-associated domain containing protein.
158	dosa01212 Fatty acid metabolism	Os06g0299200	1.08823	Similar to H0207B04.1 protein.
159	dosa00410 beta-Alanine metabolism	Os02g0646500	1.33164	Aldehyde dehydrogenase domain containing protein.
160	dosa00410 beta-Alanine metabolism	Os07g0485100	2.07299	Similar to Beta-ureidopropionase (EC 3.5.1.6) (Beta-alanine synthase) (N- carbamoyl-beta-alanine amidohydrolase).
161	dosa00270 Cysteine and methionine metabolism	Os06g0655100	1.0297	Similar to D-3-phosphoglycerate dehydrogenase.
162	dosa00040 Pentose and glucuronate interconversions	Os06g0545200	1.0803	Similar to Zea m 13 allergen (Fragment).
163	dosa00030 Pentose phosphate pathway	Os03g0267300	1.23876	Similar to Fructose-1,6-bisphosphatase, chloroplast precursor (EC 3.1.3.11) (D- fructose-1,6-bisphosphate 1-phosphohydrolase) (FBPase).
164	dosa00330 Arginine and proline metabolism	Os02g0646500	1.33164	Aldehyde dehydrogenase domain containing protein.
165	dosa00330 Arginine and proline metabolism	Os03g0761900	3.82773	Similar to Prolyl 4-hydroxylase.
166	dosa00330 Arginine and proline metabolism	Os04g0183300	1.12503	Similar to OSIGBa0140C02.5 protein.
167	dosa04016 MAPK signaling pathway - plant	Os02g0527600	1.10558	Similar to CTR1-like protein kinase.
168	dosa00310 Lysine degradation	Os02g0646500	1.33164	Aldehyde dehydrogenase domain containing protein.
169	dosa00310 Lysine degradation	Os12g0543600	1.54988	Similar to sarcosine oxidase.
170	dosa00195 Photosynthesis	Os07g0556200	1.03009	Rieske [2Fe-2S] region domain containing protein.
171	dosa00460 Cyanoamino acid metabolism	Os01g0151500	2.10341	Similar to GGT4 (GAMMA-GLUTAMYL TRANSPEPTIDASE 4)
172	dosa00460 Cyanoamino acid metabolism	Os06g0683300	1.15915	Similar to Beta-glucosidase.
173	dosa00051 Fructose and mannose metabolism	Os03g0267300	1.23876	Similar to Fructose-1,6-bisphosphatase, chloroplast precursor (EC 3.1.3.11) (D- fructose-1,6-bisphosphate 1-phosphohydrolase) (FBPase).
174	dosa00561 Glycerolipid metabolism	Os01g0783200	1.16194	Similar to Diacylglycerol kinase.
175	dosa00561 Glycerolipid metabolism	Os02g0646500	1.33164	Aldehyde dehydrogenase domain containing protein.
176	dosa00561 Glycerolipid metabolism	Os07g0531600	1.25961	Phospholipid/glycerol acyltransferase domain containing protein.
177	dosa01040 Biosynthesis of unsaturated fatty acids	Os06g0299200	1.08823	Similar to H0207B04.1 protein.
178	dosa00770 Pantothenate and CoA biosynthesis	Os07g0485100	2.07299	Similar to Beta-ureidopropionase (EC 3.5.1.6) (Beta-alanine synthase) (N- carbamoyl-beta-alanine amidohydrolase).
179	dosa00380 Tryptophan metabolism	Os02g0646500	1.33164	Aldehyde dehydrogenase domain containing protein.
180	dosa00380 Tryptophan metabolism	Os04g0183300	1.12503	Similar to OSIGBa0140C02.5 protein.
181	dosa04070 Phosphatidylinositol signaling system	Os01g0783200	1.16194	Similar to Diacylglycerol kinase.
182	dosa04070 Phosphatidylinositol signaling system	Os02g0123600	1.20333	Similar to CDP-diacylglycerol--inositol 3-phosphatidyltransferase 1 (EC 2.7.8.11) (Phosphatidylinositol synthase 1) (PtdIns synthase 1) (PI synthase 1) (AtPIS1).
183	dosa04120 Ubiquitin mediated proteolysis	Os01g0369000	3.55897	Similar to Cullin-1.
184	dosa04120 Ubiquitin mediated proteolysis	Os08g0374100	1.19402	Similar to Ubiquitin carrier protein.
185	dosa00562 Inositol phosphate metabolism	Os02g0123600	1.20333	Similar to CDP-diacylglycerol--inositol 3-phosphatidyltransferase 1 (EC 2.7.8.11) (Phosphatidylinositol synthase 1) (PtdIns synthase 1) (PI synthase 1) (AtPIS1).
186	dosa00562 Inositol phosphate metabolism	Os10g0369900	1.03973	Similar to Myo-inositol-1-phosphate synthase.
187	dosa00900 Terpenoid backbone biosynthesis	Os01g0764600	1.09703	Hypothetical conserved gene.
188	dosa00430 Taurine and hypotaurine metabolism	Os01g0151500	2.10341	Similar to GGT4 (GAMMA-GLUTAMYL TRANSPEPTIDASE 4)
189	dosa04146 Peroxisome	Os08g0561700	2.36058	Similar to Superoxide dismutase.
190	dosa04146 Peroxisome	Os12g0543600	1.54988	Similar to sarcosine oxidase.
191	dosa00130 Ubiquinone and other terpenoid-quinone biosynthesis	Os12g0181300	1.38358	Similar to TRAF-type zinc finger family protein.
192	dosa00565 Ether lipid metabolism	Os02g0119800	1.04245	Similar to Aminoalcoholphosphotransferase.
193	dosa00240 Pyrimidine metabolism	Os07g0485100	2.07299	Similar to Beta-ureidopropionase (EC 3.5.1.6) (Beta-alanine synthase) (N- carbamoyl-beta-alanine amidohydrolase).
194	dosa04712 Circadian rhythm - plant	Os01g0286100	4.15778	Helix-loop-helix DNA-binding domain containing protein.
195	dosa00902 Monoterpenoid biosynthesis	Os10g0430200	2.49713	Similar to Sinapyl alcohol dehydrogenase.
196	dosa00053 Ascorbate and aldarate metabolism	Os02g0646500	1.33164	Aldehyde dehydrogenase domain containing protein.
197	dosa00071 Fatty acid degradation	Os02g0646500	1.33164	Aldehyde dehydrogenase domain containing protein.
198	dosa00998 Biosynthesis of secondary metabolites - other antibiotics	Os12g0263200	1.22718	Pinoresinol-lariciresinol reductase TH2.
199	dosa00903 Limonene and pinene degradation	Os02g0646500	1.33164	Aldehyde dehydrogenase domain containing protein.
200	dosa00563 Glycosylphosphatidylinositol	Os02g0622200	1.35721	Phosphatidylinositol N-acetylglucosaminyltransferase family protein.
201	dosa00908 Zeatin biosynthesis	Os03g0356900	1.63861	tRNA isopentenyltransferase family protein.
202	dosa00400 Phenylalanine, tyrosine and tryptophan biosynthesis	Os12g0578200	1.33912	Similar to Chorismate mutase, chloroplast precursor (EC 5.4.99.5) (CM-1).
203	dosa00073 Cutin, suberine and wax biosynthesis	Os02g0734400	1.80449	Similar to ABA-induced protein.
204	dosa00350 Tyrosine metabolism	Os03g0829000	1.01081	Fumarylacetoacetase, C-terminal-related domain containing protein.
205	dosa00592 alpha-Linolenic acid metabolism	Os09g0503000	1.19114	Alcohol dehydrogenase superfamily, zinc-containing protein.
206	dosa00062 Fatty acid elongation	Os06g0299200	1.08823	Similar to H0207B04.1 protein.
207	dosa00340 Histidine metabolism	Os02g0646500	1.33164	Aldehyde dehydrogenase domain containing protein.
208	dosa00360 Phenylalanine metabolism	Os04g0183300	1.12503	Similar to OSIGBa0140C02.5 protein.
209	dosa00440 Phosphonate and phosphinate metabolism	Os02g0119800	1.04245	Similar to Aminoalcoholphosphotransferase.
210	dosa04136 Autophagy - other	Os02g0117800	1.24525	Similar to APG5 (Autophagy 5) like protein.
211	dosa00905 Brassinosteroid biosynthesis	Os01g0388000	3.5917	Similar to Cytochrome P450 monooxygenase CYP72A5 (Fragment).
212	dosa03060 Protein export	Os01g0151200	1.22545	Similar to Inner membrane protein ALBINO3, chloroplast precursor. Splice isoform 2.
Downregulated
213	dosa01100 Metabolic pathways	Os01g0185200	-1.18398	Similar to glutaminyl-tRNA synthetase.
214	dosa01100 Metabolic pathways	Os01g0303100	-1.67255	Similar to Chitinase precursor (EC 3.2.1.17).
215	dosa01100 Metabolic pathways	Os01g0758300	-1.14974	Similar to Phosphoenolpyruvate carboxylase, housekeeping isozyme (EC 4.1.1.31) (PEPCase).
216	dosa01100 Metabolic pathways	Os01g0771900	-1.18757	Similar to Exo-beta-glucanase.
217	dosa01100 Metabolic pathways	Os01g0891100	-1.13228	Similar to Polygalacturonase.
218	dosa01100 Metabolic pathways	Os02g0105400	-1.56746	Similar to L-lactate dehydrogenase A (EC 1.1.1.27) (LDH-A).
219	dosa01100 Metabolic pathways	Os02g0121000	-1.02021	Similar to Glutamyl-tRNA synthetase (EC 6.1.1.17) (Glutamate--tRNA ligase) (GluRS).
220	dosa01100 Metabolic pathways	Os02g0654100	-1.24926	Similar to Enoyl-CoA hydratase.
221	dosa01100 Metabolic pathways	Os02g0753000	-1.0105	Similar to Trehalose-6-phosphate phosphatase.
222	dosa01100 Metabolic pathways	Os02g0764500	-1.03759	Similar to Lhca5 protein.
223	dosa01100 Metabolic pathways	Os03g0101900	-1.19294	Similar to Phosphatidylserine decarboxylase.
224	dosa01100 Metabolic pathways	Os03g0175600	-1.82715	Similar to Nit protein 2 (CUA002).
225	dosa01100 Metabolic pathways	Os03g0307800	-1.26269	SET domain-containing protein.
226	dosa01100 Metabolic pathways	Os03g0351200	-1.45964	NAD(P)-binding domain containing protein.
227	dosa01100 Metabolic pathways	Os03g0390400	-1.1171	Similar to Cytochrome c oxidase subunit 6b.
228	dosa01100 Metabolic pathways	Os03g0699300	-1.29786	Similar to Adenylosuccinate synthetase, chloroplast precursor (EC 6.3.4.4) (IMP-- aspartate ligase) (AdSS) (AMPSase).
229	dosa01100 Metabolic pathways	Os03g0736300	-1.24777	Similar to CEL6%3DCELLULASE 6 (Fragment).
230	dosa01100 Metabolic pathways	Os04g0535600	-1.20268	Similar to Beta-fructofuranosidase 1 precursor (EC 3.2.1.26) (Sucrose 1) (Invertase 1).
231	dosa01100 Metabolic pathways	Os04g0614500	-1.20335	Pyridoxal phosphate-dependent transferase, major region, subdomain 1 domain containing protein.
232	dosa01100 Metabolic pathways	Os04g0643300	-1.41272	Similar to 3-ketoacyl carrier protein synthase III.
233	dosa01100 Metabolic pathways	Os05g0524400	-2.62611	Phosphofructokinase family protein.
234	dosa01100 Metabolic pathways	Os06g0104900	-1.01348	Similar to L-lactate dehydrogenase B (EC 1.1.1.27) (LDH-B) (Fragment).
235	dosa01100 Metabolic pathways	Os06g0133000	-1.65443	Granule-bound starch synthase I, chloroplast precursor (EC 2.4.1.21).
236	dosa01100 Metabolic pathways	Os06g0326400	-1.05566	Phosphofructokinase domain containing protein.
237	dosa01100 Metabolic pathways	Os06g0656500	-1.067	Similar to 4-coumarate--CoA ligase 1 (EC 6.2.1.12) (4CL 1) (4-coumaroyl-CoA synthase 1) (Clone 4CL14) (Fragment).
238	dosa01100 Metabolic pathways	Os07g0209100	-1.01597	Similar to Seed imbibition protein (Fragment).
239	dosa01100 Metabolic pathways	Os07g0260400	-1.90659	Similar to Phospholipase D nu-2 (Fragment).
240	dosa01100 Metabolic pathways	Os07g0412100	-1.09575	Similar to Granule-bound starch synthase Ib, chloroplast precursor (EC 2.4.1.21) (Fragment).
241	dosa01100 Metabolic pathways	Os07g0510200	-1.12691	Glycoside hydrolase, family 17 protein.
242	dosa01100 Metabolic pathways	Os07g0577600	-1.48788	Similar to Type II chlorophyll a/b binding protein from photosystem I precursor.
243	dosa01100 Metabolic pathways	Os07g0585800	-1.15156	Similar to NADH-ubiquinone oxidoreductase 18 kDa subunit (EC 1.6.5.3) (EC 1.6.99.3) (Complex I-18KD) (CI-18KD) (Fragment).
244	dosa01100 Metabolic pathways	Os07g0640200	-2.13753	Carbohydrate kinase, FGGY family protein.
245	dosa01100 Metabolic pathways	Os07g0662900	-1.14977	Similar to 4-alpha-glucanotransferase (EC 2.4.1.25).
246	dosa01100 Metabolic pathways	Os07g0677100	-1.24122	Peroxidase.
247	dosa01100 Metabolic pathways	Os07g0682800	-1.21511	Similar to Apyrase-like protein.
248	dosa01100 Metabolic pathways	Os07g0694300	-1.44771	Similar to Peroxidase.
249	dosa01100 Metabolic pathways	Os08g0176100	-1.43761	DNA/pantothenate metabolism flavoprotein, C-terminal domain containing protein.
250	dosa01100 Metabolic pathways	Os08g0199400	-1.07094	Similar to Stearoyl-acyl carrier protein desaturse (EC 1.14.99.6) (Fragment).
251	dosa01100 Metabolic pathways	Os08g0468100	-1.04899	Similar to Nitrate reductase.
252	dosa01100 Metabolic pathways	Os09g0464000	-1.02606	Similar to Carbonate dehydratase-like protein.
253	dosa01100 Metabolic pathways	Os09g0471000	-1.15727	Similar to cupin, RmlC-type.
254	dosa01100 Metabolic pathways	Os09g0565600	-1.39472	Similar to Delta(14)-sterol reductase (EC 1.3.1.70) (C-14 sterol reductase) (Sterol C14-reductase) (FACKEL protein).
255	dosa01100 Metabolic pathways	Os10g0515400	-1.30289	Similar to Transposon protein.
256	dosa01100 Metabolic pathways	Os10g0552900	-1.42459	Crotonase, core domain containing protein.
257	dosa01100 Metabolic pathways	Os11g0544800	-1.10483	Similar to GATB (GLU-ADT SUBUNIT B)
258	dosa01100 Metabolic pathways	Os11g0572700	-1.07021	Similar to Carotenoid isomerase 1.
259	dosa01100 Metabolic pathways	Os12g0236400	-1.12525	Adenylate kinase A (EC 2.7.4.3) (ATP-AMP transphosphorylase).
260	dosa01110 Biosynthesis of secondary metabolites	Os01g0771900	-1.18757	Similar to Exo-beta-glucanase.
261	dosa01110 Biosynthesis of secondary metabolites	Os02g0105400	-1.56746	Similar to L-lactate dehydrogenase A (EC 1.1.1.27) (LDH-A).
262	dosa01110 Biosynthesis of secondary metabolites	Os02g0121000	-1.02021	Similar to Glutamyl-tRNA synthetase (EC 6.1.1.17) (Glutamate--tRNA ligase) (GluRS).
263	dosa01110 Biosynthesis of secondary metabolites	Os03g0101900	-1.19294	Similar to Phosphatidylserine decarboxylase.
264	dosa01110 Biosynthesis of secondary metabolites	Os03g0351200	-1.45964	NAD(P)-binding domain containing protein.
265	dosa01110 Biosynthesis of secondary metabolites	Os05g0524400	-2.62611	Phosphofructokinase family protein.
266	dosa01110 Biosynthesis of secondary metabolites	Os06g0104900	-1.01348	Similar to L-lactate dehydrogenase B (EC 1.1.1.27) (LDH-B) (Fragment).
267	dosa01110 Biosynthesis of secondary metabolites	Os06g0133000	-1.65443	Granule-bound starch synthase I, chloroplast precursor (EC 2.4.1.21).
268	dosa01110 Biosynthesis of secondary metabolites	Os06g0167400	-1.14186	Di-trans-poly-cis-decaprenylcistransferase family protein.
269	dosa01110 Biosynthesis of secondary metabolites	Os06g0326400	-1.05566	Phosphofructokinase domain containing protein.
270	dosa01110 Biosynthesis of secondary metabolites	Os06g0656500	-1.067	Similar to 4-coumarate--CoA ligase 1 (EC 6.2.1.12) (4CL 1) (4-coumaroyl-CoA synthase 1) (Clone 4CL14) (Fragment).
271	dosa01110 Biosynthesis of secondary metabolites	Os07g0260400	-1.90659	Similar to Phospholipase D nu-2 (Fragment).
272	dosa01110 Biosynthesis of secondary metabolites	Os07g0412100	-1.09575	Similar to Granule-bound starch synthase Ib, chloroplast precursor (EC 2.4.1.21) (Fragment).
273	dosa01110 Biosynthesis of secondary metabolites	Os07g0662900	-1.14977	Similar to 4-alpha-glucanotransferase (EC 2.4.1.25).
274	dosa01110 Biosynthesis of secondary metabolites	Os07g0677100	-1.24122	Peroxidase.
275	dosa01110 Biosynthesis of secondary metabolites	Os07g0694300	-1.44771	Similar to Peroxidase.
276	dosa01110 Biosynthesis of secondary metabolites	Os09g0565600	-1.39472	Similar to Delta(14)-sterol reductase (EC 1.3.1.70) (C-14 sterol reductase) (Sterol C14-reductase) (FACKEL protein).
277	dosa01110 Biosynthesis of secondary metabolites	Os10g0389100	-1.39917	Similar to Red chlorophyll catabolite reductase.
278	dosa01110 Biosynthesis of secondary metabolites	Os11g0572700	-1.07021	Similar to Carotenoid isomerase 1.
279	dosa01110 Biosynthesis of secondary metabolites	Os12g0236400	-1.12525	Adenylate kinase A (EC 2.7.4.3) (ATP-AMP transphosphorylase).
280	dosa00500 Starch and sucrose metabolism	Os01g0771900	-1.18757	Similar to Exo-beta-glucanase.
281	dosa00500 Starch and sucrose metabolism	Os02g0753000	-1.0105	Similar to Trehalose-6-phosphate phosphatase.
282	dosa00500 Starch and sucrose metabolism	Os03g0736300	-1.24777	Similar to CEL6%3DCELLULASE 6 (Fragment).
283	dosa00500 Starch and sucrose metabolism	Os04g0535600	-1.20268	Similar to Beta-fructofuranosidase 1 precursor (EC 3.2.1.26) (Sucrose 1) (Invertase 1).
284	dosa00500 Starch and sucrose metabolism	Os06g0133000	-1.65443	Granule-bound starch synthase I, chloroplast precursor (EC 2.4.1.21).
285	dosa00500 Starch and sucrose metabolism	Os07g0412100	-1.09575	Similar to Granule-bound starch synthase Ib, chloroplast precursor (EC 2.4.1.21) (Fragment).
286	dosa00500 Starch and sucrose metabolism	Os07g0510200	-1.12691	Glycoside hydrolase, family 17 protein.
287	dosa00500 Starch and sucrose metabolism	Os07g0662900	-1.14977	Similar to 4-alpha-glucanotransferase (EC 2.4.1.25).
288	dosa00010 Glycolysis / Gluconeogenesis	Os02g0105400	-1.56746	Similar to L-lactate dehydrogenase A (EC 1.1.1.27) (LDH-A).
289	dosa00010 Glycolysis / Gluconeogenesis	Os05g0524400	-2.62611	Phosphofructokinase family protein.
290	dosa00010 Glycolysis / Gluconeogenesis	Os06g0104900	-1.01348	Similar to L-lactate dehydrogenase B (EC 1.1.1.27) (LDH-B) (Fragment).
291	dosa00010 Glycolysis / Gluconeogenesis	Os06g0326400	-1.05566	Phosphofructokinase domain containing protein.
292	dosa03010 Ribosome	Os01g0593500	-2.33998	Ribosomal protein L25 family protein.
293	dosa03010 Ribosome	Os01g0734100	-1.43122	Similar to 50S ribosomal protein L20.
294	dosa03010 Ribosome	Os03g0807800	-1.18175	Similar to 40S ribosomal protein S2 (Fragment).
295	dosa03010 Ribosome	Os05g0528200	-1.6988	Similar to 50S ribosomal protein L20.
296	dosa03010 Ribosome	Os07g0626100	-1.36331	Similar to 50S ribosomal protein L7/L12.
297	dosa04144 Endocytosis	Os01g0738600	-1.34204	ENTH/VHS domain containing protein.
298	dosa04144 Endocytosis	Os03g0572300	-1.14104	Modifier of rudimentary, Modr family protein.
299	dosa04144 Endocytosis	Os06g0622800	-1.01921	Armadillo-type fold domain containing protein.
300	dosa04144 Endocytosis	Os07g0260400	-1.90659	Similar to Phospholipase D nu-2 (Fragment).
301	dosa01200 Carbon metabolism	Os01g0758300	-1.14974	Similar to Phosphoenolpyruvate carboxylase, housekeeping isozyme (EC 4.1.1.31) (PEPCase).
302	dosa01200 Carbon metabolism	Os05g0524400	-2.62611	Phosphofructokinase family protein.
303	dosa01200 Carbon metabolism	Os10g0552900	-1.42459	Crotonase, core domain containing protein.
304	dosa04626 Plant-pathogen interaction	Os05g0343400	-1.01452	WRKY transcription factor 53 (Transcription factor WRKY12).
305	dosa04626 Plant-pathogen interaction	Os08g0558100	-1.04729	EF hand domain containing protein.
306	dosa04626 Plant-pathogen interaction	Os10g0136100	-1.04204	Similar to Hv1LRR2.
307	dosa00564 Glycerophospholipid metabolism	Os03g0101900	-1.19294	Similar to Phosphatidylserine decarboxylase.
308	dosa00564 Glycerophospholipid metabolism	Os07g0260400	-1.90659	Similar to Phospholipase D nu-2 (Fragment).
309	dosa00970 Aminoacyl-tRNA biosynthesis	Os01g0185200	-1.18398	Similar to glutaminyl-tRNA synthetase.
310	dosa00970 Aminoacyl-tRNA biosynthesis	Os02g0121000	-1.02021	Similar to Glutamyl-tRNA synthetase (EC 6.1.1.17) (Glutamate--tRNA ligase) (GluRS).
311	dosa00970 Aminoacyl-tRNA biosynthesis	Os02g0139600	-2.08279	Similar to Aspartyl-tRNA synthetase.
312	dosa00970 Aminoacyl-tRNA biosynthesis	Os08g0320000	-1.09452	Similar to tyrosyl-tRNA synthetase.
313	dosa00970 Aminoacyl-tRNA biosynthesis	Os09g0378300	-1.08884	Similar to Leucyl-tRNA synthetase, cytoplasmic (EC 6.1.1.4) (Leucine--tRNA ligase) (LeuRS).
314	dosa00970 Aminoacyl-tRNA biosynthesis	Os11g0544800	-1.10483	Similar to GATB (GLU-ADT SUBUNIT B)
315	dosa03040 Spliceosome	Os01g0956600	-1.08241	Nucleotide-binding, alpha-beta plait domain containing protein.
316	dosa03040 Spliceosome	Os02g0461600	-1.04537	Protein of unknown function DUF1777 domain containing protein.
317	dosa03040 Spliceosome	Os05g0364600	-1.26126	Similar to pre-mRNA-splicing factor SF2.
318	dosa00620 Pyruvate metabolism	Os01g0758300	-1.14974	Similar to Phosphoenolpyruvate carboxylase, housekeeping isozyme (EC 4.1.1.31) (PEPCase).
319	dosa00620 Pyruvate metabolism	Os02g0105400	-1.56746	Similar to L-lactate dehydrogenase A (EC 1.1.1.27) (LDH-A).
320	dosa00620 Pyruvate metabolism	Os06g0104900	-1.01348	Similar to L-lactate dehydrogenase B (EC 1.1.1.27) (LDH-B) (Fragment).
321	dosa00940 Phenylpropanoid biosynthesis	Os01g0771900	-1.18757	Similar to Exo-beta-glucanase.
322	dosa00940 Phenylpropanoid biosynthesis	Os06g0656500	-1.067	Similar to 4-coumarate--CoA ligase 1 (EC 6.2.1.12) (4CL 1) (4-coumaroyl-CoA synthase 1) (Clone 4CL14) (Fragment).
323	dosa00940 Phenylpropanoid biosynthesis	Os07g0677100	-1.24122	Peroxidase.
324	dosa00940 Phenylpropanoid biosynthesis	Os07g0694300	-1.44771	Similar to Peroxidase.
325	dosa03008 Ribosome biogenesis in eukaryotes	Os02g0543300	-1.03472	Protein synthesis factor, GTP-binding domain containing protein.
326	dosa03008 Ribosome biogenesis in eukaryotes	Os07g0224900	-1.6215	WD40 repeat-like domain containing protein.
327	dosa03008 Ribosome biogenesis in eukaryotes	Os07g0495100	-1.08665	Similar to Possible protein kinase CK2 regulatory subunit (Fragment).
328	dosa03008 Ribosome biogenesis in eukaryotes	Os12g0299700	-1.03266	NOP5, N-terminal domain containing protein.
329	dosa00230 Purine metabolism	Os03g0699300	-1.29786	Similar to Adenylosuccinate synthetase, chloroplast precursor (EC 6.3.4.4) (IMP-- aspartate ligase) (AdSS) (AMPSase).
330	dosa00230 Purine metabolism	Os07g0682800	-1.21511	Similar to Apyrase-like protein.
331	dosa00230 Purine metabolism	Os12g0236400	-1.12525	Adenylate kinase A (EC 2.7.4.3) (ATP-AMP transphosphorylase).
332	dosa04141 Protein processing in endoplasmic reticulum	Os07g0291200	-1.12454	B-cell receptor-associated 31-like domain containing protein.
333	dosa04141 Protein processing in endoplasmic reticulum	Os11g0610700	-1.0242	WD40 repeat-like domain containing protein.
334	dosa03013 RNA transport	Os02g0273800	-1.11983	Multi antimicrobial extrusion protein MatE domain containing protein.
335	dosa03013 RNA transport	Os03g0765400	-1.31191	Similar to nucleoporin p58/p45.
336	dosa03013 RNA transport	Os10g0170000	-1.0531	Nucleotide-sensitive chloride conductance regulator family protein.
337	dosa01230 Biosynthesis of amino acids	Os05g0524400	-2.62611	Phosphofructokinase family protein.
338	dosa04075 Plant hormone signal transduction	Os10g0573400	-1.19975	Similar to Cyclase/dehydrase family protein.
339	dosa03022 Basal transcription factors	Os05g0107700	-1.81434	Transcription factor IIA small subunit (Transcription factor IIA gamma subunit).
340	dosa03022 Basal transcription factors	Os11g0473100	-1.04454	Cdk-activating kinase assembly factor (MAT1) family protein.
341	dosa03050 Proteasome	Os06g0176000	-1.18326	Proteasome subunit alpha type 4 (EC 3.4.25.1) (20S proteasome alpha subunit C) (20S proteasome subunit alpha-3).
342	dosa03050 Proteasome	Os06g0192600	-1.57952	26S proteasome regulatory particle triple-A ATPase subunit1 (26S protease regulatory subunit 7).
343	dosa00520 Amino sugar and nucleotide sugar metabolism	Os01g0303100	-1.67255	Similar to Chitinase precursor (EC 3.2.1.17).
344	dosa00640 Propanoate metabolism	Os02g0105400	-1.56746	Similar to L-lactate dehydrogenase A (EC 1.1.1.27) (LDH-A).
345	dosa00640 Propanoate metabolism	Os06g0104900	-1.01348	Similar to L-lactate dehydrogenase B (EC 1.1.1.27) (LDH-B) (Fragment).
346	dosa00640 Propanoate metabolism	Os10g0552900	-1.42459	Crotonase, core domain containing protein.
347	dosa00280 Valine, leucine and isoleucine degradation	Os02g0654100	-1.24926	Similar to Enoyl-CoA hydratase.
348	dosa00280 Valine, leucine and isoleucine degradation	Os10g0552900	-1.42459	Crotonase, core domain containing protein.
349	dosa00710 Carbon fixation in photosynthetic organisms	Os01g0758300	-1.14974	Similar to Phosphoenolpyruvate carboxylase, housekeeping isozyme (EC 4.1.1.31) (PEPCase).
350	dosa03420 Nucleotide excision repair	Os02g0511900	-1.31048	Similar to DNA polymerase.
351	dosa03420 Nucleotide excision repair	Os11g0473100	-1.04454	Cdk-activating kinase assembly factor (MAT1) family protein.
352	dosa03015 mRNA surveillance pathway	Os06g0248200	-1.16156	Hypothetical conserved gene.
353	dosa03440 Homologous recombination	Os01g0870300	-1.17654	Hypothetical conserved gene.
354	dosa03440 Homologous recombination	Os07g0692500	-1.29456	Conserved hypothetical protein.
355	dosa01212 Fatty acid metabolism	Os04g0643300	-1.41272	Similar to 3-ketoacyl carrier protein synthase III.
356	dosa01212 Fatty acid metabolism	Os08g0199400	-1.07094	Similar to Stearoyl-acyl carrier protein desaturse (EC 1.14.99.6) (Fragment).
357	dosa00410 beta-Alanine metabolism	Os10g0552900	-1.42459	Crotonase, core domain containing protein.
358	dosa00270 Cysteine and methionine metabolism	Os02g0105400	-1.56746	Similar to L-lactate dehydrogenase A (EC 1.1.1.27) (LDH-A).
359	dosa00270 Cysteine and methionine metabolism	Os06g0104900	-1.01348	Similar to L-lactate dehydrogenase B (EC 1.1.1.27) (LDH-B) (Fragment).
360	dosa00860 Porphyrin and chlorophyll metabolism	Os02g0121000	-1.02021	Similar to Glutamyl-tRNA synthetase (EC 6.1.1.17) (Glutamate--tRNA ligase) (GluRS).
361	dosa00860 Porphyrin and chlorophyll metabolism	Os03g0351200	-1.45964	NAD(P)-binding domain containing protein.
362	dosa00860 Porphyrin and chlorophyll metabolism	Os10g0389100	-1.39917	Similar to Red chlorophyll catabolite reductase.
363	dosa00040 Pentose and glucuronate interconversions	Os01g0891100	-1.13228	Similar to Polygalacturonase.
364	dosa00040 Pentose and glucuronate interconversions	Os07g0640200	-2.13753	Carbohydrate kinase, FGGY family protein.
365	dosa00030 Pentose phosphate pathway	Os05g0524400	-2.62611	Phosphofructokinase family protein.
366	dosa00030 Pentose phosphate pathway	Os06g0326400	-1.05566	Phosphofructokinase domain containing protein.
367	dosa04016 MAPK signaling pathway - plant	Os05g0343400	-1.01452	WRKY transcription factor 53 (Transcription factor WRKY12).
368	dosa04016 MAPK signaling pathway - plant	Os10g0573400	-1.19975	Similar to Cyclase/dehydrase family protein.
369	dosa00052 Galactose metabolism	Os04g0535600	-1.20268	Similar to Beta-fructofuranosidase 1 precursor (EC 3.2.1.26) (Sucrose 1) (Invertase 1).
370	dosa00052 Galactose metabolism	Os05g0524400	-2.62611	Phosphofructokinase family protein.
371	dosa00052 Galactose metabolism	Os07g0209100	-1.01597	Similar to Seed imbibition protein (Fragment).
372	dosa00250 Alanine, aspartate and glutamate metabolism	Os03g0175600	-1.82715	Similar to Nit protein 2 (CUA002).
373	dosa00250 Alanine, aspartate and glutamate metabolism	Os03g0699300	-1.29786	Similar to Adenylosuccinate synthetase, chloroplast precursor (EC 6.3.4.4) (IMP-- aspartate ligase) (AdSS) (AMPSase).
374	dosa00250 Alanine, aspartate and glutamate metabolism	Os04g0614500	-1.20335	Pyridoxal phosphate-dependent transferase, major region, subdomain 1 domain containing protein.
375	dosa00310 Lysine degradation	Os03g0307800	-1.26269	SET domain-containing protein.
376	dosa00195 Photosynthesis	Os01g0773700	-1.31816	Similar to Photosystem II reaction center W protein (PSII 6.1 kDa protein) (Fragment).
377	dosa00195 Photosynthesis	Os07g0147500	-1.14885	Similar to Photosystem II 10 kDa polypeptide, chloroplast precursor.
378	dosa00460 Cyanoamino acid metabolism	Os01g0771900	-1.18757	Similar to Exo-beta-glucanase.
379	dosa00051 Fructose and mannose metabolism	Os05g0524400	-2.62611	Phosphofructokinase family protein.
380	dosa00051 Fructose and mannose metabolism	Os06g0326400	-1.05566	Phosphofructokinase domain containing protein.
381	dosa01040 Biosynthesis of unsaturated fatty acids	Os08g0199400	-1.07094	Similar to Stearoyl-acyl carrier protein desaturse (EC 1.14.99.6) (Fragment).
382	dosa00770 Pantothenate and CoA biosynthesis	Os08g0176100	-1.43761	DNA/pantothenate metabolism flavoprotein, C-terminal domain containing protein.
383	dosa00910 Nitrogen metabolism	Os08g0468100	-1.04899	Similar to Nitrate reductase.
384	dosa00910 Nitrogen metabolism	Os09g0464000	-1.02606	Similar to Carbonate dehydratase-like protein.
385	dosa03410 Base excision repair	Os02g0511900	-1.31048	Similar to DNA polymerase.
386	dosa03410 Base excision repair	Os02g0552600	-1.33837	Similar to F8K7.14 protein.
387	dosa00061 Fatty acid biosynthesis	Os04g0643300	-1.41272	Similar to 3-ketoacyl carrier protein synthase III.
388	dosa00061 Fatty acid biosynthesis	Os08g0199400	-1.07094	Similar to Stearoyl-acyl carrier protein desaturse (EC 1.14.99.6) (Fragment).
389	dosa00900 Terpenoid backbone biosynthesis	Os06g0167400	-1.14186	Di-trans-poly-cis-decaprenylcistransferase family protein.
390	dosa00430 Taurine and hypotaurine metabolism	Os09g0471000	-1.15727	Similar to cupin, RmlC-type.
391	dosa00130 Ubiquinone and other terpenoid-quinone biosynthesis	Os06g0656500	-1.067	Similar to 4-coumarate--CoA ligase 1 (EC 6.2.1.12) (4CL 1) (4-coumaroyl-CoA synthase 1) (Clone 4CL14) (Fragment).
392	dosa00196 Photosynthesis - antenna proteins	Os02g0764500	-1.03759	Similar to Lhca5 protein.
393	dosa00196 Photosynthesis - antenna proteins	Os07g0577600	-1.48788	Similar to Type II chlorophyll a/b binding protein from photosystem I precursor.
394	dosa00565 Ether lipid metabolism	Os07g0260400	-1.90659	Similar to Phospholipase D nu-2 (Fragment).
395	dosa00240 Pyrimidine metabolism	Os07g0682800	-1.21511	Similar to Apyrase-like protein.
396	dosa00190 Oxidative phosphorylation	Os03g0390400	-1.1171	Similar to Cytochrome c oxidase subunit 6b.
397	dosa00190 Oxidative phosphorylation	Os07g0585800	-1.15156	Similar to NADH-ubiquinone oxidoreductase 18 kDa subunit (EC 1.6.5.3) (EC 1.6.99.3) (Complex I-18KD) (CI-18KD) (Fragment).
398	dosa04712 Circadian rhythm - plant	Os07g0495100	-1.08665	Similar to Possible protein kinase CK2 regulatory subunit (Fragment).
399	dosa00906 Carotenoid biosynthesis	Os11g0572700	-1.07021	Similar to Carotenoid isomerase 1.
400	dosa00650 Butanoate metabolism	Os04g0614500	-1.20335	Pyridoxal phosphate-dependent transferase, major region, subdomain 1 domain containing protein.
401	dosa03020 RNA polymerase	Os09g0110400	-1.09842	Similar to DNA-directed RNA polymerase II 36 kDa polypeptide A (EC 2.7.7.6) (RNA polymerase II subunit 3).
402	dosa00730 Thiamine metabolism	Os12g0236400	-1.12525	Adenylate kinase A (EC 2.7.4.3) (ATP-AMP transphosphorylase).
403	dosa03030 DNA replication	Os02g0511900	-1.31048	Similar to DNA polymerase.
404	dosa00999 Biosynthesis of secondary metabolites - unclassified	Os06g0656500	-1.067	Similar to 4-coumarate--CoA ligase 1 (EC 6.2.1.12) (4CL 1) (4-coumaroyl-CoA synthase 1) (Clone 4CL14) (Fragment).
405	dosa00100 Steroid biosynthesis	Os09g0565600	-1.39472	Similar to Delta(14)-sterol reductase (EC 1.3.1.70) (C-14 sterol reductase) (Sterol C14-reductase) (FACKEL protein).
406	dosa03018 RNA degradation	Os05g0524400	-2.62611	Phosphofructokinase family protein.
407	dosa00511 Other glycan degradation	Os04g0549300	-1.78341	Similar to GA protein (Fragment).

## Sheet: Reproductive (antherpistilFG)
Pathway	ID	Genotype	Fold Change	Regulation	Annotation					Cultivar 996	ID	Fold Change	Regulation	Annotation															Pathway IR64	ID	Fold Change	Regulation	Annotation			Pathway	ID	Fold Change	Regulation	Annotation				Pathway: Moroberekan	ID	Fold Change	Regulation	Annotation
dosa01100 Metabolic pathways	Os01g0151500	cultivar 996	2.11317	Up Regulated	Similar to GGT4 (GAMMA-GLUTAMYL TRANSPEPTIDASE 4)					dosa01100 Metabolic pathways	Os01g0151500	2.11317	Up Regulated	Similar to GGT4 (GAMMA-GLUTAMYL TRANSPEPTIDASE 4)			dosa01100 Metabolic pathways	Os01g0151500	2.11317	Up Regulated	Similar to GGT4 (GAMMA-GLUTAMYL TRANSPEPTIDASE 4)								dosa01100 Metabolic pathways	Os01g0654500	-1.09656	Down Regulated	Similar to NADP-isocitrate dehydrogenase.			dosa01100 Metabolic pathways	Os01g0654500	-1.09656	Down Regulated	Similar to NADP-isocitrate dehydrogenase.				dosa01100 Metabolic pathways	Os01g0224700	-1.89382	Down Regulated	Flavin monooxygenase-like enzyme, Auxin biosynthesis
dosa01100 Metabolic pathways	Os01g0159400	cultivar 996	-3.45344	Down Regulated	Similar to Acyl-coenzyme A oxidase 4, peroxisomal (EC 1.3.3.6) (AOX 4) (Short- chain acyl-CoA oxidase) (SAOX) (AtCX4) (G6p) (AtG6).					dosa01100 Metabolic pathways	Os01g0159400	-3.45344	Down Regulated	Similar to Acyl-coenzyme A oxidase 4, peroxisomal (EC 1.3.3.6) (AOX 4) (Short- chain acyl-CoA oxidase) (SAOX) (AtCX4) (G6p) (AtG6).															dosa01100 Metabolic pathways	Os01g0764000	-1.96744	Down Regulated	Similar to Glutathione S-transferase I (EC 2.5.1.18) (GST-I) (GST-29) (GST class- phi).			dosa01100 Metabolic pathways	Os01g0764000	-1.96744	Down Regulated	Similar to Glutathione S-transferase I (EC 2.5.1.18) (GST-I) (GST-29) (GST class- phi).				dosa01100 Metabolic pathways	Os01g0600900	1.03908	Up Regulated	Chlorophyll a-b binding protein 2, chloroplast precursor (LHCII type I CAB-2) (LHCP).
dosa01100 Metabolic pathways	Os01g0160100	cultivar 996	-2.38146	Down Regulated	Similar to Pyruvate decarboxylase isozyme 2 (EC 4.1.1.1) (PDC) (Fragment).					dosa01100 Metabolic pathways	Os01g0160100	-2.38146	Down Regulated	Similar to Pyruvate decarboxylase isozyme 2 (EC 4.1.1.1) (PDC) (Fragment).															dosa01100 Metabolic pathways	Os02g0101500	1.37304	Up Regulated	Similar to NADH-dependent hydroxypyruvate reductase (EC 1.1.1.29) (Fragment).			dosa01100 Metabolic pathways	Os02g0101500	1.37304	Up Regulated	Similar to NADH-dependent hydroxypyruvate reductase (EC 1.1.1.29) (Fragment).				dosa01100 Metabolic pathways	Os02g0196700	-1.13325	Down Regulated	Similar to Exopolygalacturonase.
dosa01100 Metabolic pathways	Os01g0183000	cultivar 996	1.62392	Up Regulated	Similar to GmCK3p (EC 2.7.1.32) (Fragment).					dosa01100 Metabolic pathways	Os01g0183000	1.62392	Up Regulated	Similar to GmCK3p (EC 2.7.1.32) (Fragment).			dosa01100 Metabolic pathways	Os01g0183000	1.62392	Up Regulated	Similar to GmCK3p (EC 2.7.1.32) (Fragment).								dosa01100 Metabolic pathways	Os02g0169300	-1.44547	Down Regulated	Similar to Phosphoglycerate kinase, cytosolic (EC 2.7.2.3).			dosa01100 Metabolic pathways	Os02g0169300	-1.44547	Down Regulated	Similar to Phosphoglycerate kinase, cytosolic (EC 2.7.2.3).				dosa01100 Metabolic pathways	Os02g0197600	1.26508	Up Regulated	Chlorophyll a/b-binding protein type III (Fragment).
dosa01100 Metabolic pathways	Os01g0197100	cultivar 996	-3.43138	Down Regulated	Similar to Cytochrome P450 90C1 (EC 1.14.-.-) (ROTUNDIFOLIA3).					dosa01100 Metabolic pathways	Os01g0197100	-3.43138	Down Regulated	Similar to Cytochrome P450 90C1 (EC 1.14.-.-) (ROTUNDIFOLIA3).															dosa01100 Metabolic pathways	Os03g0815200	-2.02303	Down Regulated	Similar to Methylenetetrahydrofolate reductase (EC 1.5.1.20).			dosa01100 Metabolic pathways	Os03g0815200	-2.02303	Down Regulated	Similar to Methylenetetrahydrofolate reductase (EC 1.5.1.20).				dosa01100 Metabolic pathways	Os02g0741200	-1.185	Down Regulated	Similar to Peroxidase 65 precursor (EC 1.11.1.7) (Atperox P65) (ATP43).
dosa01100 Metabolic pathways	Os01g0210900	cultivar 996	-2.43528	Down Regulated	Cytochrome P450 family protein.					dosa01100 Metabolic pathways	Os01g0210900	-2.43528	Down Regulated	Cytochrome P450 family protein.															dosa01100 Metabolic pathways	Os04g0486600	-1.57011	Down Regulated	Similar to Glyceraldehyde-3-phosphate dehydrogenase, cytosolic 3 (EC 1.2.1.12).			dosa01100 Metabolic pathways	Os04g0486600	-1.57011	Down Regulated	Similar to Glyceraldehyde-3-phosphate dehydrogenase, cytosolic 3 (EC 1.2.1.12).				dosa01100 Metabolic pathways	Os03g0719400	-1.01089	Down Regulated	Alpha/beta hydrolase fold-1 domain containing protein.
dosa01100 Metabolic pathways	Os01g0224700	Moroberekan	-1.89382	Down Regulated	Flavin monooxygenase-like enzyme, Auxin biosynthesis					dosa01100 Metabolic pathways	Os01g0312500	-2.09686	Down Regulated	Similar to Pectinesterase.															dosa01100 Metabolic pathways	Os07g0694700	-1.18264	Down Regulated	L-ascorbate peroxidase.			dosa01100 Metabolic pathways	Os07g0694700	-1.18264	Down Regulated	L-ascorbate peroxidase.				dosa01100 Metabolic pathways	Os04g0447400	-1.13478	Down Regulated	Similar to Glutamate decarboxylase 2 (EC 4.1.1.15) (GAD 2).
dosa01100 Metabolic pathways	Os01g0312500	cultivar 996	-2.09686	Down Regulated	Similar to Pectinesterase.					dosa01100 Metabolic pathways	Os01g0372500	-2.40376	Down Regulated	Similar to Leucoanthocyanidin dioxygenase (EC 1.14.11.19) (LDOX) (Leucocyanidin oxygenase) (Leucoanthocyanidin hydroxylase).															dosa01100 Metabolic pathways	Os08g0502700	1.66262	Up Regulated	Pyridoxal phosphate-dependent transferase, major region, subdomain 1 domain containing protein.			dosa01100 Metabolic pathways	Os08g0502700	1.66262	Up Regulated	Pyridoxal phosphate-dependent transferase, major region, subdomain 1 domain containing protein.				dosa01100 Metabolic pathways	Os05g0186300	-1.04868	Down Regulated	Similar to NADP-malic enzyme.
dosa01100 Metabolic pathways	Os01g0372500	cultivar 996	-2.40376	Down Regulated	Similar to Leucoanthocyanidin dioxygenase (EC 1.14.11.19) (LDOX) (Leucocyanidin oxygenase) (Leucoanthocyanidin hydroxylase).					dosa01100 Metabolic pathways	Os01g0378100	1.54012	Up Regulated	Plant peroxidase domain containing protein.			dosa01100 Metabolic pathways	Os01g0378100	1.54012	Up Regulated	Plant peroxidase domain containing protein.								dosa01100 Metabolic pathways	Os12g0291100	1.09442	Up Regulated	Similar to Petunia ribulose 1,5-bisphosphate carboxylase small subunit mRNA (clone pSSU 51), partial cds. (Fragment).			dosa01100 Metabolic pathways	Os12g0291100	1.09442	Up Regulated	Similar to Petunia ribulose 1,5-bisphosphate carboxylase small subunit mRNA (clone pSSU 51), partial cds. (Fragment).				dosa01100 Metabolic pathways	Os05g0480700	-1.20194	Down Regulated	Similar to Vacuolar ATP synthase subunit E (EC 3.6.3.14) (V-ATPase E subunit) (Vacuolar proton pump E subunit).
dosa01100 Metabolic pathways	Os01g0378100	cultivar 996	1.54012	Up Regulated	Plant peroxidase domain containing protein.					dosa01100 Metabolic pathways	Os01g0546800	-4.46357	Down Regulated	AmbAllergen domain containing protein.															dosa01100 Metabolic pathways	Os12g0292400	1.13418	Up Regulated	Similar to Petunia ribulose 1,5-bisphosphate carboxylase small subunit mRNA (clone pSSU 51), partial cds. (Fragment).			dosa01100 Metabolic pathways	Os12g0292400	1.13418	Up Regulated	Similar to Petunia ribulose 1,5-bisphosphate carboxylase small subunit mRNA (clone pSSU 51), partial cds. (Fragment).				dosa01100 Metabolic pathways	Os05g0574600	-1.19188	Down Regulated	Similar to 3-ketoacyl-CoA synthase.
dosa01100 Metabolic pathways	Os01g0546800	cultivar 996	-4.46357	Down Regulated	AmbAllergen domain containing protein.					dosa01100 Metabolic pathways	Os01g0692100	3.22689	Up Regulated	Glutathione S-transferase, C-terminal-like domain containing protein.			dosa01100 Metabolic pathways	Os01g0692100	3.22689	Up Regulated	Glutathione S-transferase, C-terminal-like domain containing protein.								dosa01100 Metabolic pathways	Os12g0623900	-1.87153	Down Regulated	Similar to Ethylene-responsive methionine synthase (Fragment).			dosa01100 Metabolic pathways	Os12g0623900	-1.87153	Down Regulated	Similar to Ethylene-responsive methionine synthase (Fragment).				dosa01100 Metabolic pathways	Os06g0110000	-1.40487	Down Regulated	Similar to DWARF3 (Fragment).
dosa01100 Metabolic pathways	Os01g0600900	Moroberekan	1.03908	Up Regulated	Chlorophyll a-b binding protein 2, chloroplast precursor (LHCII type I CAB-2) (LHCP).					dosa01100 Metabolic pathways	Os01g0695300	-1.65473	Down Regulated	Similar to Farnesyl pyrophosphate synthetase (FPP synthetase) (FPS) (Farnesyl diphosphate synthetase) [Includes: Dimethylallyltranstransferase (EC 2.5.1.1)															dosa01110 Biosynthesis of secondary metabolites	Os01g0654500	-1.09656	Down Regulated	Similar to NADP-isocitrate dehydrogenase.			dosa01110 Biosynthesis of secondary metabolites	Os01g0654500	-1.09656	Down Regulated	Similar to NADP-isocitrate dehydrogenase.				dosa01100 Metabolic pathways	Os06g0545200	-1.00767	Down Regulated	Similar to Zea m 13 allergen (Fragment).
dosa01100 Metabolic pathways	Os01g0639900	N22	2.22585	Up Regulated	Similar to Carbonic anhydrase, chloroplast precursor (EC 4.2.1.1) (Carbonate dehydratase).					dosa01100 Metabolic pathways	Os01g0709400	1.80012	Up Regulated	Survival protein SurE family protein.			dosa01100 Metabolic pathways	Os01g0709400	1.80012	Up Regulated	Survival protein SurE family protein.								dosa01110 Biosynthesis of secondary metabolites	Os02g0101500	1.37304	Up Regulated	Similar to NADH-dependent hydroxypyruvate reductase (EC 1.1.1.29) (Fragment).			dosa01110 Biosynthesis of secondary metabolites	Os02g0101500	1.37304	Up Regulated	Similar to NADH-dependent hydroxypyruvate reductase (EC 1.1.1.29) (Fragment).				dosa01100 Metabolic pathways	Os07g0691100	-1.45208	Down Regulated	Similar to Pectin methylesterase 6 (Fragment).
dosa01100 Metabolic pathways	Os01g0654500	IR64	-1.09656	Down Regulated	Similar to NADP-isocitrate dehydrogenase.					dosa01100 Metabolic pathways	Os01g0742500	2.08225	Up Regulated	Similar to Hexokinase.			dosa01100 Metabolic pathways	Os01g0742500	2.08225	Up Regulated	Similar to Hexokinase.								dosa01110 Biosynthesis of secondary metabolites	Os02g0169300	-1.44547	Down Regulated	Similar to Phosphoglycerate kinase, cytosolic (EC 2.7.2.3).			dosa01110 Biosynthesis of secondary metabolites	Os02g0169300	-1.44547	Down Regulated	Similar to Phosphoglycerate kinase, cytosolic (EC 2.7.2.3).				dosa01100 Metabolic pathways	Os10g0163340	-1.06801	Down Regulated	Similar to Cytosolic aldolase.
dosa01100 Metabolic pathways	Os01g0692100	cultivar 996	3.22689	Up Regulated	Glutathione S-transferase, C-terminal-like domain containing protein.					dosa01100 Metabolic pathways	Os01g0760600	1.9011	Up Regulated	Aspartate aminotransferase, cytoplasmic (EC 2.6.1.1) (Transaminase A).			dosa01100 Metabolic pathways	Os01g0760600	1.9011	Up Regulated	Aspartate aminotransferase, cytoplasmic (EC 2.6.1.1) (Transaminase A).								dosa01110 Biosynthesis of secondary metabolites	Os04g0486600	-1.57011	Down Regulated	Similar to Glyceraldehyde-3-phosphate dehydrogenase, cytosolic 3 (EC 1.2.1.12).			dosa01110 Biosynthesis of secondary metabolites	Os04g0486600	-1.57011	Down Regulated	Similar to Glyceraldehyde-3-phosphate dehydrogenase, cytosolic 3 (EC 1.2.1.12).				dosa01100 Metabolic pathways	Os11g0192400	1.12716	Up Regulated	Pectin lyase fold/virulence factor domain containing protein.
dosa01100 Metabolic pathways	Os01g0695300	cultivar 996	-1.65473	Down Regulated	Similar to Farnesyl pyrophosphate synthetase (FPP synthetase) (FPS) (Farnesyl diphosphate synthetase) [Includes: Dimethylallyltranstransferase (EC 2.5.1.1)					dosa01100 Metabolic pathways	Os01g0764400	1.87072	Up Regulated	Similar to Chorismate mutase, chloroplast precursor (EC 5.4.99.5) (CM-1).			dosa01100 Metabolic pathways	Os01g0764400	1.87072	Up Regulated	Similar to Chorismate mutase, chloroplast precursor (EC 5.4.99.5) (CM-1).								dosa01110 Biosynthesis of secondary metabolites	Os08g0502700	1.66262	Up Regulated	Pyridoxal phosphate-dependent transferase, major region, subdomain 1 domain containing protein.			dosa01110 Biosynthesis of secondary metabolites	Os08g0502700	1.66262	Up Regulated	Pyridoxal phosphate-dependent transferase, major region, subdomain 1 domain containing protein.				dosa01100 Metabolic pathways	Os11g0309000	-1.53434	Down Regulated	Synaptojanin, N-terminal domain containing protein.
dosa01100 Metabolic pathways	Os01g0709400	cultivar 996	1.80012	Up Regulated	Survival protein SurE family protein.					dosa01100 Metabolic pathways	Os01g0796500	2.2544	Up Regulated	Similar to predicted protein.			dosa01100 Metabolic pathways	Os01g0796500	2.2544	Up Regulated	Similar to predicted protein.								dosa01110 Biosynthesis of secondary metabolites	Os12g0291100	1.09442	Up Regulated	Similar to Petunia ribulose 1,5-bisphosphate carboxylase small subunit mRNA (clone pSSU 51), partial cds. (Fragment).			dosa01110 Biosynthesis of secondary metabolites	Os12g0291100	1.09442	Up Regulated	Similar to Petunia ribulose 1,5-bisphosphate carboxylase small subunit mRNA (clone pSSU 51), partial cds. (Fragment).				dosa01100 Metabolic pathways	Os11g0683700	-1.24561	Down Regulated	Pectin lyase fold domain containing protein.
dosa01100 Metabolic pathways	Os01g0742500	cultivar 996	2.08225	Up Regulated	Similar to Hexokinase.					dosa01100 Metabolic pathways	Os01g0809900	2.46231	Up Regulated	FAD dependent oxidoreductase domain containing protein.			dosa01100 Metabolic pathways	Os01g0809900	2.46231	Up Regulated	FAD dependent oxidoreductase domain containing protein.								dosa01110 Biosynthesis of secondary metabolites	Os12g0292400	1.13418	Up Regulated	Similar to Petunia ribulose 1,5-bisphosphate carboxylase small subunit mRNA (clone pSSU 51), partial cds. (Fragment).			dosa01110 Biosynthesis of secondary metabolites	Os12g0292400	1.13418	Up Regulated	Similar to Petunia ribulose 1,5-bisphosphate carboxylase small subunit mRNA (clone pSSU 51), partial cds. (Fragment).				dosa01100 Metabolic pathways	Os12g0420100	-1.12333	Down Regulated	Similar to Beta-glucosidase.
dosa01100 Metabolic pathways	Os01g0760600	cultivar 996	1.9011	Up Regulated	Aspartate aminotransferase, cytoplasmic (EC 2.6.1.1) (Transaminase A).					dosa01100 Metabolic pathways	Os01g0837200	-2.39033	Down Regulated	Similar to esterase/lipase/thioesterase family protein.															dosa01110 Biosynthesis of secondary metabolites	Os12g0623900	-1.87153	Down Regulated	Similar to Ethylene-responsive methionine synthase (Fragment).			dosa01110 Biosynthesis of secondary metabolites	Os12g0623900	-1.87153	Down Regulated	Similar to Ethylene-responsive methionine synthase (Fragment).				dosa01110 Biosynthesis of secondary metabolites	Os02g0741200	-1.185	Down Regulated	Similar to Peroxidase 65 precursor (EC 1.11.1.7) (Atperox P65) (ATP43).
dosa01100 Metabolic pathways	Os01g0764000	IR64	-1.96744	Down Regulated	Similar to Glutathione S-transferase I (EC 2.5.1.18) (GST-I) (GST-29) (GST class- phi).					dosa01100 Metabolic pathways	Os01g0841600	-1.01416	Down Regulated	Similar to Triosephosphate isomerase, cytosolic (EC 5.3.1.1) (TIM) (Triose- phosphate isomerase).															dosa01200 Carbon metabolism	Os01g0654500	-1.09656	Down Regulated	Similar to NADP-isocitrate dehydrogenase.			dosa01200 Carbon metabolism	Os01g0654500	-1.09656	Down Regulated	Similar to NADP-isocitrate dehydrogenase.				dosa01110 Biosynthesis of secondary metabolites	Os04g0447400	-1.13478	Down Regulated	Similar to Glutamate decarboxylase 2 (EC 4.1.1.15) (GAD 2).
dosa01100 Metabolic pathways	Os01g0764400	cultivar 996	1.87072	Up Regulated	Similar to Chorismate mutase, chloroplast precursor (EC 5.4.99.5) (CM-1).					dosa01100 Metabolic pathways	Os01g0921200	1.52805	Up Regulated	Similar to predicted protein.			dosa01100 Metabolic pathways	Os01g0921200	1.52805	Up Regulated	Similar to predicted protein.								dosa01200 Carbon metabolism	Os02g0101500	1.37304	Up Regulated	Similar to NADH-dependent hydroxypyruvate reductase (EC 1.1.1.29) (Fragment).			dosa01200 Carbon metabolism	Os02g0101500	1.37304	Up Regulated	Similar to NADH-dependent hydroxypyruvate reductase (EC 1.1.1.29) (Fragment).				dosa01110 Biosynthesis of secondary metabolites	Os05g0574600	-1.19188	Down Regulated	Similar to 3-ketoacyl-CoA synthase.
dosa01100 Metabolic pathways	Os01g0796500	cultivar 996	2.2544	Up Regulated	Similar to predicted protein.					dosa01100 Metabolic pathways	Os02g0105400	-1.56234	Down Regulated	Similar to L-lactate dehydrogenase A (EC 1.1.1.27) (LDH-A).															dosa01200 Carbon metabolism	Os02g0169300	-1.44547	Down Regulated	Similar to Phosphoglycerate kinase, cytosolic (EC 2.7.2.3).			dosa01200 Carbon metabolism	Os02g0169300	-1.44547	Down Regulated	Similar to Phosphoglycerate kinase, cytosolic (EC 2.7.2.3).				dosa01110 Biosynthesis of secondary metabolites	Os06g0110000	-1.40487	Down Regulated	Similar to DWARF3 (Fragment).
dosa01100 Metabolic pathways	Os01g0809900	cultivar 996	2.46231	Up Regulated	FAD dependent oxidoreductase domain containing protein.					dosa01100 Metabolic pathways	Os02g0123500	-1.63868	Down Regulated	Similar to NADPH-dependent mannose 6-phosphate reductase.															dosa01200 Carbon metabolism	Os03g0815200	-2.02303	Down Regulated	Similar to Methylenetetrahydrofolate reductase (EC 1.5.1.20).			dosa01200 Carbon metabolism	Os03g0815200	-2.02303	Down Regulated	Similar to Methylenetetrahydrofolate reductase (EC 1.5.1.20).				dosa01110 Biosynthesis of secondary metabolites	Os10g0163340	-1.06801	Down Regulated	Similar to Cytosolic aldolase.
dosa01100 Metabolic pathways	Os01g0837200	cultivar 996	-2.39033	Down Regulated	Similar to esterase/lipase/thioesterase family protein.					dosa01100 Metabolic pathways	Os02g0123600	1.65773	Up Regulated	Similar to CDP-diacylglycerol--inositol 3-phosphatidyltransferase 1 (EC 2.7.8.11) (Phosphatidylinositol synthase 1) (PtdIns synthase 1) (PI synthase 1) (AtPIS1).			dosa01100 Metabolic pathways	Os02g0123600	1.65773	Up Regulated	Similar to CDP-diacylglycerol--inositol 3-phosphatidyltransferase 1 (EC 2.7.8.11) (Phosphatidylinositol synthase 1) (PtdIns synthase 1) (PI synthase 1) (AtPIS1).								dosa01200 Carbon metabolism	Os04g0486600	-1.57011	Down Regulated	Similar to Glyceraldehyde-3-phosphate dehydrogenase, cytosolic 3 (EC 1.2.1.12).			dosa01200 Carbon metabolism	Os04g0486600	-1.57011	Down Regulated	Similar to Glyceraldehyde-3-phosphate dehydrogenase, cytosolic 3 (EC 1.2.1.12).				dosa01110 Biosynthesis of secondary metabolites	Os12g0420100	-1.12333	Down Regulated	Similar to Beta-glucosidase.
dosa01100 Metabolic pathways	Os01g0841600	cultivar 996	-1.01416	Down Regulated	Similar to Triosephosphate isomerase, cytosolic (EC 5.3.1.1) (TIM) (Triose- phosphate isomerase).					dosa01100 Metabolic pathways	Os02g0180700	-2.34194	Down Regulated	Similar to Cinnamoyl-CoA reductase (EC 1.2.1.44).															dosa01200 Carbon metabolism	Os08g0502700	1.66262	Up Regulated	Pyridoxal phosphate-dependent transferase, major region, subdomain 1 domain containing protein.			dosa01200 Carbon metabolism	Os08g0502700	1.66262	Up Regulated	Pyridoxal phosphate-dependent transferase, major region, subdomain 1 domain containing protein.				dosa01200 Carbon metabolism	Os05g0186300	-1.04868	Down Regulated	Similar to NADP-malic enzyme.
dosa01100 Metabolic pathways	Os01g0880800	N22	1.38573	Up Regulated	Similar to Acyl-[acyl-carrier-protein] desaturase, chloroplast precursor (EC 1.14.19.2) (Stearoyl-ACP desaturase).					dosa01100 Metabolic pathways	Os02g0205500	-1.59454	Down Regulated	Similar to Fatty acid elongase 1.															dosa01200 Carbon metabolism	Os12g0291100	1.09442	Up Regulated	Similar to Petunia ribulose 1,5-bisphosphate carboxylase small subunit mRNA (clone pSSU 51), partial cds. (Fragment).			dosa01200 Carbon metabolism	Os12g0291100	1.09442	Up Regulated	Similar to Petunia ribulose 1,5-bisphosphate carboxylase small subunit mRNA (clone pSSU 51), partial cds. (Fragment).				dosa01200 Carbon metabolism	Os10g0163340	-1.06801	Down Regulated	Similar to Cytosolic aldolase.
dosa01100 Metabolic pathways	Os01g0921200	cultivar 996	1.52805	Up Regulated	Similar to predicted protein.					dosa01100 Metabolic pathways	Os02g0240300	1.89681	Up Regulated	Similar to Class III peroxidase GvPx2b (Fragment).			dosa01100 Metabolic pathways	Os02g0240300	1.89681	Up Regulated	Similar to Class III peroxidase GvPx2b (Fragment).								dosa01200 Carbon metabolism	Os12g0292400	1.13418	Up Regulated	Similar to Petunia ribulose 1,5-bisphosphate carboxylase small subunit mRNA (clone pSSU 51), partial cds. (Fragment).			dosa01200 Carbon metabolism	Os12g0292400	1.13418	Up Regulated	Similar to Petunia ribulose 1,5-bisphosphate carboxylase small subunit mRNA (clone pSSU 51), partial cds. (Fragment).				dosa00940 Phenylpropanoid biosynthesis	Os02g0741200	-1.185	Down Regulated	Similar to Peroxidase 65 precursor (EC 1.11.1.7) (Atperox P65) (ATP43).
dosa01100 Metabolic pathways	Os02g0101500	IR64	1.37304	Up Regulated	Similar to NADH-dependent hydroxypyruvate reductase (EC 1.1.1.29) (Fragment).					dosa01100 Metabolic pathways	Os02g0323600	2.48878	Up Regulated	Similar to Cytochrome P450-like protein.			dosa01100 Metabolic pathways	Os02g0323600	2.48878	Up Regulated	Similar to Cytochrome P450-like protein.								dosa03010 Ribosome	Os03g0284400	1.55528	Up Regulated	Similar to Ribosomal protein L10-like.			dosa03010 Ribosome	Os03g0284400	1.55528	Up Regulated	Similar to Ribosomal protein L10-like.				dosa00940 Phenylpropanoid biosynthesis	Os12g0420100	-1.12333	Down Regulated	Similar to Beta-glucosidase.
dosa01100 Metabolic pathways	Os02g0105400	cultivar 996	-1.56234	Down Regulated	Similar to L-lactate dehydrogenase A (EC 1.1.1.27) (LDH-A).					dosa01100 Metabolic pathways	Os02g0554300	-2.42359	Down Regulated	Similar to SAC1-like protein AtSAC1b (SAC domain protein 6).															dosa04141 Protein processing in endoplasmic reticulum	Os03g0276500	-1.68101	Down Regulated	Similar to Heat shock protein 70.			dosa04141 Protein processing in endoplasmic reticulum	Os03g0276500	-1.68101	Down Regulated	Similar to Heat shock protein 70.				dosa04141 Protein processing in endoplasmic reticulum	Os01g0184100	1.3219	Up Regulated	Similar to 17.5 kDa class II heat shock protein.
dosa01100 Metabolic pathways	Os02g0117700	N22	-1.03754	Down Regulated	UDPase					dosa01100 Metabolic pathways	Os02g0592200	2.42903	Up Regulated	Similar to alkaline phosphatase D.			dosa01100 Metabolic pathways	Os02g0592200	2.42903	Up Regulated	Similar to alkaline phosphatase D.								dosa04141 Protein processing in endoplasmic reticulum	Os08g0500700	-1.87098	Down Regulated	Similar to Heat shock protein 82.			dosa04141 Protein processing in endoplasmic reticulum	Os08g0500700	-1.87098	Down Regulated	Similar to Heat shock protein 82.				dosa04141 Protein processing in endoplasmic reticulum	Os01g0840100	1.67888	Up Regulated	Heat shock protein Hsp70 family protein.
dosa01100 Metabolic pathways	Os02g0123500	cultivar 996	-1.63868	Down Regulated	Similar to NADPH-dependent mannose 6-phosphate reductase.					dosa01100 Metabolic pathways	Os02g0605900	-2.0507	Down Regulated	Similar to Chitinase (EC 3.2.1.14) A.															dosa04141 Protein processing in endoplasmic reticulum	Os11g0703900	1.57995	Up Regulated	Heat shock protein 70.			dosa04141 Protein processing in endoplasmic reticulum	Os11g0703900	1.57995	Up Regulated	Heat shock protein 70.				dosa04141 Protein processing in endoplasmic reticulum	Os01g0895600	1.30959	Up Regulated	Similar to Calreticulin-3.
dosa01100 Metabolic pathways	Os02g0123600	cultivar 996	1.65773	Up Regulated	Similar to CDP-diacylglycerol--inositol 3-phosphatidyltransferase 1 (EC 2.7.8.11) (Phosphatidylinositol synthase 1) (PtdIns synthase 1) (PI synthase 1) (AtPIS1).					dosa01100 Metabolic pathways	Os02g0626400	-1.2588	Down Regulated	Phenylalanine ammonia-lyase (EC 4.3.1.5).															dosa01230 Biosynthesis of amino acids	Os01g0654500	-1.09656	Down Regulated	Similar to NADP-isocitrate dehydrogenase.			dosa01230 Biosynthesis of amino acids	Os01g0654500	-1.09656	Down Regulated	Similar to NADP-isocitrate dehydrogenase.				dosa04141 Protein processing in endoplasmic reticulum	Os03g0213100	1.57687	Up Regulated	Similar to Sec61p.
dosa01100 Metabolic pathways	Os02g0169300	IR64	-1.44547	Down Regulated	Similar to Phosphoglycerate kinase, cytosolic (EC 2.7.2.3).					dosa01100 Metabolic pathways	Os02g0639600	2.48629	Up Regulated	Similar to MLD (Degenerative spermatocyte homolog 1, lipid desaturase) (Migration-inducing gene 15 protein) (Sphingolipid delta 4 desaturase protein DES1).			dosa01100 Metabolic pathways	Os02g0639600	2.48629	Up Regulated	Similar to MLD (Degenerative spermatocyte homolog 1, lipid desaturase) (Migration-inducing gene 15 protein) (Sphingolipid delta 4 desaturase protein DES1).								dosa01230 Biosynthesis of amino acids	Os02g0169300	-1.44547	Down Regulated	Similar to Phosphoglycerate kinase, cytosolic (EC 2.7.2.3).			dosa01230 Biosynthesis of amino acids	Os02g0169300	-1.44547	Down Regulated	Similar to Phosphoglycerate kinase, cytosolic (EC 2.7.2.3).				dosa04141 Protein processing in endoplasmic reticulum	Os03g0266300	1.28504	Up Regulated	Class I low-molecular-weight heat shock protein 17.9.
dosa01100 Metabolic pathways	Os02g0180700	cultivar 996	-2.34194	Down Regulated	Similar to Cinnamoyl-CoA reductase (EC 1.2.1.44).					dosa01100 Metabolic pathways	Os02g0744900	-2.07321	Down Regulated	Similar to Geranylgeranyl reductase (Fragment).															dosa01230 Biosynthesis of amino acids	Os04g0486600	-1.57011	Down Regulated	Similar to Glyceraldehyde-3-phosphate dehydrogenase, cytosolic 3 (EC 1.2.1.12).			dosa01230 Biosynthesis of amino acids	Os04g0486600	-1.57011	Down Regulated	Similar to Glyceraldehyde-3-phosphate dehydrogenase, cytosolic 3 (EC 1.2.1.12).				dosa04141 Protein processing in endoplasmic reticulum	Os03g0267000	1.70265	Up Regulated	Low molecular mass heat shock protein Oshsp18.0.
dosa01100 Metabolic pathways	Os02g0196700	Moroberekan	-1.13325	Down Regulated	Similar to Exopolygalacturonase.					dosa01100 Metabolic pathways	Os02g0751800	1.77459	Up Regulated	Phosphoglycerate mutase 1 family protein.			dosa01100 Metabolic pathways	Os02g0751800	1.77459	Up Regulated	Phosphoglycerate mutase 1 family protein.								dosa01230 Biosynthesis of amino acids	Os12g0623900	-1.87153	Down Regulated	Similar to Ethylene-responsive methionine synthase (Fragment).			dosa01230 Biosynthesis of amino acids	Os12g0623900	-1.87153	Down Regulated	Similar to Ethylene-responsive methionine synthase (Fragment).				dosa04141 Protein processing in endoplasmic reticulum	Os04g0402100	1.38829	Up Regulated	Similar to Calnexin (Fragment).
dosa01100 Metabolic pathways	Os02g0197600	Moroberekan	1.26508	Up Regulated	Chlorophyll a/b-binding protein type III (Fragment).					dosa01100 Metabolic pathways	Os02g0753000	2.62689	Up Regulated	Similar to Trehalose-6-phosphate phosphatase.			dosa01100 Metabolic pathways	Os02g0753000	2.62689	Up Regulated	Similar to Trehalose-6-phosphate phosphatase.								dosa04626 Plant-pathogen interaction	Os08g0500700	-1.87098	Down Regulated	Similar to Heat shock protein 82.			dosa04626 Plant-pathogen interaction	Os08g0500700	-1.87098	Down Regulated	Similar to Heat shock protein 82.				dosa04075 Plant hormone signal transduction	Os01g0785400	-1.13859	Down Regulated	GH3 auxin-responsive promoter family protein.
dosa01100 Metabolic pathways	Os02g0205500	cultivar 996	-1.59454	Down Regulated	Similar to Fatty acid elongase 1.					dosa01100 Metabolic pathways	Os02g0764500	-1.67309	Down Regulated	Similar to Lhca5 protein.															dosa00010 Glycolysis / Gluconeogenesis	Os02g0169300	-1.44547	Down Regulated	Similar to Phosphoglycerate kinase, cytosolic (EC 2.7.2.3).			dosa00010 Glycolysis / Gluconeogenesis	Os02g0169300	-1.44547	Down Regulated	Similar to Phosphoglycerate kinase, cytosolic (EC 2.7.2.3).				dosa04075 Plant hormone signal transduction	Os07g0592600	-1.0715	Down Regulated	Similar to Indole-3-acetic acid-amido synthetase GH3.3 (EC 6.3.2.-) (Auxin- responsive GH3-like protein 3) (AtGH3-3).
dosa01100 Metabolic pathways	Os02g0214400	N22	-1.1597	Down Regulated	Similar to Pectate lyase homolog (EC 4.2.2.2) (Fragment).					dosa01100 Metabolic pathways	Os02g0771600	-1.81161	Down Regulated	Similar to 1-aminocyclopropane-1-carboxylate oxidase (Fragment).															dosa00010 Glycolysis / Gluconeogenesis	Os04g0486600	-1.57011	Down Regulated	Similar to Glyceraldehyde-3-phosphate dehydrogenase, cytosolic 3 (EC 1.2.1.12).			dosa00010 Glycolysis / Gluconeogenesis	Os04g0486600	-1.57011	Down Regulated	Similar to Glyceraldehyde-3-phosphate dehydrogenase, cytosolic 3 (EC 1.2.1.12).				dosa01230 Biosynthesis of amino acids	Os10g0163340	-1.06801	Down Regulated	Similar to Cytosolic aldolase.
dosa01100 Metabolic pathways	Os02g0240300	cultivar 996	1.89681	Up Regulated	Similar to Class III peroxidase GvPx2b (Fragment).					dosa01100 Metabolic pathways	Os02g0797300	-2.00515	Down Regulated	Similar to Plasma membrane H+-ATPase.															dosa03013 RNA transport	Os05g0574500	-1.36611	Down Regulated	Similar to GTP-binding nuclear protein Ran1B (Fragment).			dosa03013 RNA transport	Os05g0574500	-1.36611	Down Regulated	Similar to GTP-binding nuclear protein Ran1B (Fragment).				dosa04626 Plant-pathogen interaction	Os08g0144100	-1.37099	Down Regulated	Similar to Avr9/Cf-9 rapidly elicited protein 31.
dosa01100 Metabolic pathways	Os02g0323600	cultivar 996	2.48878	Up Regulated	Similar to Cytochrome P450-like protein.					dosa01100 Metabolic pathways	Os02g0812000	4.96288	Up Regulated	NAD(P)-binding domain containing protein.			dosa01100 Metabolic pathways	Os02g0812000	4.96288	Up Regulated	NAD(P)-binding domain containing protein.								dosa03013 RNA transport	Os07g0529800	-1.10384	Down Regulated	Protein translation factor SUI1 homolog (GOS2 protein).			dosa03013 RNA transport	Os07g0529800	-1.10384	Down Regulated	Protein translation factor SUI1 homolog (GOS2 protein).				dosa04626 Plant-pathogen interaction	Os09g0514200	-1.02483	Down Regulated	Similar to Calcium-dependent protein kinase.
dosa01100 Metabolic pathways	Os02g0554300	cultivar 996	-2.42359	Down Regulated	Similar to SAC1-like protein AtSAC1b (SAC domain protein 6).					dosa01100 Metabolic pathways	Os02g0824700	3.19374	Up Regulated	Similar to Vacuolar ATP synthase subunit F (EC 3.6.3.14) (V-ATPase F subunit) (Vacuolar proton pump F subunit) (V-ATPase 14 kDa subunit).			dosa01100 Metabolic pathways	Os02g0824700	3.19374	Up Regulated	Similar to Vacuolar ATP synthase subunit F (EC 3.6.3.14) (V-ATPase F subunit) (Vacuolar proton pump F subunit) (V-ATPase 14 kDa subunit).								dosa03040 Spliceosome	Os03g0276500	-1.68101	Down Regulated	Similar to Heat shock protein 70.			dosa03040 Spliceosome	Os03g0276500	-1.68101	Down Regulated	Similar to Heat shock protein 70.				dosa04626 Plant-pathogen interaction	Os11g0136600	-1.38366	Down Regulated	Similar to Calcium-dependent protein kinase (Fragment).
dosa01100 Metabolic pathways	Os02g0592200	cultivar 996	2.42903	Up Regulated	Similar to alkaline phosphatase D.					dosa01100 Metabolic pathways	Os03g0115500	-1.90792	Down Regulated	Similar to pyridoxine 5'-phosphate oxidase-related.															dosa03040 Spliceosome	Os11g0703900	1.57995	Up Regulated	Heat shock protein 70.			dosa03040 Spliceosome	Os11g0703900	1.57995	Up Regulated	Heat shock protein 70.				dosa00010 Glycolysis / Gluconeogenesis	Os10g0163340	-1.06801	Down Regulated	Similar to Cytosolic aldolase.
dosa01100 Metabolic pathways	Os02g0605900	cultivar 996	-2.0507	Down Regulated	Similar to Chitinase (EC 3.2.1.14) A.					dosa01100 Metabolic pathways	Os03g0119100	2.20287	Up Regulated	Similar to Phospholipase D beta 2.			dosa01100 Metabolic pathways	Os03g0119100	2.20287	Up Regulated	Similar to Phospholipase D beta 2.								dosa00710 Carbon fixation in photosynthetic organisms	Os02g0169300	-1.44547	Down Regulated	Similar to Phosphoglycerate kinase, cytosolic (EC 2.7.2.3).			dosa00710 Carbon fixation in photosynthetic organisms	Os02g0169300	-1.44547	Down Regulated	Similar to Phosphoglycerate kinase, cytosolic (EC 2.7.2.3).				dosa00500 Starch and sucrose metabolism	Os12g0420100	-1.12333	Down Regulated	Similar to Beta-glucosidase.
dosa01100 Metabolic pathways	Os02g0626400	cultivar 996	-1.2588	Down Regulated	Phenylalanine ammonia-lyase (EC 4.3.1.5).					dosa01100 Metabolic pathways	Os03g0152400	-1.66958	Down Regulated	Similar to 4-coumarate--CoA ligase-like 1.															dosa00710 Carbon fixation in photosynthetic organisms	Os04g0486600	-1.57011	Down Regulated	Similar to Glyceraldehyde-3-phosphate dehydrogenase, cytosolic 3 (EC 1.2.1.12).			dosa00710 Carbon fixation in photosynthetic organisms	Os04g0486600	-1.57011	Down Regulated	Similar to Glyceraldehyde-3-phosphate dehydrogenase, cytosolic 3 (EC 1.2.1.12).				dosa03040 Spliceosome	Os01g0840100	1.67888	Up Regulated	Heat shock protein Hsp70 family protein.
dosa01100 Metabolic pathways	Os02g0639600	cultivar 996	2.48629	Up Regulated	Similar to MLD (Degenerative spermatocyte homolog 1, lipid desaturase) (Migration-inducing gene 15 protein) (Sphingolipid delta 4 desaturase protein DES1).					dosa01100 Metabolic pathways	Os03g0168600	1.79705	Up Regulated	Cytochrome P450 protein, Anther cutin biosynthesis and pollen exine formation			dosa01100 Metabolic pathways	Os03g0168600	1.79705	Up Regulated	Cytochrome P450 protein, Anther cutin biosynthesis and pollen exine formation								dosa00710 Carbon fixation in photosynthetic organisms	Os12g0291100	1.09442	Up Regulated	Similar to Petunia ribulose 1,5-bisphosphate carboxylase small subunit mRNA (clone pSSU 51), partial cds. (Fragment).			dosa00710 Carbon fixation in photosynthetic organisms	Os12g0291100	1.09442	Up Regulated	Similar to Petunia ribulose 1,5-bisphosphate carboxylase small subunit mRNA (clone pSSU 51), partial cds. (Fragment).				dosa00710 Carbon fixation in photosynthetic organisms	Os05g0186300	-1.04868	Down Regulated	Similar to NADP-malic enzyme.
dosa01100 Metabolic pathways	Os02g0741200	Moroberekan	-1.185	Down Regulated	Similar to Peroxidase 65 precursor (EC 1.11.1.7) (Atperox P65) (ATP43).					dosa01100 Metabolic pathways	Os03g0175600	-2.60134	Down Regulated	Similar to Nit protein 2 (CUA002).															dosa00710 Carbon fixation in photosynthetic organisms	Os12g0292400	1.13418	Up Regulated	Similar to Petunia ribulose 1,5-bisphosphate carboxylase small subunit mRNA (clone pSSU 51), partial cds. (Fragment).			dosa00710 Carbon fixation in photosynthetic organisms	Os12g0292400	1.13418	Up Regulated	Similar to Petunia ribulose 1,5-bisphosphate carboxylase small subunit mRNA (clone pSSU 51), partial cds. (Fragment).				dosa00710 Carbon fixation in photosynthetic organisms	Os10g0163340	-1.06801	Down Regulated	Similar to Cytosolic aldolase.
dosa01100 Metabolic pathways	Os02g0744900	cultivar 996	-2.07321	Down Regulated	Similar to Geranylgeranyl reductase (Fragment).					dosa01100 Metabolic pathways	Os03g0180700	-1.61204	Down Regulated	Glycosyl transferase, group 1 domain containing protein.															dosa04144 Endocytosis	Os03g0276500	-1.68101	Down Regulated	Similar to Heat shock protein 70.			dosa04144 Endocytosis	Os03g0276500	-1.68101	Down Regulated	Similar to Heat shock protein 70.				dosa04144 Endocytosis	Os01g0840100	1.67888	Up Regulated	Heat shock protein Hsp70 family protein.
dosa01100 Metabolic pathways	Os02g0751800	cultivar 996	1.77459	Up Regulated	Phosphoglycerate mutase 1 family protein.					dosa01100 Metabolic pathways	Os03g0186100	-1.54138	Down Regulated	Similar to Uroporphyrinogen III synthase.															dosa04144 Endocytosis	Os11g0703900	1.57995	Up Regulated	Heat shock protein 70.			dosa04144 Endocytosis	Os11g0703900	1.57995	Up Regulated	Heat shock protein 70.				dosa00040 Pentose and glucuronate interconversions	Os02g0196700	-1.13325	Down Regulated	Similar to Exopolygalacturonase.
dosa01100 Metabolic pathways	Os02g0753000	cultivar 996	2.62689	Up Regulated	Similar to Trehalose-6-phosphate phosphatase.					dosa01100 Metabolic pathways	Os03g0190100	1.54418	Up Regulated	UbiA prenyltransferase family protein.			dosa01100 Metabolic pathways	Os03g0190100	1.54418	Up Regulated	UbiA prenyltransferase family protein.								dosa03008 Ribosome biogenesis in eukaryotes	Os03g0350300	1.09229	Up Regulated	Similar to SAR DNA-binding protein-like protein.			dosa03008 Ribosome biogenesis in eukaryotes	Os03g0350300	1.09229	Up Regulated	Similar to SAR DNA-binding protein-like protein.				dosa00040 Pentose and glucuronate interconversions	Os06g0545200	-1.00767	Down Regulated	Similar to Zea m 13 allergen (Fragment).
dosa01100 Metabolic pathways	Os02g0764500	cultivar 996	-1.67309	Down Regulated	Similar to Lhca5 protein.					dosa01100 Metabolic pathways	Os03g0223400	-1.96565	Down Regulated	Glutamine synthetase root isozyme (EC 6.3.1.2) (Glutamate--ammonia ligase) (Clone lambda-GS8).															dosa03008 Ribosome biogenesis in eukaryotes	Os05g0574500	-1.36611	Down Regulated	Similar to GTP-binding nuclear protein Ran1B (Fragment).			dosa03008 Ribosome biogenesis in eukaryotes	Os05g0574500	-1.36611	Down Regulated	Similar to GTP-binding nuclear protein Ran1B (Fragment).				dosa00040 Pentose and glucuronate interconversions	Os07g0691100	-1.45208	Down Regulated	Similar to Pectin methylesterase 6 (Fragment).
dosa01100 Metabolic pathways	Os02g0771600	cultivar 996	-1.81161	Down Regulated	Similar to 1-aminocyclopropane-1-carboxylate oxidase (Fragment).					dosa01100 Metabolic pathways	Os03g0223900	-1.72769	Down Regulated	UDP-3-O-acyl N-acetylglucosamine deacetylase domain containing protein.															dosa00270 Cysteine and methionine metabolism	Os12g0623900	-1.87153	Down Regulated	Similar to Ethylene-responsive methionine synthase (Fragment).			dosa00270 Cysteine and methionine metabolism	Os12g0623900	-1.87153	Down Regulated	Similar to Ethylene-responsive methionine synthase (Fragment).				dosa00040 Pentose and glucuronate interconversions	Os11g0192400	1.12716	Up Regulated	Pectin lyase fold/virulence factor domain containing protein.
dosa01100 Metabolic pathways	Os02g0797300	cultivar 996	-2.00515	Down Regulated	Similar to Plasma membrane H+-ATPase.					dosa01100 Metabolic pathways	Os03g0238600	1.08109	Up Regulated	Similar to Purple acid phosphatase.			dosa01100 Metabolic pathways	Os03g0238600	1.08109	Up Regulated	Similar to Purple acid phosphatase.								dosa00480 Glutathione metabolism	Os01g0654500	-1.09656	Down Regulated	Similar to NADP-isocitrate dehydrogenase.			dosa00480 Glutathione metabolism	Os01g0654500	-1.09656	Down Regulated	Similar to NADP-isocitrate dehydrogenase.				dosa00040 Pentose and glucuronate interconversions	Os11g0683700	-1.24561	Down Regulated	Pectin lyase fold domain containing protein.
dosa01100 Metabolic pathways	Os02g0812000	cultivar 996	4.96288	Up Regulated	NAD(P)-binding domain containing protein.					dosa01100 Metabolic pathways	Os03g0254800	-2.57277	Down Regulated	Similar to Chorismate synthase 1, chloroplast precursor (EC 4.2.3.5) (5- enolpyruvylshikimate-3-phosphate phospholyase 1).															dosa00480 Glutathione metabolism	Os01g0764000	-1.96744	Down Regulated	Similar to Glutathione S-transferase I (EC 2.5.1.18) (GST-I) (GST-29) (GST class- phi).			dosa00480 Glutathione metabolism	Os01g0764000	-1.96744	Down Regulated	Similar to Glutathione S-transferase I (EC 2.5.1.18) (GST-I) (GST-29) (GST class- phi).				dosa04145 Phagosome	Os01g0895600	1.30959	Up Regulated	Similar to Calreticulin-3.
dosa01100 Metabolic pathways	Os02g0824700	cultivar 996	3.19374	Up Regulated	Similar to Vacuolar ATP synthase subunit F (EC 3.6.3.14) (V-ATPase F subunit) (Vacuolar proton pump F subunit) (V-ATPase 14 kDa subunit).					dosa01100 Metabolic pathways	Os03g0283100	-1.06627	Down Regulated	Similar to In2-1 protein.															dosa00480 Glutathione metabolism	Os07g0694700	-1.18264	Down Regulated	L-ascorbate peroxidase.			dosa00480 Glutathione metabolism	Os07g0694700	-1.18264	Down Regulated	L-ascorbate peroxidase.				dosa04145 Phagosome	Os03g0213100	1.57687	Up Regulated	Similar to Sec61p.
dosa01100 Metabolic pathways	Os03g0115500	cultivar 996	-1.90792	Down Regulated	Similar to pyridoxine 5'-phosphate oxidase-related.					dosa01100 Metabolic pathways	Os03g0293500	-1.70514	Down Regulated	Similar to Pyruvate decarboxylase isozyme 2.															dosa00260 Glycine, serine and threonine metabolism	Os02g0101500	1.37304	Up Regulated	Similar to NADH-dependent hydroxypyruvate reductase (EC 1.1.1.29) (Fragment).			dosa00260 Glycine, serine and threonine metabolism	Os02g0101500	1.37304	Up Regulated	Similar to NADH-dependent hydroxypyruvate reductase (EC 1.1.1.29) (Fragment).				dosa04145 Phagosome	Os04g0402100	1.38829	Up Regulated	Similar to Calnexin (Fragment).
dosa01100 Metabolic pathways	Os03g0119100	cultivar 996	2.20287	Up Regulated	Similar to Phospholipase D beta 2.					dosa01100 Metabolic pathways	Os03g0316200	1.63215	Up Regulated	Similar to Galactinol synthase (Fragment).			dosa01100 Metabolic pathways	Os03g0316200	1.63215	Up Regulated	Similar to Galactinol synthase (Fragment).								dosa00260 Glycine, serine and threonine metabolism	Os08g0502700	1.66262	Up Regulated	Pyridoxal phosphate-dependent transferase, major region, subdomain 1 domain containing protein.			dosa00260 Glycine, serine and threonine metabolism	Os08g0502700	1.66262	Up Regulated	Pyridoxal phosphate-dependent transferase, major region, subdomain 1 domain containing protein.				dosa04145 Phagosome	Os05g0480700	-1.20194	Down Regulated	Similar to Vacuolar ATP synthase subunit E (EC 3.6.3.14) (V-ATPase E subunit) (Vacuolar proton pump E subunit).
dosa01100 Metabolic pathways	Os03g0152300	N22	-1.12333	Down Regulated	Haem peroxidase family protein.					dosa01100 Metabolic pathways	Os03g0352800	-1.67417	Down Regulated	Similar to Acyl carrier protein 1 (EC 1.6.5.3) (EC 1.6.99.3).															dosa00630 Glyoxylate and dicarboxylate metabolism	Os02g0101500	1.37304	Up Regulated	Similar to NADH-dependent hydroxypyruvate reductase (EC 1.1.1.29) (Fragment).			dosa00630 Glyoxylate and dicarboxylate metabolism	Os02g0101500	1.37304	Up Regulated	Similar to NADH-dependent hydroxypyruvate reductase (EC 1.1.1.29) (Fragment).				dosa00190 Oxidative phosphorylation	Os05g0480700	-1.20194	Down Regulated	Similar to Vacuolar ATP synthase subunit E (EC 3.6.3.14) (V-ATPase E subunit) (Vacuolar proton pump E subunit).
dosa01100 Metabolic pathways	Os03g0152400	cultivar 996	-1.66958	Down Regulated	Similar to 4-coumarate--CoA ligase-like 1.					dosa01100 Metabolic pathways	Os03g0358100	1.92948	Up Regulated	Similar to Glutathione peroxidase.			dosa01100 Metabolic pathways	Os03g0358100	1.92948	Up Regulated	Similar to Glutathione peroxidase.								dosa00630 Glyoxylate and dicarboxylate metabolism	Os08g0502700	1.66262	Up Regulated	Pyridoxal phosphate-dependent transferase, major region, subdomain 1 domain containing protein.			dosa00630 Glyoxylate and dicarboxylate metabolism	Os08g0502700	1.66262	Up Regulated	Pyridoxal phosphate-dependent transferase, major region, subdomain 1 domain containing protein.				dosa00620 Pyruvate metabolism	Os05g0186300	-1.04868	Down Regulated	Similar to NADP-malic enzyme.
dosa01100 Metabolic pathways	Os03g0168600	cultivar 996	1.79705	Up Regulated	Cytochrome P450 protein, Anther cutin biosynthesis and pollen exine formation					dosa01100 Metabolic pathways	Os03g0368000	1.63436	Up Regulated	Similar to Peroxidase 1.			dosa01100 Metabolic pathways	Os03g0368000	1.63436	Up Regulated	Similar to Peroxidase 1.								dosa00630 Glyoxylate and dicarboxylate metabolism	Os12g0291100	1.09442	Up Regulated	Similar to Petunia ribulose 1,5-bisphosphate carboxylase small subunit mRNA (clone pSSU 51), partial cds. (Fragment).			dosa00630 Glyoxylate and dicarboxylate metabolism	Os12g0291100	1.09442	Up Regulated	Similar to Petunia ribulose 1,5-bisphosphate carboxylase small subunit mRNA (clone pSSU 51), partial cds. (Fragment).				dosa00562 Inositol phosphate metabolism	Os11g0309000	-1.53434	Down Regulated	Synaptojanin, N-terminal domain containing protein.
dosa01100 Metabolic pathways	Os03g0175600	cultivar 996	-2.60134	Down Regulated	Similar to Nit protein 2 (CUA002).					dosa01100 Metabolic pathways	Os03g0390400	-1.54756	Down Regulated	Similar to Cytochrome c oxidase subunit 6b.															dosa00630 Glyoxylate and dicarboxylate metabolism	Os12g0292400	1.13418	Up Regulated	Similar to Petunia ribulose 1,5-bisphosphate carboxylase small subunit mRNA (clone pSSU 51), partial cds. (Fragment).			dosa00630 Glyoxylate and dicarboxylate metabolism	Os12g0292400	1.13418	Up Regulated	Similar to Petunia ribulose 1,5-bisphosphate carboxylase small subunit mRNA (clone pSSU 51), partial cds. (Fragment).				dosa00250 Alanine, aspartate and glutamate metabolism	Os04g0447400	-1.13478	Down Regulated	Similar to Glutamate decarboxylase 2 (EC 4.1.1.15) (GAD 2).
dosa01100 Metabolic pathways	Os03g0180700	cultivar 996	-1.61204	Down Regulated	Glycosyl transferase, group 1 domain containing protein.					dosa01100 Metabolic pathways	Os03g0401300	1.60874	Up Regulated	Sucrose synthase 2 (EC 2.4.1.13) (Sucrose-UDP glucosyltransferase 2).			dosa01100 Metabolic pathways	Os03g0401300	1.60874	Up Regulated	Sucrose synthase 2 (EC 2.4.1.13) (Sucrose-UDP glucosyltransferase 2).								dosa04146 Peroxisome	Os01g0654500	-1.09656	Down Regulated	Similar to NADP-isocitrate dehydrogenase.			dosa04146 Peroxisome	Os01g0654500	-1.09656	Down Regulated	Similar to NADP-isocitrate dehydrogenase.				dosa04070 Phosphatidylinositol signaling system	Os11g0309000	-1.53434	Down Regulated	Synaptojanin, N-terminal domain containing protein.
dosa01100 Metabolic pathways	Os03g0186100	cultivar 996	-1.54138	Down Regulated	Similar to Uroporphyrinogen III synthase.					dosa01100 Metabolic pathways	Os03g0418000	-1.17267	Down Regulated	Similar to Basic endochitinase 2 precursor (EC 3.2.1.14).															dosa04146 Peroxisome	Os03g0351500	-1.73468	Down Regulated	Similar to Superoxide dismutase.			dosa04146 Peroxisome	Os03g0351500	-1.73468	Down Regulated	Similar to Superoxide dismutase.				dosa03018 RNA degradation	Os10g0462900	1.27715	Up Regulated	Similar to mitochondrial chaperonin-60.
dosa01100 Metabolic pathways	Os03g0190100	cultivar 996	1.54418	Up Regulated	UbiA prenyltransferase family protein.					dosa01100 Metabolic pathways	Os03g0434800	-1.61742	Down Regulated	Similar to Peroxidase 2.															dosa04146 Peroxisome	Os08g0502700	1.66262	Up Regulated	Pyridoxal phosphate-dependent transferase, major region, subdomain 1 domain containing protein.			dosa04146 Peroxisome	Os08g0502700	1.66262	Up Regulated	Pyridoxal phosphate-dependent transferase, major region, subdomain 1 domain containing protein.				dosa00561 Glycerolipid metabolism	Os03g0719400	-1.01089	Down Regulated	Alpha/beta hydrolase fold-1 domain containing protein.
dosa01100 Metabolic pathways	Os03g0192700	N22	1.23912	Up Regulated	Similar to Myo-inositol-1-phosphate synthase.					dosa01100 Metabolic pathways	Os03g0597600	1.54833	Up Regulated	Similar to L-asparaginase (EC 3.5.1.1) (L-asparagine amidohydrolase).			dosa01100 Metabolic pathways	Os03g0597600	1.54833	Up Regulated	Similar to L-asparaginase (EC 3.5.1.1) (L-asparagine amidohydrolase).								dosa00250 Alanine, aspartate and glutamate metabolism	Os08g0502700	1.66262	Up Regulated	Pyridoxal phosphate-dependent transferase, major region, subdomain 1 domain containing protein.			dosa00250 Alanine, aspartate and glutamate metabolism	Os08g0502700	1.66262	Up Regulated	Pyridoxal phosphate-dependent transferase, major region, subdomain 1 domain containing protein.				dosa00410 beta-Alanine metabolism	Os04g0447400	-1.13478	Down Regulated	Similar to Glutamate decarboxylase 2 (EC 4.1.1.15) (GAD 2).
dosa01100 Metabolic pathways	Os03g0223400	cultivar 996	-1.96565	Down Regulated	Glutamine synthetase root isozyme (EC 6.3.1.2) (Glutamate--ammonia ligase) (Clone lambda-GS8).					dosa01100 Metabolic pathways	Os03g0645100	-1.33518	Down Regulated	Similar to pyruvate dehydrogenase E1 component subunit beta.															dosa00020 Citrate cycle	Os01g0654500	-1.09656	Down Regulated	Similar to NADP-isocitrate dehydrogenase.			dosa00020 Citrate cycle	Os01g0654500	-1.09656	Down Regulated	Similar to NADP-isocitrate dehydrogenase.				dosa03060 Protein export	Os03g0213100	1.57687	Up Regulated	Similar to Sec61p.
dosa01100 Metabolic pathways	Os03g0223900	cultivar 996	-1.72769	Down Regulated	UDP-3-O-acyl N-acetylglucosamine deacetylase domain containing protein.					dosa01100 Metabolic pathways	Os03g0651000	-1.40965	Down Regulated	Glu-tRNAGln amidotransferase, C subunit family protein.															dosa00195 Photosynthesis	Os01g0501800	1.20377	Up Regulated	Similar to Photosystem II oxygen-evolving complex protein 1 (Fragment).			dosa00195 Photosynthesis	Os01g0501800	1.20377	Up Regulated	Similar to Photosystem II oxygen-evolving complex protein 1 (Fragment).				dosa00051 Fructose and mannose metabolism	Os10g0163340	-1.06801	Down Regulated	Similar to Cytosolic aldolase.
dosa01100 Metabolic pathways	Os03g0238600	cultivar 996	1.08109	Up Regulated	Similar to Purple acid phosphatase.					dosa01100 Metabolic pathways	Os03g0691400	1.69294	Up Regulated	Thioesterase superfamily domain containing protein.			dosa01100 Metabolic pathways	Os03g0691400	1.69294	Up Regulated	Thioesterase superfamily domain containing protein.								dosa00195 Photosynthesis	Os07g0147500	1.51528	Up Regulated	Similar to Photosystem II 10 kDa polypeptide, chloroplast precursor.			dosa00195 Photosynthesis	Os07g0147500	1.51528	Up Regulated	Similar to Photosystem II 10 kDa polypeptide, chloroplast precursor.				dosa00380 Tryptophan metabolism	Os01g0224700	-1.89382	Down Regulated	Flavin monooxygenase-like enzyme, Auxin biosynthesis
dosa01100 Metabolic pathways	Os03g0254800	cultivar 996	-2.57277	Down Regulated	Similar to Chorismate synthase 1, chloroplast precursor (EC 4.2.3.5) (5- enolpyruvylshikimate-3-phosphate phospholyase 1).					dosa01100 Metabolic pathways	Os03g0709000	1.83462	Up Regulated	Membrane-associated, eicosanoid and glutathione metabolism (MAPEG) domain containing protein.			dosa01100 Metabolic pathways	Os03g0709000	1.83462	Up Regulated	Membrane-associated, eicosanoid and glutathione metabolism (MAPEG) domain containing protein.								dosa01210 2-Oxocarboxylic acid metabolism	Os01g0654500	-1.09656	Down Regulated	Similar to NADP-isocitrate dehydrogenase.			dosa01210 2-Oxocarboxylic acid metabolism	Os01g0654500	-1.09656	Down Regulated	Similar to NADP-isocitrate dehydrogenase.				dosa00460 Cyanoamino acid metabolism	Os12g0420100	-1.12333	Down Regulated	Similar to Beta-glucosidase.
dosa01100 Metabolic pathways	Os03g0283100	cultivar 996	-1.06627	Down Regulated	Similar to In2-1 protein.					dosa01100 Metabolic pathways	Os03g0736300	4.11491	Up Regulated	Similar to CEL6%3DCELLULASE 6 (Fragment).			dosa01100 Metabolic pathways	Os03g0736300	4.11491	Up Regulated	Similar to CEL6%3DCELLULASE 6 (Fragment).								dosa00053 Ascorbate and aldarate metabolism	Os07g0694700	-1.18264	Down Regulated	L-ascorbate peroxidase.			dosa00053 Ascorbate and aldarate metabolism	Os07g0694700	-1.18264	Down Regulated	L-ascorbate peroxidase.				dosa00030 Pentose phosphate pathway	Os10g0163340	-1.06801	Down Regulated	Similar to Cytosolic aldolase.
dosa01100 Metabolic pathways	Os03g0293500	cultivar 996	-1.70514	Down Regulated	Similar to Pyruvate decarboxylase isozyme 2.					dosa01100 Metabolic pathways	Os03g0748100	-1.70645	Down Regulated	Similar to Short-chain type dehydrogenase/reductase (EC 1.-.-.-).															dosa00670 One carbon pool by folate	Os03g0815200	-2.02303	Down Regulated	Similar to Methylenetetrahydrofolate reductase (EC 1.5.1.20).			dosa00670 One carbon pool by folate	Os03g0815200	-2.02303	Down Regulated	Similar to Methylenetetrahydrofolate reductase (EC 1.5.1.20).				dosa00196 Photosynthesis - antenna proteins	Os01g0600900	1.03908	Up Regulated	Chlorophyll a-b binding protein 2, chloroplast precursor (LHCII type I CAB-2) (LHCP).
dosa01100 Metabolic pathways	Os03g0316200	cultivar 996	1.63215	Up Regulated	Similar to Galactinol synthase (Fragment).					dosa01100 Metabolic pathways	Os03g0761900	-2.24458	Down Regulated	Similar to Prolyl 4-hydroxylase.															dosa00450 Selenocompound metabolism	Os12g0623900	-1.87153	Down Regulated	Similar to Ethylene-responsive methionine synthase (Fragment).			dosa00450 Selenocompound metabolism	Os12g0623900	-1.87153	Down Regulated	Similar to Ethylene-responsive methionine synthase (Fragment).				dosa00196 Photosynthesis - antenna proteins	Os02g0197600	1.26508	Up Regulated	Chlorophyll a/b-binding protein type III (Fragment).
dosa01100 Metabolic pathways	Os03g0352800	cultivar 996	-1.67417	Down Regulated	Similar to Acyl carrier protein 1 (EC 1.6.5.3) (EC 1.6.99.3).					dosa01100 Metabolic pathways	Os03g0762300	1.53511	Up Regulated	Similar to Peroxidase 51 precursor (EC 1.11.1.7) (Atperox P51) (ATP37).			dosa01100 Metabolic pathways	Os03g0762300	1.53511	Up Regulated	Similar to Peroxidase 51 precursor (EC 1.11.1.7) (Atperox P51) (ATP37).																							dosa00062 Fatty acid elongation	Os05g0574600	-1.19188	Down Regulated	Similar to 3-ketoacyl-CoA synthase.
dosa01100 Metabolic pathways	Os03g0358100	cultivar 996	1.92948	Up Regulated	Similar to Glutathione peroxidase.					dosa01100 Metabolic pathways	Os03g0773800	4.55377	Up Regulated	Similar to Malate dehydrogenase, glyoxysomal precursor (EC 1.1.1.37) (mbNAD-MDH).			dosa01100 Metabolic pathways	Os03g0773800	4.55377	Up Regulated	Similar to Malate dehydrogenase, glyoxysomal precursor (EC 1.1.1.37) (mbNAD-MDH).																							dosa00430 Taurine and hypotaurine metabolism	Os04g0447400	-1.13478	Down Regulated	Similar to Glutamate decarboxylase 2 (EC 4.1.1.15) (GAD 2).
dosa01100 Metabolic pathways	Os03g0368000	cultivar 996	1.63436	Up Regulated	Similar to Peroxidase 1.					dosa01100 Metabolic pathways	Os03g0785900	1.93952	Up Regulated	Similar to Glutathione-S-transferase.			dosa01100 Metabolic pathways	Os03g0785900	1.93952	Up Regulated	Similar to Glutathione-S-transferase.																							dosa00904 Diterpenoid biosynthesis	Os06g0110000	-1.40487	Down Regulated	Similar to DWARF3 (Fragment).
dosa01100 Metabolic pathways	Os03g0390400	cultivar 996	-1.54756	Down Regulated	Similar to Cytochrome c oxidase subunit 6b.					dosa01100 Metabolic pathways	Os03g0828300	3.11215	Up Regulated	Similar to (1-4)-beta-mannan endohydrolase-like protein.			dosa01100 Metabolic pathways	Os03g0828300	3.11215	Up Regulated	Similar to (1-4)-beta-mannan endohydrolase-like protein.																							dosa00650 Butanoate metabolism	Os04g0447400	-1.13478	Down Regulated	Similar to Glutamate decarboxylase 2 (EC 4.1.1.15) (GAD 2).
dosa01100 Metabolic pathways	Os03g0401300	cultivar 996	1.60874	Up Regulated	Sucrose synthase 2 (EC 2.4.1.13) (Sucrose-UDP glucosyltransferase 2).					dosa01100 Metabolic pathways	Os03g0829000	1.99073	Up Regulated	Fumarylacetoacetase, C-terminal-related domain containing protein.			dosa01100 Metabolic pathways	Os03g0829000	1.99073	Up Regulated	Fumarylacetoacetase, C-terminal-related domain containing protein.
dosa01100 Metabolic pathways	Os03g0418000	cultivar 996	-1.17267	Down Regulated	Similar to Basic endochitinase 2 precursor (EC 3.2.1.14).					dosa01100 Metabolic pathways	Os04g0106300	-2.27295	Down Regulated	Similar to Arginase (EC 3.5.3.1).
dosa01100 Metabolic pathways	Os03g0423300	N22	1.16909	Up Regulated	Similar to Stearoyl-acyl carrier protein desaturse (EC 1.14.99.6) (Fragment).					dosa01100 Metabolic pathways	Os04g0118100	1.71552	Up Regulated	Similar to H0613H07.3 protein.			dosa01100 Metabolic pathways	Os04g0118100	1.71552	Up Regulated	Similar to H0613H07.3 protein.
dosa01100 Metabolic pathways	Os03g0434800	cultivar 996	-1.61742	Down Regulated	Similar to Peroxidase 2.					dosa01100 Metabolic pathways	Os04g0249500	-2.47044	Down Regulated	Similar to H0211A12.6 protein.
dosa01100 Metabolic pathways	Os03g0597600	cultivar 996	1.54833	Up Regulated	Similar to L-asparaginase (EC 3.5.1.1) (L-asparagine amidohydrolase).					dosa01100 Metabolic pathways	Os04g0309600	6.17975	Up Regulated	Similar to Sucrose synthase.			dosa01100 Metabolic pathways	Os04g0309600	6.17975	Up Regulated	Similar to Sucrose synthase.
dosa01100 Metabolic pathways	Os03g0645100	cultivar 996	-1.33518	Down Regulated	Similar to pyruvate dehydrogenase E1 component subunit beta.					dosa01100 Metabolic pathways	Os04g0310500	-2.10454	Down Regulated	NADH dehydrogenase [ubiquinone] (complex I), alpha subcomplex, subunit 2 domain containing protein.
dosa01100 Metabolic pathways	Os03g0651000	cultivar 996	-1.40965	Down Regulated	Glu-tRNAGln amidotransferase, C subunit family protein.					dosa01100 Metabolic pathways	Os04g0346000	-3.7195	Down Regulated	2OG-Fe(II) oxygenase domain containing protein.
dosa01100 Metabolic pathways	Os03g0691400	cultivar 996	1.69294	Up Regulated	Thioesterase superfamily domain containing protein.					dosa01100 Metabolic pathways	Os04g0376400	-1.64123	Down Regulated	Glycoside hydrolase, family 18, catalytic domain domain containing protein.
dosa01100 Metabolic pathways	Os03g0709000	cultivar 996	1.83462	Up Regulated	Membrane-associated, eicosanoid and glutathione metabolism (MAPEG) domain containing protein.					dosa01100 Metabolic pathways	Os04g0429800	-1.18721	Down Regulated	Similar to Nicotinate phosphoribosyltransferase-like protein.
dosa01100 Metabolic pathways	Os03g0719400	Moroberekan	-1.01089	Down Regulated	Alpha/beta hydrolase fold-1 domain containing protein.					dosa01100 Metabolic pathways	Os04g0458300	-1.27334	Down Regulated	Similar to OSIGBa0097P08.2 protein.
dosa01100 Metabolic pathways	Os03g0736300	cultivar 996	4.11491	Up Regulated	Similar to CEL6%3DCELLULASE 6 (Fragment).					dosa01100 Metabolic pathways	Os04g0464200	2.24825	Up Regulated	Betaine aldehyde dehydrogenase, Rice fragrance, Salt stress			dosa01100 Metabolic pathways	Os04g0464200	2.24825	Up Regulated	Betaine aldehyde dehydrogenase, Rice fragrance, Salt stress
dosa01100 Metabolic pathways	Os03g0748100	cultivar 996	-1.70645	Down Regulated	Similar to Short-chain type dehydrogenase/reductase (EC 1.-.-.-).					dosa01100 Metabolic pathways	Os04g0469500	-2.17433	Down Regulated	Similar to OSIGBa0124N08.2 protein.
dosa01100 Metabolic pathways	Os03g0761900	cultivar 996	-2.24458	Down Regulated	Similar to Prolyl 4-hydroxylase.					dosa01100 Metabolic pathways	Os04g0497200	-2.95797	Down Regulated	Cellulase precursor (Cellulase homolog OR16pep) (Endo-1,4-beta-D- glucanase KORRIGAN) (EC 3.2.1.4).
dosa01100 Metabolic pathways	Os03g0762300	cultivar 996	1.53511	Up Regulated	Similar to Peroxidase 51 precursor (EC 1.11.1.7) (Atperox P51) (ATP37).					dosa01100 Metabolic pathways	Os04g0498700	2.30766	Up Regulated	Haem peroxidase family protein.			dosa01100 Metabolic pathways	Os04g0498700	2.30766	Up Regulated	Haem peroxidase family protein.
dosa01100 Metabolic pathways	Os03g0773800	cultivar 996	4.55377	Up Regulated	Similar to Malate dehydrogenase, glyoxysomal precursor (EC 1.1.1.37) (mbNAD-MDH).					dosa01100 Metabolic pathways	Os04g0518000	-2.77016	Down Regulated	Similar to Adenosine kinase (Fragment).
dosa01100 Metabolic pathways	Os03g0785900	cultivar 996	1.93952	Up Regulated	Similar to Glutathione-S-transferase.					dosa01100 Metabolic pathways	Os04g0518100	4.01811	Up Regulated	Phenylalanine ammonia-lyase.			dosa01100 Metabolic pathways	Os04g0518100	4.01811	Up Regulated	Phenylalanine ammonia-lyase.
dosa01100 Metabolic pathways	Os03g0815200	IR64	-2.02303	Down Regulated	Similar to Methylenetetrahydrofolate reductase (EC 1.5.1.20).					dosa01100 Metabolic pathways	Os04g0518400	-1.09563	Down Regulated	Similar to Phenylalanine ammonia-lyase (Fragment).
dosa01100 Metabolic pathways	Os03g0828300	cultivar 996	3.11215	Up Regulated	Similar to (1-4)-beta-mannan endohydrolase-like protein.					dosa01100 Metabolic pathways	Os04g0540600	-2.42243	Down Regulated	Aldehyde dehydrogenase domain containing protein.
dosa01100 Metabolic pathways	Os03g0829000	cultivar 996	1.99073	Up Regulated	Fumarylacetoacetase, C-terminal-related domain containing protein.					dosa01100 Metabolic pathways	Os04g0551200	1.70427	Up Regulated	Similar to Cytoplasmic malate dehydrogenase.			dosa01100 Metabolic pathways	Os04g0551200	1.70427	Up Regulated	Similar to Cytoplasmic malate dehydrogenase.
dosa01100 Metabolic pathways	Os04g0106300	cultivar 996	-2.27295	Down Regulated	Similar to Arginase (EC 3.5.3.1).					dosa01100 Metabolic pathways	Os04g0589600	-2.56326	Down Regulated	Glycosyl transferase, group 1 domain containing protein.
dosa01100 Metabolic pathways	Os04g0118100	cultivar 996	1.71552	Up Regulated	Similar to H0613H07.3 protein.					dosa01100 Metabolic pathways	Os04g0608100	-4.34265	Down Regulated	Ribosomal protein S5 domain 2-type fold domain containing protein.
dosa01100 Metabolic pathways	Os04g0249500	cultivar 996	-2.47044	Down Regulated	Similar to H0211A12.6 protein.					dosa01100 Metabolic pathways	Os04g0650700	-1.5279	Down Regulated	Similar to OSIGBa0113E10.3 protein.
dosa01100 Metabolic pathways	Os04g0309600	cultivar 996	6.17975	Up Regulated	Similar to Sucrose synthase.					dosa01100 Metabolic pathways	Os04g0650800	1.34486	Up Regulated	Similar to Phosphoglycerate dehydrogenase.			dosa01100 Metabolic pathways	Os04g0650800	1.34486	Up Regulated	Similar to Phosphoglycerate dehydrogenase.
dosa01100 Metabolic pathways	Os04g0310500	cultivar 996	-2.10454	Down Regulated	NADH dehydrogenase [ubiquinone] (complex I), alpha subcomplex, subunit 2 domain containing protein.					dosa01100 Metabolic pathways	Os04g0671700	-2.21502	Down Regulated	ThiJ/PfpI domain containing protein.
dosa01100 Metabolic pathways	Os04g0346000	cultivar 996	-3.7195	Down Regulated	2OG-Fe(II) oxygenase domain containing protein.					dosa01100 Metabolic pathways	Os05g0135200	2.40055	Up Regulated	Plant peroxidase domain containing protein.			dosa01100 Metabolic pathways	Os05g0135200	2.40055	Up Regulated	Plant peroxidase domain containing protein.
dosa01100 Metabolic pathways	Os04g0376400	cultivar 996	-1.64123	Down Regulated	Glycoside hydrolase, family 18, catalytic domain domain containing protein.					dosa01100 Metabolic pathways	Os05g0148900	1.80317	Up Regulated	Similar to Glutathione-S-transferase 19E50.			dosa01100 Metabolic pathways	Os05g0148900	1.80317	Up Regulated	Similar to Glutathione-S-transferase 19E50.
dosa01100 Metabolic pathways	Os04g0429800	cultivar 996	-1.18721	Down Regulated	Similar to Nicotinate phosphoribosyltransferase-like protein.					dosa01100 Metabolic pathways	Os05g0156700	-2.20117	Down Regulated	Similar to Dihydrolipoyl dehydrogenase.
dosa01100 Metabolic pathways	Os04g0447400	Moroberekan	-1.13478	Down Regulated	Similar to Glutamate decarboxylase 2 (EC 4.1.1.15) (GAD 2).					dosa01100 Metabolic pathways	Os05g0171000	-1.52594	Down Regulated	Phospholipase D2 (EC 3.1.4.4).
dosa01100 Metabolic pathways	Os04g0458300	cultivar 996	-1.27334	Down Regulated	Similar to OSIGBa0097P08.2 protein.					dosa01100 Metabolic pathways	Os05g0438600	1.81933	Up Regulated	Fructose-1,6-bisphosphatase class 1/Sedoheputulose-1,7-bisphosphatase domain containing protein.			dosa01100 Metabolic pathways	Os05g0438600	1.81933	Up Regulated	Fructose-1,6-bisphosphatase class 1/Sedoheputulose-1,7-bisphosphatase domain containing protein.
dosa01100 Metabolic pathways	Os04g0464200	cultivar 996	2.24825	Up Regulated	Betaine aldehyde dehydrogenase, Rice fragrance, Salt stress					dosa01100 Metabolic pathways	Os05g0449600	-1.73209	Down Regulated	Similar to glycosyl hydrolase family 3 protein.
dosa01100 Metabolic pathways	Os04g0469500	cultivar 996	-2.17433	Down Regulated	Similar to OSIGBa0124N08.2 protein.					dosa01100 Metabolic pathways	Os05g0481000	-1.86207	Down Regulated	Acyl-CoA N-acyltransferase domain containing protein.
dosa01100 Metabolic pathways	Os04g0486600	IR64	-1.57011	Down Regulated	Similar to Glyceraldehyde-3-phosphate dehydrogenase, cytosolic 3 (EC 1.2.1.12).					dosa01100 Metabolic pathways	Os05g0481600	-2.60188	Down Regulated	Conserved hypothetical protein.
dosa01100 Metabolic pathways	Os04g0497200	cultivar 996	-2.95797	Down Regulated	Cellulase precursor (Cellulase homolog OR16pep) (Endo-1,4-beta-D- glucanase KORRIGAN) (EC 3.2.1.4).					dosa01100 Metabolic pathways	Os05g0515200	-1.52744	Down Regulated	Cytochrome P450 family protein.
dosa01100 Metabolic pathways	Os04g0498700	cultivar 996	2.30766	Up Regulated	Haem peroxidase family protein.					dosa01100 Metabolic pathways	Os05g0524400	-2.98464	Down Regulated	Phosphofructokinase family protein.
dosa01100 Metabolic pathways	Os04g0518000	cultivar 996	-2.77016	Down Regulated	Similar to Adenosine kinase (Fragment).					dosa01100 Metabolic pathways	Os05g0551700	2.83629	Up Regulated	tRNA isopentenyltransferase family protein.			dosa01100 Metabolic pathways	Os05g0551700	2.83629	Up Regulated	tRNA isopentenyltransferase family protein.
dosa01100 Metabolic pathways	Os04g0518100	cultivar 996	4.01811	Up Regulated	Phenylalanine ammonia-lyase.					dosa01100 Metabolic pathways	Os06g0129700	-3.21581	Down Regulated	NUDIX hydrolase domain containing protein.
dosa01100 Metabolic pathways	Os04g0518400	cultivar 996	-1.09563	Down Regulated	Similar to Phenylalanine ammonia-lyase (Fragment).					dosa01100 Metabolic pathways	Os06g0144200	-1.9245	Down Regulated	Similar to Pectate lyase homolog (EC 4.2.2.2).
dosa01100 Metabolic pathways	Os04g0540600	cultivar 996	-2.42243	Down Regulated	Aldehyde dehydrogenase domain containing protein.					dosa01100 Metabolic pathways	Os06g0149700	-1.69033	Down Regulated	Cysteine synthase (EC 4.2.99.8).
dosa01100 Metabolic pathways	Os04g0551200	cultivar 996	1.70427	Up Regulated	Similar to Cytoplasmic malate dehydrogenase.					dosa01100 Metabolic pathways	Os06g0165800	-1.68944	Down Regulated	Similar to Caffeoyl-CoA 3-O-methyltransferase (Fragment).
dosa01100 Metabolic pathways	Os04g0589600	cultivar 996	-2.56326	Down Regulated	Glycosyl transferase, group 1 domain containing protein.					dosa01100 Metabolic pathways	Os06g0192100	2.32876	Up Regulated	Similar to UDP-glucose flavonoid-3-O-glucosyltransferase.			dosa01100 Metabolic pathways	Os06g0192100	2.32876	Up Regulated	Similar to UDP-glucose flavonoid-3-O-glucosyltransferase.
dosa01100 Metabolic pathways	Os04g0608100	cultivar 996	-4.34265	Down Regulated	Ribosomal protein S5 domain 2-type fold domain containing protein.					dosa01100 Metabolic pathways	Os06g0215500	-1.93493	Down Regulated	Similar to Oxo-phytodienoic acid reductase.
dosa01100 Metabolic pathways	Os04g0650700	cultivar 996	-1.5279	Down Regulated	Similar to OSIGBa0113E10.3 protein.					dosa01100 Metabolic pathways	Os06g0256900	-1.28527	Down Regulated	Similar to Endo-beta-1,4-glucanase precursor (EC 3.2.1.4).
dosa01100 Metabolic pathways	Os04g0650800	cultivar 996	1.34486	Up Regulated	Similar to Phosphoglycerate dehydrogenase.					dosa01100 Metabolic pathways	Os06g0260500	2.30911	Up Regulated	Similar to 3-ketoacyl-CoA synthase.			dosa01100 Metabolic pathways	Os06g0260500	2.30911	Up Regulated	Similar to 3-ketoacyl-CoA synthase.
dosa01100 Metabolic pathways	Os04g0671700	cultivar 996	-2.21502	Down Regulated	ThiJ/PfpI domain containing protein.					dosa01100 Metabolic pathways	Os06g0299200	2.985	Up Regulated	Similar to H0207B04.1 protein.			dosa01100 Metabolic pathways	Os06g0299200	2.985	Up Regulated	Similar to H0207B04.1 protein.
dosa01100 Metabolic pathways	Os05g0135200	cultivar 996	2.40055	Up Regulated	Plant peroxidase domain containing protein.					dosa01100 Metabolic pathways	Os06g0367100	1.28972	Up Regulated	Glycoside hydrolase, subgroup, catalytic core domain containing protein.			dosa01100 Metabolic pathways	Os06g0367100	1.28972	Up Regulated	Glycoside hydrolase, subgroup, catalytic core domain containing protein.
dosa01100 Metabolic pathways	Os05g0148900	cultivar 996	1.80317	Up Regulated	Similar to Glutathione-S-transferase 19E50.					dosa01100 Metabolic pathways	Os06g0546500	2.72449	Up Regulated	Similar to Class III peroxidase GvPx2b (Fragment).			dosa01100 Metabolic pathways	Os06g0546500	2.72449	Up Regulated	Similar to Class III peroxidase GvPx2b (Fragment).
dosa01100 Metabolic pathways	Os05g0156700	cultivar 996	-2.20117	Down Regulated	Similar to Dihydrolipoyl dehydrogenase.					dosa01100 Metabolic pathways	Os06g0548000	1.02024	Up Regulated	Aspartate aminotransferase (EC 2.6.1.1).			dosa01100 Metabolic pathways	Os06g0548000	1.02024	Up Regulated	Aspartate aminotransferase (EC 2.6.1.1).
dosa01100 Metabolic pathways	Os05g0171000	cultivar 996	-1.52594	Down Regulated	Phospholipase D2 (EC 3.1.4.4).					dosa01100 Metabolic pathways	Os06g0548200	2.37466	Up Regulated	FAD linked oxidase, N-terminal domain containing protein.			dosa01100 Metabolic pathways	Os06g0548200	2.37466	Up Regulated	FAD linked oxidase, N-terminal domain containing protein.
dosa01100 Metabolic pathways	Os05g0186300	Moroberekan	-1.04868	Down Regulated	Similar to NADP-malic enzyme.					dosa01100 Metabolic pathways	Os06g0626700	3.04858	Up Regulated	Isopenicillin N synthase family protein.			dosa01100 Metabolic pathways	Os06g0626700	3.04858	Up Regulated	Isopenicillin N synthase family protein.
dosa01100 Metabolic pathways	Os05g0438600	cultivar 996	1.81933	Up Regulated	Fructose-1,6-bisphosphatase class 1/Sedoheputulose-1,7-bisphosphatase domain containing protein.					dosa01100 Metabolic pathways	Os06g0632200	1.81567	Up Regulated	Similar to tryptophan synthase-related.			dosa01100 Metabolic pathways	Os06g0632200	1.81567	Up Regulated	Similar to tryptophan synthase-related.
dosa01100 Metabolic pathways	Os05g0449600	cultivar 996	-1.73209	Down Regulated	Similar to glycosyl hydrolase family 3 protein.					dosa01100 Metabolic pathways	Os06g0655100	-3.027	Down Regulated	Similar to D-3-phosphoglycerate dehydrogenase.
dosa01100 Metabolic pathways	Os05g0480700	Moroberekan	-1.20194	Down Regulated	Similar to Vacuolar ATP synthase subunit E (EC 3.6.3.14) (V-ATPase E subunit) (Vacuolar proton pump E subunit).					dosa01100 Metabolic pathways	Os06g0656500	2.13413	Up Regulated	Similar to 4-coumarate--CoA ligase 1 (EC 6.2.1.12) (4CL 1) (4-coumaroyl-CoA synthase 1) (Clone 4CL14) (Fragment).			dosa01100 Metabolic pathways	Os06g0656500	2.13413	Up Regulated	Similar to 4-coumarate--CoA ligase 1 (EC 6.2.1.12) (4CL 1) (4-coumaroyl-CoA synthase 1) (Clone 4CL14) (Fragment).
dosa01100 Metabolic pathways	Os05g0481000	cultivar 996	-1.86207	Down Regulated	Acyl-CoA N-acyltransferase domain containing protein.					dosa01100 Metabolic pathways	Os06g0677400	2.22938	Up Regulated	3-hydroxyisobutyrate dehydrogenase domain containing protein.			dosa01100 Metabolic pathways	Os06g0677400	2.22938	Up Regulated	3-hydroxyisobutyrate dehydrogenase domain containing protein.
dosa01100 Metabolic pathways	Os05g0481600	cultivar 996	-2.60188	Down Regulated	Conserved hypothetical protein.					dosa01100 Metabolic pathways	Os06g0712500	2.13753	Up Regulated	Similar to Glycosyltransferase QUASIMODO1 (EC 2.4.1.-).			dosa01100 Metabolic pathways	Os06g0712500	2.13753	Up Regulated	Similar to Glycosyltransferase QUASIMODO1 (EC 2.4.1.-).
dosa01100 Metabolic pathways	Os05g0515200	cultivar 996	-1.52744	Down Regulated	Cytochrome P450 family protein.					dosa01100 Metabolic pathways	Os06g0726200	1.61183	Up Regulated	Similar to Chitinase 1.			dosa01100 Metabolic pathways	Os06g0726200	1.61183	Up Regulated	Similar to Chitinase 1.
dosa01100 Metabolic pathways	Os05g0524400	cultivar 996	-2.98464	Down Regulated	Phosphofructokinase family protein.					dosa01100 Metabolic pathways	Os06g0727300	2.83994	Up Regulated	Similar to glycosyltransferase, family GT8.			dosa01100 Metabolic pathways	Os06g0727300	2.83994	Up Regulated	Similar to glycosyltransferase, family GT8.
dosa01100 Metabolic pathways	Os05g0551700	cultivar 996	2.83629	Up Regulated	tRNA isopentenyltransferase family protein.					dosa01100 Metabolic pathways	Os07g0104500	1.73667	Up Regulated	Haem peroxidase, plant/fungal/bacterial family protein.			dosa01100 Metabolic pathways	Os07g0104500	1.73667	Up Regulated	Haem peroxidase, plant/fungal/bacterial family protein.
dosa01100 Metabolic pathways	Os05g0574600	Moroberekan	-1.19188	Down Regulated	Similar to 3-ketoacyl-CoA synthase.					dosa01100 Metabolic pathways	Os07g0171200	1.06793	Up Regulated	Similar to Galactose-1-phosphate uridyl transferase-like protein.			dosa01100 Metabolic pathways	Os07g0171200	1.06793	Up Regulated	Similar to Galactose-1-phosphate uridyl transferase-like protein.
dosa01100 Metabolic pathways	Os06g0110000	Moroberekan	-1.40487	Down Regulated	Similar to DWARF3 (Fragment).					dosa01100 Metabolic pathways	Os07g0188800	1.74394	Up Regulated	Similar to Methylmalonate-semialdehyde dehydrogenase (EC 1.2.1.27).			dosa01100 Metabolic pathways	Os07g0188800	1.74394	Up Regulated	Similar to Methylmalonate-semialdehyde dehydrogenase (EC 1.2.1.27).
dosa01100 Metabolic pathways	Os06g0129700	cultivar 996	-3.21581	Down Regulated	NUDIX hydrolase domain containing protein.					dosa01100 Metabolic pathways	Os07g0208100	1.64271	Up Regulated	Similar to Polygalacturonase A.			dosa01100 Metabolic pathways	Os07g0208100	1.64271	Up Regulated	Similar to Polygalacturonase A.
dosa01100 Metabolic pathways	Os06g0144200	cultivar 996	-1.9245	Down Regulated	Similar to Pectate lyase homolog (EC 4.2.2.2).					dosa01100 Metabolic pathways	Os07g0209100	-1.77004	Down Regulated	Similar to Seed imbibition protein (Fragment).
dosa01100 Metabolic pathways	Os06g0149700	cultivar 996	-1.69033	Down Regulated	Cysteine synthase (EC 4.2.99.8).					dosa01100 Metabolic pathways	Os07g0260400	1.57445	Up Regulated	Similar to Phospholipase D nu-2 (Fragment).			dosa01100 Metabolic pathways	Os07g0260400	1.57445	Up Regulated	Similar to Phospholipase D nu-2 (Fragment).
dosa01100 Metabolic pathways	Os06g0165800	cultivar 996	-1.68944	Down Regulated	Similar to Caffeoyl-CoA 3-O-methyltransferase (Fragment).					dosa01100 Metabolic pathways	Os07g0485100	1.02812	Up Regulated	Similar to Beta-ureidopropionase (EC 3.5.1.6) (Beta-alanine synthase) (N- carbamoyl-beta-alanine amidohydrolase).			dosa01100 Metabolic pathways	Os07g0485100	1.02812	Up Regulated	Similar to Beta-ureidopropionase (EC 3.5.1.6) (Beta-alanine synthase) (N- carbamoyl-beta-alanine amidohydrolase).
dosa01100 Metabolic pathways	Os06g0192100	cultivar 996	2.32876	Up Regulated	Similar to UDP-glucose flavonoid-3-O-glucosyltransferase.					dosa01100 Metabolic pathways	Os07g0496200	1.27418	Up Regulated	Similar to NAD-dependent malic enzyme 62 kDa isoform, mitochondrial precursor (EC 1.1.1.39) (NAD-ME).			dosa01100 Metabolic pathways	Os07g0496200	1.27418	Up Regulated	Similar to NAD-dependent malic enzyme 62 kDa isoform, mitochondrial precursor (EC 1.1.1.39) (NAD-ME).
dosa01100 Metabolic pathways	Os06g0215500	cultivar 996	-1.93493	Down Regulated	Similar to Oxo-phytodienoic acid reductase.					dosa01100 Metabolic pathways	Os07g0510200	-1.69101	Down Regulated	Glycoside hydrolase, family 17 protein.
dosa01100 Metabolic pathways	Os06g0256900	cultivar 996	-1.28527	Down Regulated	Similar to Endo-beta-1,4-glucanase precursor (EC 3.2.1.4).					dosa01100 Metabolic pathways	Os07g0543300	-1.85518	Down Regulated	Similar to Beta-amylase.
dosa01100 Metabolic pathways	Os06g0260500	cultivar 996	2.30911	Up Regulated	Similar to 3-ketoacyl-CoA synthase.					dosa01100 Metabolic pathways	Os07g0556200	3.76585	Up Regulated	Rieske [2Fe-2S] region domain containing protein.			dosa01100 Metabolic pathways	Os07g0556200	3.76585	Up Regulated	Rieske [2Fe-2S] region domain containing protein.
dosa01100 Metabolic pathways	Os06g0299200	cultivar 996	2.985	Up Regulated	Similar to H0207B04.1 protein.					dosa01100 Metabolic pathways	Os07g0558400	-2.41432	Down Regulated	Similar to Chlorophyll a/b-binding protein CP29 precursor.
dosa01100 Metabolic pathways	Os06g0367100	cultivar 996	1.28972	Up Regulated	Glycoside hydrolase, subgroup, catalytic core domain containing protein.					dosa01100 Metabolic pathways	Os07g0561500	3.96472	Up Regulated	Short-chain dehydrogenase/reductase SDR domain containing protein.			dosa01100 Metabolic pathways	Os07g0561500	3.96472	Up Regulated	Short-chain dehydrogenase/reductase SDR domain containing protein.
dosa01100 Metabolic pathways	Os06g0545200	Moroberekan	-1.00767	Down Regulated	Similar to Zea m 13 allergen (Fragment).					dosa01100 Metabolic pathways	Os07g0577600	-2.78275	Down Regulated	Similar to Type II chlorophyll a/b binding protein from photosystem I precursor.
dosa01100 Metabolic pathways	Os06g0546500	cultivar 996	2.72449	Up Regulated	Similar to Class III peroxidase GvPx2b (Fragment).					dosa01100 Metabolic pathways	Os07g0585600	-1.98076	Down Regulated	Similar to N-acetyl-glutamate synthase.
dosa01100 Metabolic pathways	Os06g0548000	cultivar 996	1.02024	Up Regulated	Aspartate aminotransferase (EC 2.6.1.1).					dosa01100 Metabolic pathways	Os07g0585800	-2.46619	Down Regulated	Similar to NADH-ubiquinone oxidoreductase 18 kDa subunit (EC 1.6.5.3) (EC 1.6.99.3) (Complex I-18KD) (CI-18KD) (Fragment).
dosa01100 Metabolic pathways	Os06g0548200	cultivar 996	2.37466	Up Regulated	FAD linked oxidase, N-terminal domain containing protein.					dosa01100 Metabolic pathways	Os07g0616500	-2.4495	Down Regulated	Similar to (S)-2-hydroxy-acid oxidase, peroxisomal (EC 1.1.3.15) (Glycolate oxidase) (GOX) (Short chain alpha-hydroxy acid oxidase).
dosa01100 Metabolic pathways	Os06g0583900	N22	-1.14633	Down Regulated	Similar to Pectate lyase homolog (EC 4.2.2.2) (Fragment).					dosa01100 Metabolic pathways	Os07g0622200	2.07929	Up Regulated	Similar to M-160-u1_1 (Fragment).			dosa01100 Metabolic pathways	Os07g0622200	2.07929	Up Regulated	Similar to M-160-u1_1 (Fragment).
dosa01100 Metabolic pathways	Os06g0626700	cultivar 996	3.04858	Up Regulated	Isopenicillin N synthase family protein.					dosa01100 Metabolic pathways	Os07g0627700	-1.55208	Down Regulated	Fatty acid hydroxylase domain containing protein.
dosa01100 Metabolic pathways	Os06g0632200	cultivar 996	1.81567	Up Regulated	Similar to tryptophan synthase-related.					dosa01100 Metabolic pathways	Os07g0656200	3.45867	Up Regulated	Similar to Beta-glucosidase 26.			dosa01100 Metabolic pathways	Os07g0656200	3.45867	Up Regulated	Similar to Beta-glucosidase 26.
dosa01100 Metabolic pathways	Os06g0655100	cultivar 996	-3.027	Down Regulated	Similar to D-3-phosphoglycerate dehydrogenase.					dosa01100 Metabolic pathways	Os07g0677100	-1.76554	Down Regulated	Peroxidase.
dosa01100 Metabolic pathways	Os06g0656500	cultivar 996	2.13413	Up Regulated	Similar to 4-coumarate--CoA ligase 1 (EC 6.2.1.12) (4CL 1) (4-coumaroyl-CoA synthase 1) (Clone 4CL14) (Fragment).					dosa01100 Metabolic pathways	Os07g0677600	-1.07461	Down Regulated	Similar to Cationic peroxidase.
dosa01100 Metabolic pathways	Os06g0668200	N22	1.36066	Up Regulated	Similar to Phosphoglycerate kinase, cytosolic (EC 2.7.2.3).					dosa01100 Metabolic pathways	Os07g0682800	3.59483	Up Regulated	Similar to Apyrase-like protein.			dosa01100 Metabolic pathways	Os07g0682800	3.59483	Up Regulated	Similar to Apyrase-like protein.
dosa01100 Metabolic pathways	Os06g0677400	cultivar 996	2.22938	Up Regulated	3-hydroxyisobutyrate dehydrogenase domain containing protein.					dosa01100 Metabolic pathways	Os07g0687900	-1.97832	Down Regulated	WSI76 protein induced by water stress.
dosa01100 Metabolic pathways	Os06g0712500	cultivar 996	2.13753	Up Regulated	Similar to Glycosyltransferase QUASIMODO1 (EC 2.4.1.-).					dosa01100 Metabolic pathways	Os08g0102000	-1.82949	Down Regulated	Acyl-CoA N-acyltransferase domain containing protein.
dosa01100 Metabolic pathways	Os06g0726200	cultivar 996	1.61183	Up Regulated	Similar to Chitinase 1.					dosa01100 Metabolic pathways	Os08g0104700	-3.10777	Down Regulated	Chaperonin Cpn60/TCP-1 family protein.
dosa01100 Metabolic pathways	Os06g0727300	cultivar 996	2.83994	Up Regulated	Similar to glycosyltransferase, family GT8.					dosa01100 Metabolic pathways	Os08g0111200	1.92945	Up Regulated	Beta-glucosidase, GBA2 type domain containing protein.			dosa01100 Metabolic pathways	Os08g0111200	1.92945	Up Regulated	Beta-glucosidase, GBA2 type domain containing protein.
dosa01100 Metabolic pathways	Os07g0104500	cultivar 996	1.73667	Up Regulated	Haem peroxidase, plant/fungal/bacterial family protein.					dosa01100 Metabolic pathways	Os08g0139200	1.35519	Up Regulated	Similar to F-171-b1_1 (Fragment).			dosa01100 Metabolic pathways	Os08g0139200	1.35519	Up Regulated	Similar to F-171-b1_1 (Fragment).
dosa01100 Metabolic pathways	Os07g0171200	cultivar 996	1.06793	Up Regulated	Similar to Galactose-1-phosphate uridyl transferase-like protein.					dosa01100 Metabolic pathways	Os08g0154300	1.57186	Up Regulated	Aldolase-type TIM barrel domain containing protein.			dosa01100 Metabolic pathways	Os08g0154300	1.57186	Up Regulated	Aldolase-type TIM barrel domain containing protein.
dosa01100 Metabolic pathways	Os07g0188800	cultivar 996	1.74394	Up Regulated	Similar to Methylmalonate-semialdehyde dehydrogenase (EC 1.2.1.27).					dosa01100 Metabolic pathways	Os08g0161700	-2.17515	Down Regulated	NADH dehydrogenase [ubiquinone] (complex I), iron-sulphur protein 6, mitochondria domain containing protein.
dosa01100 Metabolic pathways	Os07g0208100	cultivar 996	1.64271	Up Regulated	Similar to Polygalacturonase A.					dosa01100 Metabolic pathways	Os08g0176100	-1.55537	Down Regulated	DNA/pantothenate metabolism flavoprotein, C-terminal domain containing protein.
dosa01100 Metabolic pathways	Os07g0209100	cultivar 996	-1.77004	Down Regulated	Similar to Seed imbibition protein (Fragment).					dosa01100 Metabolic pathways	Os08g0200100	1.44504	Up Regulated	Ribonucleotide reductase-related domain containing protein.			dosa01100 Metabolic pathways	Os08g0200100	1.44504	Up Regulated	Ribonucleotide reductase-related domain containing protein.
dosa01100 Metabolic pathways	Os07g0260400	cultivar 996	1.57445	Up Regulated	Similar to Phospholipase D nu-2 (Fragment).					dosa01100 Metabolic pathways	Os08g0270400	-2.78814	Down Regulated	Similar to Cinnamyl alcohol dehydrogenase.
dosa01100 Metabolic pathways	Os07g0485100	cultivar 996	1.02812	Up Regulated	Similar to Beta-ureidopropionase (EC 3.5.1.6) (Beta-alanine synthase) (N- carbamoyl-beta-alanine amidohydrolase).					dosa01100 Metabolic pathways	Os08g0388900	-2.37505	Down Regulated	Similar to para-hydroxybenzoate--polyprenyltransferase.
dosa01100 Metabolic pathways	Os07g0496200	cultivar 996	1.27418	Up Regulated	Similar to NAD-dependent malic enzyme 62 kDa isoform, mitochondrial precursor (EC 1.1.1.39) (NAD-ME).					dosa01100 Metabolic pathways	Os08g0414700	1.48575	Up Regulated	Similar to Trehalose-6-phosphate synthase (Fragment).			dosa01100 Metabolic pathways	Os08g0414700	1.48575	Up Regulated	Similar to Trehalose-6-phosphate synthase (Fragment).
dosa01100 Metabolic pathways	Os07g0510200	cultivar 996	-1.69101	Down Regulated	Glycoside hydrolase, family 17 protein.					dosa01100 Metabolic pathways	Os08g0431300	-2.66724	Down Regulated	Similar to Dihydrolipoamide S-acetyltransferase.
dosa01100 Metabolic pathways	Os07g0543300	cultivar 996	-1.85518	Down Regulated	Similar to Beta-amylase.					dosa01100 Metabolic pathways	Os08g0435900	-2.25703	Down Regulated	Similar to LHC I type IV chlorophyll binding protein (Fragment).
dosa01100 Metabolic pathways	Os07g0556200	cultivar 996	3.76585	Up Regulated	Rieske [2Fe-2S] region domain containing protein.					dosa01100 Metabolic pathways	Os08g0448000	-1.79022	Down Regulated	Similar to 4-coumarate--CoA ligase 1 (EC 6.2.1.12) (4CL 1) (4-coumaroyl-CoA synthase 1) (Clone 4CL14) (Fragment).
dosa01100 Metabolic pathways	Os07g0558400	cultivar 996	-2.41432	Down Regulated	Similar to Chlorophyll a/b-binding protein CP29 precursor.					dosa01100 Metabolic pathways	Os08g0465800	-2.76337	Down Regulated	Similar to Glutamate decarboxylase.
dosa01100 Metabolic pathways	Os07g0561500	cultivar 996	3.96472	Up Regulated	Short-chain dehydrogenase/reductase SDR domain containing protein.					dosa01100 Metabolic pathways	Os08g0495800	-2.31675	Down Regulated	Raffinose synthase family protein.
dosa01100 Metabolic pathways	Os07g0577600	cultivar 996	-2.78275	Down Regulated	Similar to Type II chlorophyll a/b binding protein from photosystem I precursor.					dosa01100 Metabolic pathways	Os08g0503800	-1.67813	Down Regulated	Similar to Beta-(1,2)-xylosyltransferase (EC 2.4.2.38).
dosa01100 Metabolic pathways	Os07g0585600	cultivar 996	-1.98076	Down Regulated	Similar to N-acetyl-glutamate synthase.					dosa01100 Metabolic pathways	Os08g0508800	-1.75605	Down Regulated	Lipoxygenase, chloroplast precursor (EC 1.13.11.12).
dosa01100 Metabolic pathways	Os07g0585800	cultivar 996	-2.46619	Down Regulated	Similar to NADH-ubiquinone oxidoreductase 18 kDa subunit (EC 1.6.5.3) (EC 1.6.99.3) (Complex I-18KD) (CI-18KD) (Fragment).					dosa01100 Metabolic pathways	Os08g0530000	2.04847	Up Regulated	Similar to Uridine kinase-like protein.			dosa01100 Metabolic pathways	Os08g0530000	2.04847	Up Regulated	Similar to Uridine kinase-like protein.
dosa01100 Metabolic pathways	Os07g0616500	cultivar 996	-2.4495	Down Regulated	Similar to (S)-2-hydroxy-acid oxidase, peroxisomal (EC 1.1.3.15) (Glycolate oxidase) (GOX) (Short chain alpha-hydroxy acid oxidase).					dosa01100 Metabolic pathways	Os09g0297000	1.79123	Up Regulated	Similar to Ferrochelatase.			dosa01100 Metabolic pathways	Os09g0297000	1.79123	Up Regulated	Similar to Ferrochelatase.
dosa01100 Metabolic pathways	Os07g0622200	cultivar 996	2.07929	Up Regulated	Similar to M-160-u1_1 (Fragment).					dosa01100 Metabolic pathways	Os09g0316000	-4.61543	Down Regulated	Similar to cupin, RmlC-type.
dosa01100 Metabolic pathways	Os07g0627700	cultivar 996	-1.55208	Down Regulated	Fatty acid hydroxylase domain containing protein.					dosa01100 Metabolic pathways	Os09g0344500	-1.59208	Down Regulated	Similar to O-methyltransferase ZRP4 (EC 2.1.1.-) (OMT).
dosa01100 Metabolic pathways	Os07g0632000	N22	1.21607	Up Regulated	Similar to Xylanase inhibitor protein I precursor.					dosa01100 Metabolic pathways	Os09g0360500	-1.5578	Down Regulated	Thiolase-like, subgroup domain containing protein.
dosa01100 Metabolic pathways	Os07g0656200	cultivar 996	3.45867	Up Regulated	Similar to Beta-glucosidase 26.					dosa01100 Metabolic pathways	Os09g0368200	-1.80124	Down Regulated	Similar to polyamine oxidase precursor.
dosa01100 Metabolic pathways	Os07g0677100	cultivar 996	-1.76554	Down Regulated	Peroxidase.					dosa01100 Metabolic pathways	Os09g0400000	-2.07246	Down Regulated	Cinnamyl alcohol dehydrogenase (EC 1.1.1.195).
dosa01100 Metabolic pathways	Os07g0677600	cultivar 996	-1.07461	Down Regulated	Similar to Cationic peroxidase.					dosa01100 Metabolic pathways	Os09g0402300	3.29885	Up Regulated	Phosphatidylinositol-4-phosphate 5-kinase family protein.			dosa01100 Metabolic pathways	Os09g0402300	3.29885	Up Regulated	Phosphatidylinositol-4-phosphate 5-kinase family protein.
dosa01100 Metabolic pathways	Os07g0682800	cultivar 996	3.59483	Up Regulated	Similar to Apyrase-like protein.					dosa01100 Metabolic pathways	Os09g0419200	2.19698	Up Regulated	NAD(P)-binding domain containing protein.			dosa01100 Metabolic pathways	Os09g0419200	2.19698	Up Regulated	NAD(P)-binding domain containing protein.
dosa01100 Metabolic pathways	Os07g0687900	cultivar 996	-1.97832	Down Regulated	WSI76 protein induced by water stress.					dosa01100 Metabolic pathways	Os09g0421300	2.82029	Up Regulated	Phospholipase D lambda.			dosa01100 Metabolic pathways	Os09g0421300	2.82029	Up Regulated	Phospholipase D lambda.
dosa01100 Metabolic pathways	Os07g0691100	Moroberekan	-1.45208	Down Regulated	Similar to Pectin methylesterase 6 (Fragment).					dosa01100 Metabolic pathways	Os09g0427800	2.62358	Up Regulated	Similar to Trehalose-6-phosphate synthase.			dosa01100 Metabolic pathways	Os09g0427800	2.62358	Up Regulated	Similar to Trehalose-6-phosphate synthase.
dosa01100 Metabolic pathways	Os07g0694700	IR64	-1.18264	Down Regulated	L-ascorbate peroxidase.					dosa01100 Metabolic pathways	Os09g0440300	1.80326	Up Regulated	Similar to Aldehyde dehydrogenase family 7 member A1 (EC 1.2.1.3) (Antiquitin 1) (Matured fruit 60 kDa protein) (MF-60).			dosa01100 Metabolic pathways	Os09g0440300	1.80326	Up Regulated	Similar to Aldehyde dehydrogenase family 7 member A1 (EC 1.2.1.3) (Antiquitin 1) (Matured fruit 60 kDa protein) (MF-60).
dosa01100 Metabolic pathways	Os08g0102000	cultivar 996	-1.82949	Down Regulated	Acyl-CoA N-acyltransferase domain containing protein.					dosa01100 Metabolic pathways	Os09g0467200	1.11648	Up Regulated	Similar to Glutathione S-transferase GST 23 (EC 2.5.1.18) (Fragment).			dosa01100 Metabolic pathways	Os09g0467200	1.11648	Up Regulated	Similar to Glutathione S-transferase GST 23 (EC 2.5.1.18) (Fragment).
dosa01100 Metabolic pathways	Os08g0104700	cultivar 996	-3.10777	Down Regulated	Chaperonin Cpn60/TCP-1 family protein.					dosa01100 Metabolic pathways	Os09g0471100	-2.11451	Down Regulated	Similar to Peroxidase 17 precursor (EC 1.11.1.7) (Atperox P17) (ATP25a).
dosa01100 Metabolic pathways	Os08g0111200	cultivar 996	1.92945	Up Regulated	Beta-glucosidase, GBA2 type domain containing protein.					dosa01100 Metabolic pathways	Os09g0490400	3.83583	Up Regulated	Beta-glucosidase 29.			dosa01100 Metabolic pathways	Os09g0490400	3.83583	Up Regulated	Beta-glucosidase 29.
dosa01100 Metabolic pathways	Os08g0139200	cultivar 996	1.35519	Up Regulated	Similar to F-171-b1_1 (Fragment).					dosa01100 Metabolic pathways	Os09g0505700	2.32759	Up Regulated	Aldolase-type TIM barrel domain containing protein.			dosa01100 Metabolic pathways	Os09g0505700	2.32759	Up Regulated	Aldolase-type TIM barrel domain containing protein.
dosa01100 Metabolic pathways	Os08g0154300	cultivar 996	1.57186	Up Regulated	Aldolase-type TIM barrel domain containing protein.					dosa01100 Metabolic pathways	Os09g0569100	-2.17802	Down Regulated	Haloacid dehalogenase-like hydrolase domain containing protein.
dosa01100 Metabolic pathways	Os08g0161700	cultivar 996	-2.17515	Down Regulated	NADH dehydrogenase [ubiquinone] (complex I), iron-sulphur protein 6, mitochondria domain containing protein.					dosa01100 Metabolic pathways	Os09g0569200	2.08558	Up Regulated	Similar to Beta-amylase (EC 3.2.1.2) (1,4-alpha-D-glucan maltohydrolase).			dosa01100 Metabolic pathways	Os09g0569200	2.08558	Up Regulated	Similar to Beta-amylase (EC 3.2.1.2) (1,4-alpha-D-glucan maltohydrolase).
dosa01100 Metabolic pathways	Os08g0176100	cultivar 996	-1.55537	Down Regulated	DNA/pantothenate metabolism flavoprotein, C-terminal domain containing protein.					dosa01100 Metabolic pathways	Os10g0135600	2.52988	Up Regulated	Alpha/beta hydrolase family protein.			dosa01100 Metabolic pathways	Os10g0135600	2.52988	Up Regulated	Alpha/beta hydrolase family protein.
dosa01100 Metabolic pathways	Os08g0200100	cultivar 996	1.44504	Up Regulated	Ribonucleotide reductase-related domain containing protein.					dosa01100 Metabolic pathways	Os10g0184300	-3.46739	Down Regulated	ATPase, V0/A0 complex, 116-kDa subunit family protein.
dosa01100 Metabolic pathways	Os08g0220400	N22	1.12955	Up Regulated	Pectin lyase fold/virulence factor domain containing protein.					dosa01100 Metabolic pathways	Os10g0377800	-1.72388	Down Regulated	Similar to Pyridoxamine 5-phosphate oxidase.
dosa01100 Metabolic pathways	Os08g0270400	cultivar 996	-2.78814	Down Regulated	Similar to Cinnamyl alcohol dehydrogenase.					dosa01100 Metabolic pathways	Os10g0390500	-3.78706	Down Regulated	Similar to Alanine aminotransferase.
dosa01100 Metabolic pathways	Os08g0388900	cultivar 996	-2.37505	Down Regulated	Similar to para-hydroxybenzoate--polyprenyltransferase.					dosa01100 Metabolic pathways	Os10g0390900	-1.56805	Down Regulated	Hypothetical conserved gene.
dosa01100 Metabolic pathways	Os08g0414700	cultivar 996	1.48575	Up Regulated	Similar to Trehalose-6-phosphate synthase (Fragment).					dosa01100 Metabolic pathways	Os10g0413500	1.04436	Up Regulated	2OG-Fe(II) oxygenase domain containing protein.			dosa01100 Metabolic pathways	Os10g0413500	1.04436	Up Regulated	2OG-Fe(II) oxygenase domain containing protein.
dosa01100 Metabolic pathways	Os08g0431300	cultivar 996	-2.66724	Down Regulated	Similar to Dihydrolipoamide S-acetyltransferase.					dosa01100 Metabolic pathways	Os10g0430200	-1.78446	Down Regulated	Similar to Sinapyl alcohol dehydrogenase.
dosa01100 Metabolic pathways	Os08g0435900	cultivar 996	-2.25703	Down Regulated	Similar to LHC I type IV chlorophyll binding protein (Fragment).					dosa01100 Metabolic pathways	Os10g0457500	-1.53255	Down Regulated	Similar to Yeast ham (Hydroxylaminopurine sensitivity) related protein 1 (HAM-1- like protein).
dosa01100 Metabolic pathways	Os08g0448000	cultivar 996	-1.79022	Down Regulated	Similar to 4-coumarate--CoA ligase 1 (EC 6.2.1.12) (4CL 1) (4-coumaroyl-CoA synthase 1) (Clone 4CL14) (Fragment).					dosa01100 Metabolic pathways	Os10g0517400	-1.94186	Down Regulated	Aldo/keto reductase family protein.
dosa01100 Metabolic pathways	Os08g0465800	cultivar 996	-2.76337	Down Regulated	Similar to Glutamate decarboxylase.					dosa01100 Metabolic pathways	Os10g0529300	-1.56326	Down Regulated	Similar to Tau class GST protein 3.
dosa01100 Metabolic pathways	Os08g0495800	cultivar 996	-2.31675	Down Regulated	Raffinose synthase family protein.					dosa01100 Metabolic pathways	Os11g0143200	-1.59283	Down Regulated	Similar to Cytochrome P450 90A1 (EC 1.14.-.-).
dosa01100 Metabolic pathways	Os08g0502700	IR64	1.66262	Up Regulated	Pyridoxal phosphate-dependent transferase, major region, subdomain 1 domain containing protein.					dosa01100 Metabolic pathways	Os11g0153200	1.99242	Up Regulated	Carbonic anhydrase, CAH1-like domain containing protein.			dosa01100 Metabolic pathways	Os11g0153200	1.99242	Up Regulated	Carbonic anhydrase, CAH1-like domain containing protein.
dosa01100 Metabolic pathways	Os08g0503800	cultivar 996	-1.67813	Down Regulated	Similar to Beta-(1,2)-xylosyltransferase (EC 2.4.2.38).					dosa01100 Metabolic pathways	Os11g0169800	-1.71301	Down Regulated	Similar to Long-chain-fatty-acid--CoA ligase 4 (EC 6.2.1.3) (Long-chain acyl-CoA synthetase 4) (LACS 4).
dosa01100 Metabolic pathways	Os08g0508800	cultivar 996	-1.75605	Down Regulated	Lipoxygenase, chloroplast precursor (EC 1.13.11.12).					dosa01100 Metabolic pathways	Os11g0186900	1.72119	Up Regulated	Similar to 1-aminocyclopropane-1-carboxylate oxidase (EC 1.14.17.4) (ACC oxidase) (Ethylene-forming enzyme) (EFE).			dosa01100 Metabolic pathways	Os11g0186900	1.72119	Up Regulated	Similar to 1-aminocyclopropane-1-carboxylate oxidase (EC 1.14.17.4) (ACC oxidase) (Ethylene-forming enzyme) (EFE).
dosa01100 Metabolic pathways	Os08g0530000	cultivar 996	2.04847	Up Regulated	Similar to Uridine kinase-like protein.					dosa01100 Metabolic pathways	Os11g0485200	-1.60174	Down Regulated	ATPase, P-type, K/Mg/Cd/Cu/Zn/Na/Ca/Na/H-transporter family protein.
dosa01100 Metabolic pathways	Os09g0297000	cultivar 996	1.79123	Up Regulated	Similar to Ferrochelatase.					dosa01100 Metabolic pathways	Os11g0544800	-1.83434	Down Regulated	Similar to GATB (GLU-ADT SUBUNIT B)
dosa01100 Metabolic pathways	Os09g0316000	cultivar 996	-4.61543	Down Regulated	Similar to cupin, RmlC-type.					dosa01100 Metabolic pathways	Os11g0572700	-1.81452	Down Regulated	Similar to Carotenoid isomerase 1.
dosa01100 Metabolic pathways	Os09g0344500	cultivar 996	-1.59208	Down Regulated	Similar to O-methyltransferase ZRP4 (EC 2.1.1.-) (OMT).					dosa01100 Metabolic pathways	Os11g0661600	-1.94964	Down Regulated	Similar to Peroxidase (EC 1.11.1.7).
dosa01100 Metabolic pathways	Os09g0360500	cultivar 996	-1.5578	Down Regulated	Thiolase-like, subgroup domain containing protein.					dosa01100 Metabolic pathways	Os11g0701500	-3.95695	Down Regulated	Similar to Class III chitinase homologue (OsChib3H-g) (Fragment).
dosa01100 Metabolic pathways	Os09g0368200	cultivar 996	-1.80124	Down Regulated	Similar to polyamine oxidase precursor.					dosa01100 Metabolic pathways	Os11g0707600	-2.72877	Down Regulated	Similar to Sterol 4-alpha-methyl-oxidase (Fragment).
dosa01100 Metabolic pathways	Os09g0400000	cultivar 996	-2.07246	Down Regulated	Cinnamyl alcohol dehydrogenase (EC 1.1.1.195).					dosa01100 Metabolic pathways	Os12g0111800	-1.74192	Down Regulated	Similar to Class III peroxidase 136.
dosa01100 Metabolic pathways	Os09g0402300	cultivar 996	3.29885	Up Regulated	Phosphatidylinositol-4-phosphate 5-kinase family protein.					dosa01100 Metabolic pathways	Os12g0183200	1.62197	Up Regulated	Similar to 3'(2'),5'-bisphosphate nucleotidase.			dosa01100 Metabolic pathways	Os12g0183200	1.62197	Up Regulated	Similar to 3'(2'),5'-bisphosphate nucleotidase.
dosa01100 Metabolic pathways	Os09g0419200	cultivar 996	2.19698	Up Regulated	NAD(P)-binding domain containing protein.					dosa01100 Metabolic pathways	Os12g0197100	2.19894	Up Regulated	Pre-ATP-grasp fold domain containing protein.			dosa01100 Metabolic pathways	Os12g0197100	2.19894	Up Regulated	Pre-ATP-grasp fold domain containing protein.
dosa01100 Metabolic pathways	Os09g0421300	cultivar 996	2.82029	Up Regulated	Phospholipase D lambda.					dosa01100 Metabolic pathways	Os12g0224000	-2.10698	Down Regulated	Similar to Diacylglycerol kinase 1 (EC 2.7.1.107) (Diglyceride kinase 1) (DGK 1) (DAG kinase 1).
dosa01100 Metabolic pathways	Os09g0427800	cultivar 996	2.62358	Up Regulated	Similar to Trehalose-6-phosphate synthase.					dosa01100 Metabolic pathways	Os12g0236400	2.75452	Up Regulated	Adenylate kinase A (EC 2.7.4.3) (ATP-AMP transphosphorylase).			dosa01100 Metabolic pathways	Os12g0236400	2.75452	Up Regulated	Adenylate kinase A (EC 2.7.4.3) (ATP-AMP transphosphorylase).
dosa01100 Metabolic pathways	Os09g0440300	cultivar 996	1.80326	Up Regulated	Similar to Aldehyde dehydrogenase family 7 member A1 (EC 1.2.1.3) (Antiquitin 1) (Matured fruit 60 kDa protein) (MF-60).					dosa01100 Metabolic pathways	Os12g0446900	1.85084	Up Regulated	Similar to bifunctional dihydrofolate reductase-thymidylate synthase.			dosa01100 Metabolic pathways	Os12g0446900	1.85084	Up Regulated	Similar to bifunctional dihydrofolate reductase-thymidylate synthase.
dosa01100 Metabolic pathways	Os09g0467200	cultivar 996	1.11648	Up Regulated	Similar to Glutathione S-transferase GST 23 (EC 2.5.1.18) (Fragment).					dosa01100 Metabolic pathways	Os12g0543600	2.75117	Up Regulated	Similar to sarcosine oxidase.			dosa01100 Metabolic pathways	Os12g0543600	2.75117	Up Regulated	Similar to sarcosine oxidase.
dosa01100 Metabolic pathways	Os09g0471100	cultivar 996	-2.11451	Down Regulated	Similar to Peroxidase 17 precursor (EC 1.11.1.7) (Atperox P17) (ATP25a).					dosa01100 Metabolic pathways	Os12g0607000	-1.63601	Down Regulated	Similar to homocysteine S-methyltransferase-2.
dosa01100 Metabolic pathways	Os09g0490400	cultivar 996	3.83583	Up Regulated	Beta-glucosidase 29.					dosa01100 Metabolic pathways	Os12g0608600	-3.51168	Down Regulated	Similar to Thiosulfate sulfurtransferase (EC 2.8.1.1) (Mercaptopyruvate sulfurtransferase Mst2/Rdh2) (EC 2.8.1.2).
dosa01100 Metabolic pathways	Os09g0505700	cultivar 996	2.32759	Up Regulated	Aldolase-type TIM barrel domain containing protein.					dosa01110 Biosynthesis of secondary metabolites	Os01g0159400	-3.45344	Down Regulated	Similar to Acyl-coenzyme A oxidase 4, peroxisomal (EC 1.3.3.6) (AOX 4) (Short- chain acyl-CoA oxidase) (SAOX) (AtCX4) (G6p) (AtG6).
dosa01100 Metabolic pathways	Os09g0569100	cultivar 996	-2.17802	Down Regulated	Haloacid dehalogenase-like hydrolase domain containing protein.					dosa01110 Biosynthesis of secondary metabolites	Os01g0160100	-2.38146	Down Regulated	Similar to Pyruvate decarboxylase isozyme 2 (EC 4.1.1.1) (PDC) (Fragment).
dosa01100 Metabolic pathways	Os09g0569200	cultivar 996	2.08558	Up Regulated	Similar to Beta-amylase (EC 3.2.1.2) (1,4-alpha-D-glucan maltohydrolase).					dosa01110 Biosynthesis of secondary metabolites	Os01g0197100	-3.43138	Down Regulated	Similar to Cytochrome P450 90C1 (EC 1.14.-.-) (ROTUNDIFOLIA3).
dosa01100 Metabolic pathways	Os10g0135600	cultivar 996	2.52988	Up Regulated	Alpha/beta hydrolase family protein.					dosa01110 Biosynthesis of secondary metabolites	Os01g0210900	-2.43528	Down Regulated	Cytochrome P450 family protein.
dosa01100 Metabolic pathways	Os10g0163340	Moroberekan	-1.06801	Down Regulated	Similar to Cytosolic aldolase.					dosa01110 Biosynthesis of secondary metabolites	Os01g0372500	-2.40376	Down Regulated	Similar to Leucoanthocyanidin dioxygenase (EC 1.14.11.19) (LDOX) (Leucocyanidin oxygenase) (Leucoanthocyanidin hydroxylase).
dosa01100 Metabolic pathways	Os10g0184300	cultivar 996	-3.46739	Down Regulated	ATPase, V0/A0 complex, 116-kDa subunit family protein.					dosa01110 Biosynthesis of secondary metabolites	Os01g0378100	1.54012	Up Regulated	Plant peroxidase domain containing protein.			dosa01110 Biosynthesis of secondary metabolites	Os01g0378100	1.54012	Up Regulated	Plant peroxidase domain containing protein.
dosa01100 Metabolic pathways	Os10g0356000	N22	1.73855	Up Regulated	Similar to ribulose-1,5-bisphosphate carboxylase/oxygenase large subunit.					dosa01110 Biosynthesis of secondary metabolites	Os01g0693300	-1.50437	Down Regulated	Similar to Lipid phosphate phosphatase 2 (EC 3.1.3.-) (AtLPP2) (Phosphatidic acid phosphatase 2) (AtPAP2) (Prenyl diphosphate phosphatase).
dosa01100 Metabolic pathways	Os10g0377800	cultivar 996	-1.72388	Down Regulated	Similar to Pyridoxamine 5-phosphate oxidase.					dosa01110 Biosynthesis of secondary metabolites	Os01g0695300	-1.65473	Down Regulated	Similar to Farnesyl pyrophosphate synthetase (FPP synthetase) (FPS) (Farnesyl diphosphate synthetase) [Includes: Dimethylallyltranstransferase (EC 2.5.1.1)
dosa01100 Metabolic pathways	Os10g0390500	cultivar 996	-3.78706	Down Regulated	Similar to Alanine aminotransferase.					dosa01110 Biosynthesis of secondary metabolites	Os01g0709400	1.80012	Up Regulated	Survival protein SurE family protein.			dosa01110 Biosynthesis of secondary metabolites	Os01g0709400	1.80012	Up Regulated	Survival protein SurE family protein.
dosa01100 Metabolic pathways	Os10g0390900	cultivar 996	-1.56805	Down Regulated	Hypothetical conserved gene.					dosa01110 Biosynthesis of secondary metabolites	Os01g0742500	2.08225	Up Regulated	Similar to Hexokinase.			dosa01110 Biosynthesis of secondary metabolites	Os01g0742500	2.08225	Up Regulated	Similar to Hexokinase.
dosa01100 Metabolic pathways	Os10g0413500	cultivar 996	1.04436	Up Regulated	2OG-Fe(II) oxygenase domain containing protein.					dosa01110 Biosynthesis of secondary metabolites	Os01g0760600	1.9011	Up Regulated	Aspartate aminotransferase, cytoplasmic (EC 2.6.1.1) (Transaminase A).			dosa01110 Biosynthesis of secondary metabolites	Os01g0760600	1.9011	Up Regulated	Aspartate aminotransferase, cytoplasmic (EC 2.6.1.1) (Transaminase A).
dosa01100 Metabolic pathways	Os10g0430200	cultivar 996	-1.78446	Down Regulated	Similar to Sinapyl alcohol dehydrogenase.					dosa01110 Biosynthesis of secondary metabolites	Os01g0764400	1.87072	Up Regulated	Similar to Chorismate mutase, chloroplast precursor (EC 5.4.99.5) (CM-1).			dosa01110 Biosynthesis of secondary metabolites	Os01g0764400	1.87072	Up Regulated	Similar to Chorismate mutase, chloroplast precursor (EC 5.4.99.5) (CM-1).
dosa01100 Metabolic pathways	Os10g0457500	cultivar 996	-1.53255	Down Regulated	Similar to Yeast ham (Hydroxylaminopurine sensitivity) related protein 1 (HAM-1- like protein).					dosa01110 Biosynthesis of secondary metabolites	Os01g0841600	-1.01416	Down Regulated	Similar to Triosephosphate isomerase, cytosolic (EC 5.3.1.1) (TIM) (Triose- phosphate isomerase).
dosa01100 Metabolic pathways	Os10g0517400	cultivar 996	-1.94186	Down Regulated	Aldo/keto reductase family protein.					dosa01110 Biosynthesis of secondary metabolites	Os01g0939600	1.69672	Up Regulated	Similar to Glycerol-3-phosphate dehydrogenase-like protein (Fragment).			dosa01110 Biosynthesis of secondary metabolites	Os01g0939600	1.69672	Up Regulated	Similar to Glycerol-3-phosphate dehydrogenase-like protein (Fragment).
dosa01100 Metabolic pathways	Os10g0529300	cultivar 996	-1.56326	Down Regulated	Similar to Tau class GST protein 3.					dosa01110 Biosynthesis of secondary metabolites	Os02g0105400	-1.56234	Down Regulated	Similar to L-lactate dehydrogenase A (EC 1.1.1.27) (LDH-A).
dosa01100 Metabolic pathways	Os11g0143200	cultivar 996	-1.59283	Down Regulated	Similar to Cytochrome P450 90A1 (EC 1.14.-.-).					dosa01110 Biosynthesis of secondary metabolites	Os02g0123500	-1.63868	Down Regulated	Similar to NADPH-dependent mannose 6-phosphate reductase.
dosa01100 Metabolic pathways	Os11g0145000	N22	-1.08176	Down Regulated	Similar to phosphatidylinositol-4-phosphate 5-kinase family protein.					dosa01110 Biosynthesis of secondary metabolites	Os02g0180700	-2.34194	Down Regulated	Similar to Cinnamoyl-CoA reductase (EC 1.2.1.44).
dosa01100 Metabolic pathways	Os11g0153200	cultivar 996	1.99242	Up Regulated	Carbonic anhydrase, CAH1-like domain containing protein.					dosa01110 Biosynthesis of secondary metabolites	Os02g0205500	-1.59454	Down Regulated	Similar to Fatty acid elongase 1.
dosa01100 Metabolic pathways	Os11g0169800	cultivar 996	-1.71301	Down Regulated	Similar to Long-chain-fatty-acid--CoA ligase 4 (EC 6.2.1.3) (Long-chain acyl-CoA synthetase 4) (LACS 4).					dosa01110 Biosynthesis of secondary metabolites	Os02g0240300	1.89681	Up Regulated	Similar to Class III peroxidase GvPx2b (Fragment).			dosa01110 Biosynthesis of secondary metabolites	Os02g0240300	1.89681	Up Regulated	Similar to Class III peroxidase GvPx2b (Fragment).
dosa01100 Metabolic pathways	Os11g0186900	cultivar 996	1.72119	Up Regulated	Similar to 1-aminocyclopropane-1-carboxylate oxidase (EC 1.14.17.4) (ACC oxidase) (Ethylene-forming enzyme) (EFE).					dosa01110 Biosynthesis of secondary metabolites	Os02g0323600	2.48878	Up Regulated	Similar to Cytochrome P450-like protein.			dosa01110 Biosynthesis of secondary metabolites	Os02g0323600	2.48878	Up Regulated	Similar to Cytochrome P450-like protein.
dosa01100 Metabolic pathways	Os11g0192400	Moroberekan	1.12716	Up Regulated	Pectin lyase fold/virulence factor domain containing protein.					dosa01110 Biosynthesis of secondary metabolites	Os02g0571300	2.02877	Up Regulated	Terpenoid synthase domain containing protein.			dosa01110 Biosynthesis of secondary metabolites	Os02g0571300	2.02877	Up Regulated	Terpenoid synthase domain containing protein.
dosa01100 Metabolic pathways	Os11g0309000	Moroberekan	-1.53434	Down Regulated	Synaptojanin, N-terminal domain containing protein.					dosa01110 Biosynthesis of secondary metabolites	Os02g0626400	-1.2588	Down Regulated	Phenylalanine ammonia-lyase (EC 4.3.1.5).
dosa01100 Metabolic pathways	Os11g0485200	cultivar 996	-1.60174	Down Regulated	ATPase, P-type, K/Mg/Cd/Cu/Zn/Na/Ca/Na/H-transporter family protein.					dosa01110 Biosynthesis of secondary metabolites	Os02g0744900	-2.07321	Down Regulated	Similar to Geranylgeranyl reductase (Fragment).
dosa01100 Metabolic pathways	Os11g0544800	cultivar 996	-1.83434	Down Regulated	Similar to GATB (GLU-ADT SUBUNIT B)					dosa01110 Biosynthesis of secondary metabolites	Os02g0751800	1.77459	Up Regulated	Phosphoglycerate mutase 1 family protein.			dosa01110 Biosynthesis of secondary metabolites	Os02g0751800	1.77459	Up Regulated	Phosphoglycerate mutase 1 family protein.
dosa01100 Metabolic pathways	Os11g0572700	cultivar 996	-1.81452	Down Regulated	Similar to Carotenoid isomerase 1.					dosa01110 Biosynthesis of secondary metabolites	Os02g0771600	-1.81161	Down Regulated	Similar to 1-aminocyclopropane-1-carboxylate oxidase (Fragment).
dosa01100 Metabolic pathways	Os11g0661600	cultivar 996	-1.94964	Down Regulated	Similar to Peroxidase (EC 1.11.1.7).					dosa01110 Biosynthesis of secondary metabolites	Os02g0812000	4.96288	Up Regulated	NAD(P)-binding domain containing protein.			dosa01110 Biosynthesis of secondary metabolites	Os02g0812000	4.96288	Up Regulated	NAD(P)-binding domain containing protein.
dosa01100 Metabolic pathways	Os11g0683700	Moroberekan	-1.24561	Down Regulated	Pectin lyase fold domain containing protein.					dosa01110 Biosynthesis of secondary metabolites	Os03g0119100	2.20287	Up Regulated	Similar to Phospholipase D beta 2.			dosa01110 Biosynthesis of secondary metabolites	Os03g0119100	2.20287	Up Regulated	Similar to Phospholipase D beta 2.
dosa01100 Metabolic pathways	Os11g0683800	N22	-1.03433	Down Regulated	Pectin lyase fold/virulence factor domain containing protein.					dosa01110 Biosynthesis of secondary metabolites	Os03g0152400	-1.66958	Down Regulated	Similar to 4-coumarate--CoA ligase-like 1.
dosa01100 Metabolic pathways	Os11g0701500	cultivar 996	-3.95695	Down Regulated	Similar to Class III chitinase homologue (OsChib3H-g) (Fragment).					dosa01110 Biosynthesis of secondary metabolites	Os03g0186100	-1.54138	Down Regulated	Similar to Uroporphyrinogen III synthase.
dosa01100 Metabolic pathways	Os11g0707600	cultivar 996	-2.72877	Down Regulated	Similar to Sterol 4-alpha-methyl-oxidase (Fragment).					dosa01110 Biosynthesis of secondary metabolites	Os03g0190100	1.54418	Up Regulated	UbiA prenyltransferase family protein.			dosa01110 Biosynthesis of secondary metabolites	Os03g0190100	1.54418	Up Regulated	UbiA prenyltransferase family protein.
dosa01100 Metabolic pathways	Os12g0111800	cultivar 996	-1.74192	Down Regulated	Similar to Class III peroxidase 136.					dosa01110 Biosynthesis of secondary metabolites	Os03g0254800	-2.57277	Down Regulated	Similar to Chorismate synthase 1, chloroplast precursor (EC 4.2.3.5) (5- enolpyruvylshikimate-3-phosphate phospholyase 1).
dosa01100 Metabolic pathways	Os12g0183200	cultivar 996	1.62197	Up Regulated	Similar to 3'(2'),5'-bisphosphate nucleotidase.					dosa01110 Biosynthesis of secondary metabolites	Os03g0293500	-1.70514	Down Regulated	Similar to Pyruvate decarboxylase isozyme 2.
dosa01100 Metabolic pathways	Os12g0197100	cultivar 996	2.19894	Up Regulated	Pre-ATP-grasp fold domain containing protein.					dosa01110 Biosynthesis of secondary metabolites	Os03g0358800	1.66752	Up Regulated	Hypothetical conserved gene.			dosa01110 Biosynthesis of secondary metabolites	Os03g0358800	1.66752	Up Regulated	Hypothetical conserved gene.
dosa01100 Metabolic pathways	Os12g0224000	cultivar 996	-2.10698	Down Regulated	Similar to Diacylglycerol kinase 1 (EC 2.7.1.107) (Diglyceride kinase 1) (DGK 1) (DAG kinase 1).					dosa01110 Biosynthesis of secondary metabolites	Os03g0368000	1.63436	Up Regulated	Similar to Peroxidase 1.			dosa01110 Biosynthesis of secondary metabolites	Os03g0368000	1.63436	Up Regulated	Similar to Peroxidase 1.
dosa01100 Metabolic pathways	Os12g0236400	cultivar 996	2.75452	Up Regulated	Adenylate kinase A (EC 2.7.4.3) (ATP-AMP transphosphorylase).					dosa01110 Biosynthesis of secondary metabolites	Os03g0434800	-1.61742	Down Regulated	Similar to Peroxidase 2.
dosa01100 Metabolic pathways	Os12g0291100	IR64	1.09442	Up Regulated	Similar to Petunia ribulose 1,5-bisphosphate carboxylase small subunit mRNA (clone pSSU 51), partial cds. (Fragment).					dosa01110 Biosynthesis of secondary metabolites	Os03g0597600	1.54833	Up Regulated	Similar to L-asparaginase (EC 3.5.1.1) (L-asparagine amidohydrolase).			dosa01110 Biosynthesis of secondary metabolites	Os03g0597600	1.54833	Up Regulated	Similar to L-asparaginase (EC 3.5.1.1) (L-asparagine amidohydrolase).
dosa01100 Metabolic pathways	Os12g0292400	IR64	1.13418	Up Regulated	Similar to Petunia ribulose 1,5-bisphosphate carboxylase small subunit mRNA (clone pSSU 51), partial cds. (Fragment).					dosa01110 Biosynthesis of secondary metabolites	Os03g0645100	-1.33518	Down Regulated	Similar to pyruvate dehydrogenase E1 component subunit beta.
dosa01100 Metabolic pathways	Os12g0420100	Moroberekan	-1.12333	Down Regulated	Similar to Beta-glucosidase.					dosa01110 Biosynthesis of secondary metabolites	Os03g0691400	1.69294	Up Regulated	Thioesterase superfamily domain containing protein.			dosa01110 Biosynthesis of secondary metabolites	Os03g0691400	1.69294	Up Regulated	Thioesterase superfamily domain containing protein.
dosa01100 Metabolic pathways	Os12g0446900	cultivar 996	1.85084	Up Regulated	Similar to bifunctional dihydrofolate reductase-thymidylate synthase.					dosa01110 Biosynthesis of secondary metabolites	Os03g0762300	1.53511	Up Regulated	Similar to Peroxidase 51 precursor (EC 1.11.1.7) (Atperox P51) (ATP37).			dosa01110 Biosynthesis of secondary metabolites	Os03g0762300	1.53511	Up Regulated	Similar to Peroxidase 51 precursor (EC 1.11.1.7) (Atperox P51) (ATP37).
dosa01100 Metabolic pathways	Os12g0543600	cultivar 996	2.75117	Up Regulated	Similar to sarcosine oxidase.					dosa01110 Biosynthesis of secondary metabolites	Os03g0773800	4.55377	Up Regulated	Similar to Malate dehydrogenase, glyoxysomal precursor (EC 1.1.1.37) (mbNAD-MDH).			dosa01110 Biosynthesis of secondary metabolites	Os03g0773800	4.55377	Up Regulated	Similar to Malate dehydrogenase, glyoxysomal precursor (EC 1.1.1.37) (mbNAD-MDH).
dosa01100 Metabolic pathways	Os12g0607000	cultivar 996	-1.63601	Down Regulated	Similar to homocysteine S-methyltransferase-2.					dosa01110 Biosynthesis of secondary metabolites	Os04g0106300	-2.27295	Down Regulated	Similar to Arginase (EC 3.5.3.1).
dosa01100 Metabolic pathways	Os12g0608600	cultivar 996	-3.51168	Down Regulated	Similar to Thiosulfate sulfurtransferase (EC 2.8.1.1) (Mercaptopyruvate sulfurtransferase Mst2/Rdh2) (EC 2.8.1.2).					dosa01110 Biosynthesis of secondary metabolites	Os04g0359700	-2.25231	Down Regulated	Hypothetical conserved gene.
dosa01100 Metabolic pathways	Os12g0623900	IR64	-1.87153	Down Regulated	Similar to Ethylene-responsive methionine synthase (Fragment).					dosa01110 Biosynthesis of secondary metabolites	Os04g0372700	1.63638	Up Regulated	Similar to Quinone-oxidoreductase QR1 (Fragment).			dosa01110 Biosynthesis of secondary metabolites	Os04g0372700	1.63638	Up Regulated	Similar to Quinone-oxidoreductase QR1 (Fragment).
dosa01110 Biosynthesis of secondary metabolites	Os01g0159400	cultivar 996	-3.45344	Down Regulated	Similar to Acyl-coenzyme A oxidase 4, peroxisomal (EC 1.3.3.6) (AOX 4) (Short- chain acyl-CoA oxidase) (SAOX) (AtCX4) (G6p) (AtG6).					dosa01110 Biosynthesis of secondary metabolites	Os04g0458300	-1.27334	Down Regulated	Similar to OSIGBa0097P08.2 protein.
dosa01110 Biosynthesis of secondary metabolites	Os01g0160100	cultivar 996	-2.38146	Down Regulated	Similar to Pyruvate decarboxylase isozyme 2 (EC 4.1.1.1) (PDC) (Fragment).					dosa01110 Biosynthesis of secondary metabolites	Os04g0469500	-2.17433	Down Regulated	Similar to OSIGBa0124N08.2 protein.
dosa01110 Biosynthesis of secondary metabolites	Os01g0197100	cultivar 996	-3.43138	Down Regulated	Similar to Cytochrome P450 90C1 (EC 1.14.-.-) (ROTUNDIFOLIA3).					dosa01110 Biosynthesis of secondary metabolites	Os04g0498700	2.30766	Up Regulated	Haem peroxidase family protein.			dosa01110 Biosynthesis of secondary metabolites	Os04g0498700	2.30766	Up Regulated	Haem peroxidase family protein.
dosa01110 Biosynthesis of secondary metabolites	Os01g0210900	cultivar 996	-2.43528	Down Regulated	Cytochrome P450 family protein.					dosa01110 Biosynthesis of secondary metabolites	Os04g0518100	4.01811	Up Regulated	Phenylalanine ammonia-lyase.			dosa01110 Biosynthesis of secondary metabolites	Os04g0518100	4.01811	Up Regulated	Phenylalanine ammonia-lyase.
dosa01110 Biosynthesis of secondary metabolites	Os01g0372500	cultivar 996	-2.40376	Down Regulated	Similar to Leucoanthocyanidin dioxygenase (EC 1.14.11.19) (LDOX) (Leucocyanidin oxygenase) (Leucoanthocyanidin hydroxylase).					dosa01110 Biosynthesis of secondary metabolites	Os04g0518400	-1.09563	Down Regulated	Similar to Phenylalanine ammonia-lyase (Fragment).
dosa01110 Biosynthesis of secondary metabolites	Os01g0378100	cultivar 996	1.54012	Up Regulated	Plant peroxidase domain containing protein.					dosa01110 Biosynthesis of secondary metabolites	Os04g0540600	-2.42243	Down Regulated	Aldehyde dehydrogenase domain containing protein.
dosa01110 Biosynthesis of secondary metabolites	Os01g0654500	IR64	-1.09656	Down Regulated	Similar to NADP-isocitrate dehydrogenase.					dosa01110 Biosynthesis of secondary metabolites	Os04g0551200	1.70427	Up Regulated	Similar to Cytoplasmic malate dehydrogenase.			dosa01110 Biosynthesis of secondary metabolites	Os04g0551200	1.70427	Up Regulated	Similar to Cytoplasmic malate dehydrogenase.
dosa01110 Biosynthesis of secondary metabolites	Os01g0693300	cultivar 996	-1.50437	Down Regulated	Similar to Lipid phosphate phosphatase 2 (EC 3.1.3.-) (AtLPP2) (Phosphatidic acid phosphatase 2) (AtPAP2) (Prenyl diphosphate phosphatase).					dosa01110 Biosynthesis of secondary metabolites	Os04g0650700	-1.5279	Down Regulated	Similar to OSIGBa0113E10.3 protein.
dosa01110 Biosynthesis of secondary metabolites	Os01g0695300	cultivar 996	-1.65473	Down Regulated	Similar to Farnesyl pyrophosphate synthetase (FPP synthetase) (FPS) (Farnesyl diphosphate synthetase) [Includes: Dimethylallyltranstransferase (EC 2.5.1.1)					dosa01110 Biosynthesis of secondary metabolites	Os05g0135200	2.40055	Up Regulated	Plant peroxidase domain containing protein.			dosa01110 Biosynthesis of secondary metabolites	Os05g0135200	2.40055	Up Regulated	Plant peroxidase domain containing protein.
dosa01110 Biosynthesis of secondary metabolites	Os01g0709400	cultivar 996	1.80012	Up Regulated	Survival protein SurE family protein.					dosa01110 Biosynthesis of secondary metabolites	Os05g0156700	-2.20117	Down Regulated	Similar to Dihydrolipoyl dehydrogenase.
dosa01110 Biosynthesis of secondary metabolites	Os01g0742500	cultivar 996	2.08225	Up Regulated	Similar to Hexokinase.					dosa01110 Biosynthesis of secondary metabolites	Os05g0171000	-1.52594	Down Regulated	Phospholipase D2 (EC 3.1.4.4).
dosa01110 Biosynthesis of secondary metabolites	Os01g0760600	cultivar 996	1.9011	Up Regulated	Aspartate aminotransferase, cytoplasmic (EC 2.6.1.1) (Transaminase A).					dosa01110 Biosynthesis of secondary metabolites	Os05g0438600	1.81933	Up Regulated	Fructose-1,6-bisphosphatase class 1/Sedoheputulose-1,7-bisphosphatase domain containing protein.			dosa01110 Biosynthesis of secondary metabolites	Os05g0438600	1.81933	Up Regulated	Fructose-1,6-bisphosphatase class 1/Sedoheputulose-1,7-bisphosphatase domain containing protein.
dosa01110 Biosynthesis of secondary metabolites	Os01g0764400	cultivar 996	1.87072	Up Regulated	Similar to Chorismate mutase, chloroplast precursor (EC 5.4.99.5) (CM-1).					dosa01110 Biosynthesis of secondary metabolites	Os05g0449600	-1.73209	Down Regulated	Similar to glycosyl hydrolase family 3 protein.
dosa01110 Biosynthesis of secondary metabolites	Os01g0841600	cultivar 996	-1.01416	Down Regulated	Similar to Triosephosphate isomerase, cytosolic (EC 5.3.1.1) (TIM) (Triose- phosphate isomerase).					dosa01110 Biosynthesis of secondary metabolites	Os05g0524400	-2.98464	Down Regulated	Phosphofructokinase family protein.
dosa01110 Biosynthesis of secondary metabolites	Os01g0939600	cultivar 996	1.69672	Up Regulated	Similar to Glycerol-3-phosphate dehydrogenase-like protein (Fragment).					dosa01110 Biosynthesis of secondary metabolites	Os05g0526900	1.84407	Up Regulated	UDP-glucuronosyl/UDP-glucosyltransferase family protein.			dosa01110 Biosynthesis of secondary metabolites	Os05g0526900	1.84407	Up Regulated	UDP-glucuronosyl/UDP-glucosyltransferase family protein.
dosa01110 Biosynthesis of secondary metabolites	Os02g0101500	IR64	1.37304	Up Regulated	Similar to NADH-dependent hydroxypyruvate reductase (EC 1.1.1.29) (Fragment).					dosa01110 Biosynthesis of secondary metabolites	Os05g0551700	2.83629	Up Regulated	tRNA isopentenyltransferase family protein.			dosa01110 Biosynthesis of secondary metabolites	Os05g0551700	2.83629	Up Regulated	tRNA isopentenyltransferase family protein.
dosa01110 Biosynthesis of secondary metabolites	Os02g0105400	cultivar 996	-1.56234	Down Regulated	Similar to L-lactate dehydrogenase A (EC 1.1.1.27) (LDH-A).					dosa01110 Biosynthesis of secondary metabolites	Os06g0129700	-3.21581	Down Regulated	NUDIX hydrolase domain containing protein.
dosa01110 Biosynthesis of secondary metabolites	Os02g0123500	cultivar 996	-1.63868	Down Regulated	Similar to NADPH-dependent mannose 6-phosphate reductase.					dosa01110 Biosynthesis of secondary metabolites	Os06g0149700	-1.69033	Down Regulated	Cysteine synthase (EC 4.2.99.8).
dosa01110 Biosynthesis of secondary metabolites	Os02g0169300	IR64	-1.44547	Down Regulated	Similar to Phosphoglycerate kinase, cytosolic (EC 2.7.2.3).					dosa01110 Biosynthesis of secondary metabolites	Os06g0165800	-1.68944	Down Regulated	Similar to Caffeoyl-CoA 3-O-methyltransferase (Fragment).
dosa01110 Biosynthesis of secondary metabolites	Os02g0180700	cultivar 996	-2.34194	Down Regulated	Similar to Cinnamoyl-CoA reductase (EC 1.2.1.44).					dosa01110 Biosynthesis of secondary metabolites	Os06g0192100	2.32876	Up Regulated	Similar to UDP-glucose flavonoid-3-O-glucosyltransferase.			dosa01110 Biosynthesis of secondary metabolites	Os06g0192100	2.32876	Up Regulated	Similar to UDP-glucose flavonoid-3-O-glucosyltransferase.
dosa01110 Biosynthesis of secondary metabolites	Os02g0205500	cultivar 996	-1.59454	Down Regulated	Similar to Fatty acid elongase 1.					dosa01110 Biosynthesis of secondary metabolites	Os06g0215500	-1.93493	Down Regulated	Similar to Oxo-phytodienoic acid reductase.
dosa01110 Biosynthesis of secondary metabolites	Os02g0240300	cultivar 996	1.89681	Up Regulated	Similar to Class III peroxidase GvPx2b (Fragment).					dosa01110 Biosynthesis of secondary metabolites	Os06g0260500	2.30911	Up Regulated	Similar to 3-ketoacyl-CoA synthase.			dosa01110 Biosynthesis of secondary metabolites	Os06g0260500	2.30911	Up Regulated	Similar to 3-ketoacyl-CoA synthase.
dosa01110 Biosynthesis of secondary metabolites	Os02g0323600	cultivar 996	2.48878	Up Regulated	Similar to Cytochrome P450-like protein.					dosa01110 Biosynthesis of secondary metabolites	Os06g0299200	2.985	Up Regulated	Similar to H0207B04.1 protein.			dosa01110 Biosynthesis of secondary metabolites	Os06g0299200	2.985	Up Regulated	Similar to H0207B04.1 protein.
dosa01110 Biosynthesis of secondary metabolites	Os02g0571300	cultivar 996	2.02877	Up Regulated	Terpenoid synthase domain containing protein.					dosa01110 Biosynthesis of secondary metabolites	Os06g0367100	1.28972	Up Regulated	Glycoside hydrolase, subgroup, catalytic core domain containing protein.			dosa01110 Biosynthesis of secondary metabolites	Os06g0367100	1.28972	Up Regulated	Glycoside hydrolase, subgroup, catalytic core domain containing protein.
dosa01110 Biosynthesis of secondary metabolites	Os02g0626400	cultivar 996	-1.2588	Down Regulated	Phenylalanine ammonia-lyase (EC 4.3.1.5).					dosa01110 Biosynthesis of secondary metabolites	Os06g0546500	2.72449	Up Regulated	Similar to Class III peroxidase GvPx2b (Fragment).			dosa01110 Biosynthesis of secondary metabolites	Os06g0546500	2.72449	Up Regulated	Similar to Class III peroxidase GvPx2b (Fragment).
dosa01110 Biosynthesis of secondary metabolites	Os02g0741200	Moroberekan	-1.185	Down Regulated	Similar to Peroxidase 65 precursor (EC 1.11.1.7) (Atperox P65) (ATP43).					dosa01110 Biosynthesis of secondary metabolites	Os06g0548000	1.02024	Up Regulated	Aspartate aminotransferase (EC 2.6.1.1).			dosa01110 Biosynthesis of secondary metabolites	Os06g0548000	1.02024	Up Regulated	Aspartate aminotransferase (EC 2.6.1.1).
dosa01110 Biosynthesis of secondary metabolites	Os02g0744900	cultivar 996	-2.07321	Down Regulated	Similar to Geranylgeranyl reductase (Fragment).					dosa01110 Biosynthesis of secondary metabolites	Os06g0548200	2.37466	Up Regulated	FAD linked oxidase, N-terminal domain containing protein.			dosa01110 Biosynthesis of secondary metabolites	Os06g0548200	2.37466	Up Regulated	FAD linked oxidase, N-terminal domain containing protein.
dosa01110 Biosynthesis of secondary metabolites	Os02g0751800	cultivar 996	1.77459	Up Regulated	Phosphoglycerate mutase 1 family protein.					dosa01110 Biosynthesis of secondary metabolites	Os06g0569500	1.88999	Up Regulated	Similar to Ent-kaurene oxidase 1 (Fragment).			dosa01110 Biosynthesis of secondary metabolites	Os06g0569500	1.88999	Up Regulated	Similar to Ent-kaurene oxidase 1 (Fragment).
dosa01110 Biosynthesis of secondary metabolites	Os02g0771600	cultivar 996	-1.81161	Down Regulated	Similar to 1-aminocyclopropane-1-carboxylate oxidase (Fragment).					dosa01110 Biosynthesis of secondary metabolites	Os06g0626700	3.04858	Up Regulated	Isopenicillin N synthase family protein.			dosa01110 Biosynthesis of secondary metabolites	Os06g0626700	3.04858	Up Regulated	Isopenicillin N synthase family protein.
dosa01110 Biosynthesis of secondary metabolites	Os02g0812000	cultivar 996	4.96288	Up Regulated	NAD(P)-binding domain containing protein.					dosa01110 Biosynthesis of secondary metabolites	Os06g0632200	1.81567	Up Regulated	Similar to tryptophan synthase-related.			dosa01110 Biosynthesis of secondary metabolites	Os06g0632200	1.81567	Up Regulated	Similar to tryptophan synthase-related.
dosa01110 Biosynthesis of secondary metabolites	Os03g0119100	cultivar 996	2.20287	Up Regulated	Similar to Phospholipase D beta 2.					dosa01110 Biosynthesis of secondary metabolites	Os06g0656500	2.13413	Up Regulated	Similar to 4-coumarate--CoA ligase 1 (EC 6.2.1.12) (4CL 1) (4-coumaroyl-CoA synthase 1) (Clone 4CL14) (Fragment).			dosa01110 Biosynthesis of secondary metabolites	Os06g0656500	2.13413	Up Regulated	Similar to 4-coumarate--CoA ligase 1 (EC 6.2.1.12) (4CL 1) (4-coumaroyl-CoA synthase 1) (Clone 4CL14) (Fragment).
dosa01110 Biosynthesis of secondary metabolites	Os03g0152300	N22	-1.12333	Down Regulated	Haem peroxidase family protein.					dosa01110 Biosynthesis of secondary metabolites	Os07g0104500	1.73667	Up Regulated	Haem peroxidase, plant/fungal/bacterial family protein.			dosa01110 Biosynthesis of secondary metabolites	Os07g0104500	1.73667	Up Regulated	Haem peroxidase, plant/fungal/bacterial family protein.
dosa01110 Biosynthesis of secondary metabolites	Os03g0152400	cultivar 996	-1.66958	Down Regulated	Similar to 4-coumarate--CoA ligase-like 1.					dosa01110 Biosynthesis of secondary metabolites	Os07g0260400	1.57445	Up Regulated	Similar to Phospholipase D nu-2 (Fragment).			dosa01110 Biosynthesis of secondary metabolites	Os07g0260400	1.57445	Up Regulated	Similar to Phospholipase D nu-2 (Fragment).
dosa01110 Biosynthesis of secondary metabolites	Os03g0186100	cultivar 996	-1.54138	Down Regulated	Similar to Uroporphyrinogen III synthase.					dosa01110 Biosynthesis of secondary metabolites	Os07g0585600	-1.98076	Down Regulated	Similar to N-acetyl-glutamate synthase.
dosa01110 Biosynthesis of secondary metabolites	Os03g0190100	cultivar 996	1.54418	Up Regulated	UbiA prenyltransferase family protein.					dosa01110 Biosynthesis of secondary metabolites	Os07g0616500	-2.4495	Down Regulated	Similar to (S)-2-hydroxy-acid oxidase, peroxisomal (EC 1.1.3.15) (Glycolate oxidase) (GOX) (Short chain alpha-hydroxy acid oxidase).
dosa01110 Biosynthesis of secondary metabolites	Os03g0254800	cultivar 996	-2.57277	Down Regulated	Similar to Chorismate synthase 1, chloroplast precursor (EC 4.2.3.5) (5- enolpyruvylshikimate-3-phosphate phospholyase 1).					dosa01110 Biosynthesis of secondary metabolites	Os07g0622200	2.07929	Up Regulated	Similar to M-160-u1_1 (Fragment).			dosa01110 Biosynthesis of secondary metabolites	Os07g0622200	2.07929	Up Regulated	Similar to M-160-u1_1 (Fragment).
dosa01110 Biosynthesis of secondary metabolites	Os03g0293500	cultivar 996	-1.70514	Down Regulated	Similar to Pyruvate decarboxylase isozyme 2.					dosa01110 Biosynthesis of secondary metabolites	Os07g0656200	3.45867	Up Regulated	Similar to Beta-glucosidase 26.			dosa01110 Biosynthesis of secondary metabolites	Os07g0656200	3.45867	Up Regulated	Similar to Beta-glucosidase 26.
dosa01110 Biosynthesis of secondary metabolites	Os03g0358800	cultivar 996	1.66752	Up Regulated	Hypothetical conserved gene.					dosa01110 Biosynthesis of secondary metabolites	Os07g0677100	-1.76554	Down Regulated	Peroxidase.
dosa01110 Biosynthesis of secondary metabolites	Os03g0368000	cultivar 996	1.63436	Up Regulated	Similar to Peroxidase 1.					dosa01110 Biosynthesis of secondary metabolites	Os07g0677600	-1.07461	Down Regulated	Similar to Cationic peroxidase.
dosa01110 Biosynthesis of secondary metabolites	Os03g0434800	cultivar 996	-1.61742	Down Regulated	Similar to Peroxidase 2.					dosa01110 Biosynthesis of secondary metabolites	Os08g0139200	1.35519	Up Regulated	Similar to F-171-b1_1 (Fragment).			dosa01110 Biosynthesis of secondary metabolites	Os08g0139200	1.35519	Up Regulated	Similar to F-171-b1_1 (Fragment).
dosa01110 Biosynthesis of secondary metabolites	Os03g0597600	cultivar 996	1.54833	Up Regulated	Similar to L-asparaginase (EC 3.5.1.1) (L-asparagine amidohydrolase).					dosa01110 Biosynthesis of secondary metabolites	Os08g0154300	1.57186	Up Regulated	Aldolase-type TIM barrel domain containing protein.			dosa01110 Biosynthesis of secondary metabolites	Os08g0154300	1.57186	Up Regulated	Aldolase-type TIM barrel domain containing protein.
dosa01110 Biosynthesis of secondary metabolites	Os03g0645100	cultivar 996	-1.33518	Down Regulated	Similar to pyruvate dehydrogenase E1 component subunit beta.					dosa01110 Biosynthesis of secondary metabolites	Os08g0270400	-2.78814	Down Regulated	Similar to Cinnamyl alcohol dehydrogenase.
dosa01110 Biosynthesis of secondary metabolites	Os03g0691400	cultivar 996	1.69294	Up Regulated	Thioesterase superfamily domain containing protein.					dosa01110 Biosynthesis of secondary metabolites	Os08g0359100	1.61338	Up Regulated	Similar to Lipid phosphate phosphatase 2 (EC 3.1.3.-) (AtLPP2) (Phosphatidic acid phosphatase 2) (AtPAP2) (Prenyl diphosphate phosphatase).			dosa01110 Biosynthesis of secondary metabolites	Os08g0359100	1.61338	Up Regulated	Similar to Lipid phosphate phosphatase 2 (EC 3.1.3.-) (AtLPP2) (Phosphatidic acid phosphatase 2) (AtPAP2) (Prenyl diphosphate phosphatase).
dosa01110 Biosynthesis of secondary metabolites	Os03g0762300	cultivar 996	1.53511	Up Regulated	Similar to Peroxidase 51 precursor (EC 1.11.1.7) (Atperox P51) (ATP37).					dosa01110 Biosynthesis of secondary metabolites	Os08g0388900	-2.37505	Down Regulated	Similar to para-hydroxybenzoate--polyprenyltransferase.
dosa01110 Biosynthesis of secondary metabolites	Os03g0773800	cultivar 996	4.55377	Up Regulated	Similar to Malate dehydrogenase, glyoxysomal precursor (EC 1.1.1.37) (mbNAD-MDH).					dosa01110 Biosynthesis of secondary metabolites	Os08g0431300	-2.66724	Down Regulated	Similar to Dihydrolipoamide S-acetyltransferase.
dosa01110 Biosynthesis of secondary metabolites	Os04g0106300	cultivar 996	-2.27295	Down Regulated	Similar to Arginase (EC 3.5.3.1).					dosa01110 Biosynthesis of secondary metabolites	Os08g0448000	-1.79022	Down Regulated	Similar to 4-coumarate--CoA ligase 1 (EC 6.2.1.12) (4CL 1) (4-coumaroyl-CoA synthase 1) (Clone 4CL14) (Fragment).
dosa01110 Biosynthesis of secondary metabolites	Os04g0359700	cultivar 996	-2.25231	Down Regulated	Hypothetical conserved gene.					dosa01110 Biosynthesis of secondary metabolites	Os08g0465800	-2.76337	Down Regulated	Similar to Glutamate decarboxylase.
dosa01110 Biosynthesis of secondary metabolites	Os04g0372700	cultivar 996	1.63638	Up Regulated	Similar to Quinone-oxidoreductase QR1 (Fragment).					dosa01110 Biosynthesis of secondary metabolites	Os08g0508800	-1.75605	Down Regulated	Lipoxygenase, chloroplast precursor (EC 1.13.11.12).
dosa01110 Biosynthesis of secondary metabolites	Os04g0447400	Moroberekan	-1.13478	Down Regulated	Similar to Glutamate decarboxylase 2 (EC 4.1.1.15) (GAD 2).					dosa01110 Biosynthesis of secondary metabolites	Os09g0297000	1.79123	Up Regulated	Similar to Ferrochelatase.			dosa01110 Biosynthesis of secondary metabolites	Os09g0297000	1.79123	Up Regulated	Similar to Ferrochelatase.
dosa01110 Biosynthesis of secondary metabolites	Os04g0458300	cultivar 996	-1.27334	Down Regulated	Similar to OSIGBa0097P08.2 protein.					dosa01110 Biosynthesis of secondary metabolites	Os09g0360500	-1.5578	Down Regulated	Thiolase-like, subgroup domain containing protein.
dosa01110 Biosynthesis of secondary metabolites	Os04g0469500	cultivar 996	-2.17433	Down Regulated	Similar to OSIGBa0124N08.2 protein.					dosa01110 Biosynthesis of secondary metabolites	Os09g0400000	-2.07246	Down Regulated	Cinnamyl alcohol dehydrogenase (EC 1.1.1.195).
dosa01110 Biosynthesis of secondary metabolites	Os04g0486600	IR64	-1.57011	Down Regulated	Similar to Glyceraldehyde-3-phosphate dehydrogenase, cytosolic 3 (EC 1.2.1.12).					dosa01110 Biosynthesis of secondary metabolites	Os09g0419200	2.19698	Up Regulated	NAD(P)-binding domain containing protein.			dosa01110 Biosynthesis of secondary metabolites	Os09g0419200	2.19698	Up Regulated	NAD(P)-binding domain containing protein.
dosa01110 Biosynthesis of secondary metabolites	Os04g0498700	cultivar 996	2.30766	Up Regulated	Haem peroxidase family protein.					dosa01110 Biosynthesis of secondary metabolites	Os09g0421300	2.82029	Up Regulated	Phospholipase D lambda.			dosa01110 Biosynthesis of secondary metabolites	Os09g0421300	2.82029	Up Regulated	Phospholipase D lambda.
dosa01110 Biosynthesis of secondary metabolites	Os04g0518100	cultivar 996	4.01811	Up Regulated	Phenylalanine ammonia-lyase.					dosa01110 Biosynthesis of secondary metabolites	Os09g0440300	1.80326	Up Regulated	Similar to Aldehyde dehydrogenase family 7 member A1 (EC 1.2.1.3) (Antiquitin 1) (Matured fruit 60 kDa protein) (MF-60).			dosa01110 Biosynthesis of secondary metabolites	Os09g0440300	1.80326	Up Regulated	Similar to Aldehyde dehydrogenase family 7 member A1 (EC 1.2.1.3) (Antiquitin 1) (Matured fruit 60 kDa protein) (MF-60).
dosa01110 Biosynthesis of secondary metabolites	Os04g0518400	cultivar 996	-1.09563	Down Regulated	Similar to Phenylalanine ammonia-lyase (Fragment).					dosa01110 Biosynthesis of secondary metabolites	Os09g0471100	-2.11451	Down Regulated	Similar to Peroxidase 17 precursor (EC 1.11.1.7) (Atperox P17) (ATP25a).
dosa01110 Biosynthesis of secondary metabolites	Os04g0540600	cultivar 996	-2.42243	Down Regulated	Aldehyde dehydrogenase domain containing protein.					dosa01110 Biosynthesis of secondary metabolites	Os09g0490400	3.83583	Up Regulated	Beta-glucosidase 29.			dosa01110 Biosynthesis of secondary metabolites	Os09g0490400	3.83583	Up Regulated	Beta-glucosidase 29.
dosa01110 Biosynthesis of secondary metabolites	Os04g0551200	cultivar 996	1.70427	Up Regulated	Similar to Cytoplasmic malate dehydrogenase.					dosa01110 Biosynthesis of secondary metabolites	Os09g0505700	2.32759	Up Regulated	Aldolase-type TIM barrel domain containing protein.			dosa01110 Biosynthesis of secondary metabolites	Os09g0505700	2.32759	Up Regulated	Aldolase-type TIM barrel domain containing protein.
dosa01110 Biosynthesis of secondary metabolites	Os04g0650700	cultivar 996	-1.5279	Down Regulated	Similar to OSIGBa0113E10.3 protein.					dosa01110 Biosynthesis of secondary metabolites	Os09g0569100	-2.17802	Down Regulated	Haloacid dehalogenase-like hydrolase domain containing protein.
dosa01110 Biosynthesis of secondary metabolites	Os05g0135200	cultivar 996	2.40055	Up Regulated	Plant peroxidase domain containing protein.					dosa01110 Biosynthesis of secondary metabolites	Os10g0430200	-1.78446	Down Regulated	Similar to Sinapyl alcohol dehydrogenase.
dosa01110 Biosynthesis of secondary metabolites	Os05g0156700	cultivar 996	-2.20117	Down Regulated	Similar to Dihydrolipoyl dehydrogenase.					dosa01110 Biosynthesis of secondary metabolites	Os11g0143200	-1.59283	Down Regulated	Similar to Cytochrome P450 90A1 (EC 1.14.-.-).
dosa01110 Biosynthesis of secondary metabolites	Os05g0171000	cultivar 996	-1.52594	Down Regulated	Phospholipase D2 (EC 3.1.4.4).					dosa01110 Biosynthesis of secondary metabolites	Os11g0186900	1.72119	Up Regulated	Similar to 1-aminocyclopropane-1-carboxylate oxidase (EC 1.14.17.4) (ACC oxidase) (Ethylene-forming enzyme) (EFE).			dosa01110 Biosynthesis of secondary metabolites	Os11g0186900	1.72119	Up Regulated	Similar to 1-aminocyclopropane-1-carboxylate oxidase (EC 1.14.17.4) (ACC oxidase) (Ethylene-forming enzyme) (EFE).
dosa01110 Biosynthesis of secondary metabolites	Os05g0438600	cultivar 996	1.81933	Up Regulated	Fructose-1,6-bisphosphatase class 1/Sedoheputulose-1,7-bisphosphatase domain containing protein.					dosa01110 Biosynthesis of secondary metabolites	Os11g0572700	-1.81452	Down Regulated	Similar to Carotenoid isomerase 1.
dosa01110 Biosynthesis of secondary metabolites	Os05g0449600	cultivar 996	-1.73209	Down Regulated	Similar to glycosyl hydrolase family 3 protein.					dosa01110 Biosynthesis of secondary metabolites	Os11g0661600	-1.94964	Down Regulated	Similar to Peroxidase (EC 1.11.1.7).
dosa01110 Biosynthesis of secondary metabolites	Os05g0524400	cultivar 996	-2.98464	Down Regulated	Phosphofructokinase family protein.					dosa01110 Biosynthesis of secondary metabolites	Os11g0707600	-2.72877	Down Regulated	Similar to Sterol 4-alpha-methyl-oxidase (Fragment).
dosa01110 Biosynthesis of secondary metabolites	Os05g0526900	cultivar 996	1.84407	Up Regulated	UDP-glucuronosyl/UDP-glucosyltransferase family protein.					dosa01110 Biosynthesis of secondary metabolites	Os12g0111800	-1.74192	Down Regulated	Similar to Class III peroxidase 136.
dosa01110 Biosynthesis of secondary metabolites	Os05g0551700	cultivar 996	2.83629	Up Regulated	tRNA isopentenyltransferase family protein.					dosa01110 Biosynthesis of secondary metabolites	Os12g0197100	2.19894	Up Regulated	Pre-ATP-grasp fold domain containing protein.			dosa01110 Biosynthesis of secondary metabolites	Os12g0197100	2.19894	Up Regulated	Pre-ATP-grasp fold domain containing protein.
dosa01110 Biosynthesis of secondary metabolites	Os05g0574600	Moroberekan	-1.19188	Down Regulated	Similar to 3-ketoacyl-CoA synthase.					dosa01110 Biosynthesis of secondary metabolites	Os12g0224000	-2.10698	Down Regulated	Similar to Diacylglycerol kinase 1 (EC 2.7.1.107) (Diglyceride kinase 1) (DGK 1) (DAG kinase 1).
dosa01110 Biosynthesis of secondary metabolites	Os06g0110000	Moroberekan	-1.40487	Down Regulated	Similar to DWARF3 (Fragment).					dosa01110 Biosynthesis of secondary metabolites	Os12g0236400	2.75452	Up Regulated	Adenylate kinase A (EC 2.7.4.3) (ATP-AMP transphosphorylase).			dosa01110 Biosynthesis of secondary metabolites	Os12g0236400	2.75452	Up Regulated	Adenylate kinase A (EC 2.7.4.3) (ATP-AMP transphosphorylase).
dosa01110 Biosynthesis of secondary metabolites	Os06g0129700	cultivar 996	-3.21581	Down Regulated	NUDIX hydrolase domain containing protein.					dosa01110 Biosynthesis of secondary metabolites	Os12g0240900	1.68728	Up Regulated	Similar to Eugenol O-methyltransferase.			dosa01110 Biosynthesis of secondary metabolites	Os12g0240900	1.68728	Up Regulated	Similar to Eugenol O-methyltransferase.
dosa01110 Biosynthesis of secondary metabolites	Os06g0149700	cultivar 996	-1.69033	Down Regulated	Cysteine synthase (EC 4.2.99.8).					dosa01110 Biosynthesis of secondary metabolites	Os12g0607000	-1.63601	Down Regulated	Similar to homocysteine S-methyltransferase-2.
dosa01110 Biosynthesis of secondary metabolites	Os06g0165800	cultivar 996	-1.68944	Down Regulated	Similar to Caffeoyl-CoA 3-O-methyltransferase (Fragment).					dosa01200 Carbon metabolism	Os01g0159400	-3.45344	Down Regulated	Similar to Acyl-coenzyme A oxidase 4, peroxisomal (EC 1.3.3.6) (AOX 4) (Short- chain acyl-CoA oxidase) (SAOX) (AtCX4) (G6p) (AtG6).
dosa01110 Biosynthesis of secondary metabolites	Os06g0192100	cultivar 996	2.32876	Up Regulated	Similar to UDP-glucose flavonoid-3-O-glucosyltransferase.					dosa01200 Carbon metabolism	Os01g0742500	2.08225	Up Regulated	Similar to Hexokinase.			dosa01200 Carbon metabolism	Os01g0742500	2.08225	Up Regulated	Similar to Hexokinase.
dosa01110 Biosynthesis of secondary metabolites	Os06g0215500	cultivar 996	-1.93493	Down Regulated	Similar to Oxo-phytodienoic acid reductase.					dosa01200 Carbon metabolism	Os01g0760600	1.9011	Up Regulated	Aspartate aminotransferase, cytoplasmic (EC 2.6.1.1) (Transaminase A).			dosa01200 Carbon metabolism	Os01g0760600	1.9011	Up Regulated	Aspartate aminotransferase, cytoplasmic (EC 2.6.1.1) (Transaminase A).
dosa01110 Biosynthesis of secondary metabolites	Os06g0260500	cultivar 996	2.30911	Up Regulated	Similar to 3-ketoacyl-CoA synthase.					dosa01200 Carbon metabolism	Os01g0841600	-1.01416	Down Regulated	Similar to Triosephosphate isomerase, cytosolic (EC 5.3.1.1) (TIM) (Triose- phosphate isomerase).
dosa01110 Biosynthesis of secondary metabolites	Os06g0299200	cultivar 996	2.985	Up Regulated	Similar to H0207B04.1 protein.					dosa01200 Carbon metabolism	Os02g0751800	1.77459	Up Regulated	Phosphoglycerate mutase 1 family protein.			dosa01200 Carbon metabolism	Os02g0751800	1.77459	Up Regulated	Phosphoglycerate mutase 1 family protein.
dosa01110 Biosynthesis of secondary metabolites	Os06g0367100	cultivar 996	1.28972	Up Regulated	Glycoside hydrolase, subgroup, catalytic core domain containing protein.					dosa01200 Carbon metabolism	Os03g0645100	-1.33518	Down Regulated	Similar to pyruvate dehydrogenase E1 component subunit beta.
dosa01110 Biosynthesis of secondary metabolites	Os06g0546500	cultivar 996	2.72449	Up Regulated	Similar to Class III peroxidase GvPx2b (Fragment).					dosa01200 Carbon metabolism	Os03g0773800	4.55377	Up Regulated	Similar to Malate dehydrogenase, glyoxysomal precursor (EC 1.1.1.37) (mbNAD-MDH).			dosa01200 Carbon metabolism	Os03g0773800	4.55377	Up Regulated	Similar to Malate dehydrogenase, glyoxysomal precursor (EC 1.1.1.37) (mbNAD-MDH).
dosa01110 Biosynthesis of secondary metabolites	Os06g0548000	cultivar 996	1.02024	Up Regulated	Aspartate aminotransferase (EC 2.6.1.1).					dosa01200 Carbon metabolism	Os04g0469500	-2.17433	Down Regulated	Similar to OSIGBa0124N08.2 protein.
dosa01110 Biosynthesis of secondary metabolites	Os06g0548200	cultivar 996	2.37466	Up Regulated	FAD linked oxidase, N-terminal domain containing protein.					dosa01200 Carbon metabolism	Os04g0551200	1.70427	Up Regulated	Similar to Cytoplasmic malate dehydrogenase.			dosa01200 Carbon metabolism	Os04g0551200	1.70427	Up Regulated	Similar to Cytoplasmic malate dehydrogenase.
dosa01110 Biosynthesis of secondary metabolites	Os06g0569500	cultivar 996	1.88999	Up Regulated	Similar to Ent-kaurene oxidase 1 (Fragment).					dosa01200 Carbon metabolism	Os04g0650800	1.34486	Up Regulated	Similar to Phosphoglycerate dehydrogenase.			dosa01200 Carbon metabolism	Os04g0650800	1.34486	Up Regulated	Similar to Phosphoglycerate dehydrogenase.
dosa01110 Biosynthesis of secondary metabolites	Os06g0626700	cultivar 996	3.04858	Up Regulated	Isopenicillin N synthase family protein.					dosa01200 Carbon metabolism	Os05g0156700	-2.20117	Down Regulated	Similar to Dihydrolipoyl dehydrogenase.
dosa01110 Biosynthesis of secondary metabolites	Os06g0632200	cultivar 996	1.81567	Up Regulated	Similar to tryptophan synthase-related.					dosa01200 Carbon metabolism	Os05g0438600	1.81933	Up Regulated	Fructose-1,6-bisphosphatase class 1/Sedoheputulose-1,7-bisphosphatase domain containing protein.			dosa01200 Carbon metabolism	Os05g0438600	1.81933	Up Regulated	Fructose-1,6-bisphosphatase class 1/Sedoheputulose-1,7-bisphosphatase domain containing protein.
dosa01110 Biosynthesis of secondary metabolites	Os06g0656500	cultivar 996	2.13413	Up Regulated	Similar to 4-coumarate--CoA ligase 1 (EC 6.2.1.12) (4CL 1) (4-coumaroyl-CoA synthase 1) (Clone 4CL14) (Fragment).					dosa01200 Carbon metabolism	Os05g0524400	-2.98464	Down Regulated	Phosphofructokinase family protein.
dosa01110 Biosynthesis of secondary metabolites	Os06g0668200	N22	1.36066	Up Regulated	Similar to Phosphoglycerate kinase, cytosolic (EC 2.7.2.3).					dosa01200 Carbon metabolism	Os06g0149700	-1.69033	Down Regulated	Cysteine synthase (EC 4.2.99.8).
dosa01110 Biosynthesis of secondary metabolites	Os07g0104500	cultivar 996	1.73667	Up Regulated	Haem peroxidase, plant/fungal/bacterial family protein.					dosa01200 Carbon metabolism	Os06g0548000	1.02024	Up Regulated	Aspartate aminotransferase (EC 2.6.1.1).			dosa01200 Carbon metabolism	Os06g0548000	1.02024	Up Regulated	Aspartate aminotransferase (EC 2.6.1.1).
dosa01110 Biosynthesis of secondary metabolites	Os07g0260400	cultivar 996	1.57445	Up Regulated	Similar to Phospholipase D nu-2 (Fragment).					dosa01200 Carbon metabolism	Os06g0655100	-3.027	Down Regulated	Similar to D-3-phosphoglycerate dehydrogenase.
dosa01110 Biosynthesis of secondary metabolites	Os07g0585600	cultivar 996	-1.98076	Down Regulated	Similar to N-acetyl-glutamate synthase.					dosa01200 Carbon metabolism	Os06g0677400	2.22938	Up Regulated	3-hydroxyisobutyrate dehydrogenase domain containing protein.			dosa01200 Carbon metabolism	Os06g0677400	2.22938	Up Regulated	3-hydroxyisobutyrate dehydrogenase domain containing protein.
dosa01110 Biosynthesis of secondary metabolites	Os07g0616500	cultivar 996	-2.4495	Down Regulated	Similar to (S)-2-hydroxy-acid oxidase, peroxisomal (EC 1.1.3.15) (Glycolate oxidase) (GOX) (Short chain alpha-hydroxy acid oxidase).					dosa01200 Carbon metabolism	Os07g0188800	1.74394	Up Regulated	Similar to Methylmalonate-semialdehyde dehydrogenase (EC 1.2.1.27).			dosa01200 Carbon metabolism	Os07g0188800	1.74394	Up Regulated	Similar to Methylmalonate-semialdehyde dehydrogenase (EC 1.2.1.27).
dosa01110 Biosynthesis of secondary metabolites	Os07g0622200	cultivar 996	2.07929	Up Regulated	Similar to M-160-u1_1 (Fragment).					dosa01200 Carbon metabolism	Os07g0496200	1.27418	Up Regulated	Similar to NAD-dependent malic enzyme 62 kDa isoform, mitochondrial precursor (EC 1.1.1.39) (NAD-ME).			dosa01200 Carbon metabolism	Os07g0496200	1.27418	Up Regulated	Similar to NAD-dependent malic enzyme 62 kDa isoform, mitochondrial precursor (EC 1.1.1.39) (NAD-ME).
dosa01110 Biosynthesis of secondary metabolites	Os07g0656200	cultivar 996	3.45867	Up Regulated	Similar to Beta-glucosidase 26.					dosa01200 Carbon metabolism	Os07g0616500	-2.4495	Down Regulated	Similar to (S)-2-hydroxy-acid oxidase, peroxisomal (EC 1.1.3.15) (Glycolate oxidase) (GOX) (Short chain alpha-hydroxy acid oxidase).
dosa01110 Biosynthesis of secondary metabolites	Os07g0677100	cultivar 996	-1.76554	Down Regulated	Peroxidase.					dosa01200 Carbon metabolism	Os08g0154300	1.57186	Up Regulated	Aldolase-type TIM barrel domain containing protein.			dosa01200 Carbon metabolism	Os08g0154300	1.57186	Up Regulated	Aldolase-type TIM barrel domain containing protein.
dosa01110 Biosynthesis of secondary metabolites	Os07g0677600	cultivar 996	-1.07461	Down Regulated	Similar to Cationic peroxidase.					dosa01200 Carbon metabolism	Os08g0431300	-2.66724	Down Regulated	Similar to Dihydrolipoamide S-acetyltransferase.
dosa01110 Biosynthesis of secondary metabolites	Os08g0139200	cultivar 996	1.35519	Up Regulated	Similar to F-171-b1_1 (Fragment).					dosa01200 Carbon metabolism	Os09g0505700	2.32759	Up Regulated	Aldolase-type TIM barrel domain containing protein.			dosa01200 Carbon metabolism	Os09g0505700	2.32759	Up Regulated	Aldolase-type TIM barrel domain containing protein.
dosa01110 Biosynthesis of secondary metabolites	Os08g0154300	cultivar 996	1.57186	Up Regulated	Aldolase-type TIM barrel domain containing protein.					dosa01200 Carbon metabolism	Os10g0390500	-3.78706	Down Regulated	Similar to Alanine aminotransferase.
dosa01110 Biosynthesis of secondary metabolites	Os08g0270400	cultivar 996	-2.78814	Down Regulated	Similar to Cinnamyl alcohol dehydrogenase.					dosa00940 Phenylpropanoid biosynthesis	Os01g0378100	1.54012	Up Regulated	Plant peroxidase domain containing protein.			dosa00940 Phenylpropanoid biosynthesis	Os01g0378100	1.54012	Up Regulated	Plant peroxidase domain containing protein.
dosa01110 Biosynthesis of secondary metabolites	Os08g0359100	cultivar 996	1.61338	Up Regulated	Similar to Lipid phosphate phosphatase 2 (EC 3.1.3.-) (AtLPP2) (Phosphatidic acid phosphatase 2) (AtPAP2) (Prenyl diphosphate phosphatase).					dosa00940 Phenylpropanoid biosynthesis	Os01g0591300	1.83872	Up Regulated	Similar to Cytosolic aldehyde dehydrogenase RF2D.			dosa00940 Phenylpropanoid biosynthesis	Os01g0591300	1.83872	Up Regulated	Similar to Cytosolic aldehyde dehydrogenase RF2D.
dosa01110 Biosynthesis of secondary metabolites	Os08g0388900	cultivar 996	-2.37505	Down Regulated	Similar to para-hydroxybenzoate--polyprenyltransferase.					dosa00940 Phenylpropanoid biosynthesis	Os02g0180700	-2.34194	Down Regulated	Similar to Cinnamoyl-CoA reductase (EC 1.2.1.44).
dosa01110 Biosynthesis of secondary metabolites	Os08g0431300	cultivar 996	-2.66724	Down Regulated	Similar to Dihydrolipoamide S-acetyltransferase.					dosa00940 Phenylpropanoid biosynthesis	Os02g0240300	1.89681	Up Regulated	Similar to Class III peroxidase GvPx2b (Fragment).			dosa00940 Phenylpropanoid biosynthesis	Os02g0240300	1.89681	Up Regulated	Similar to Class III peroxidase GvPx2b (Fragment).
dosa01110 Biosynthesis of secondary metabolites	Os08g0448000	cultivar 996	-1.79022	Down Regulated	Similar to 4-coumarate--CoA ligase 1 (EC 6.2.1.12) (4CL 1) (4-coumaroyl-CoA synthase 1) (Clone 4CL14) (Fragment).					dosa00940 Phenylpropanoid biosynthesis	Os02g0626400	-1.2588	Down Regulated	Phenylalanine ammonia-lyase (EC 4.3.1.5).
dosa01110 Biosynthesis of secondary metabolites	Os08g0465800	cultivar 996	-2.76337	Down Regulated	Similar to Glutamate decarboxylase.					dosa00940 Phenylpropanoid biosynthesis	Os02g0812000	4.96288	Up Regulated	NAD(P)-binding domain containing protein.			dosa00940 Phenylpropanoid biosynthesis	Os02g0812000	4.96288	Up Regulated	NAD(P)-binding domain containing protein.
dosa01110 Biosynthesis of secondary metabolites	Os08g0502700	IR64	1.66262	Up Regulated	Pyridoxal phosphate-dependent transferase, major region, subdomain 1 domain containing protein.					dosa00940 Phenylpropanoid biosynthesis	Os03g0152400	-1.66958	Down Regulated	Similar to 4-coumarate--CoA ligase-like 1.
dosa01110 Biosynthesis of secondary metabolites	Os08g0508800	cultivar 996	-1.75605	Down Regulated	Lipoxygenase, chloroplast precursor (EC 1.13.11.12).					dosa00940 Phenylpropanoid biosynthesis	Os03g0368000	1.63436	Up Regulated	Similar to Peroxidase 1.			dosa00940 Phenylpropanoid biosynthesis	Os03g0368000	1.63436	Up Regulated	Similar to Peroxidase 1.
dosa01110 Biosynthesis of secondary metabolites	Os09g0297000	cultivar 996	1.79123	Up Regulated	Similar to Ferrochelatase.					dosa00940 Phenylpropanoid biosynthesis	Os03g0434800	-1.61742	Down Regulated	Similar to Peroxidase 2.
dosa01110 Biosynthesis of secondary metabolites	Os09g0360500	cultivar 996	-1.5578	Down Regulated	Thiolase-like, subgroup domain containing protein.					dosa00940 Phenylpropanoid biosynthesis	Os03g0762300	1.53511	Up Regulated	Similar to Peroxidase 51 precursor (EC 1.11.1.7) (Atperox P51) (ATP37).			dosa00940 Phenylpropanoid biosynthesis	Os03g0762300	1.53511	Up Regulated	Similar to Peroxidase 51 precursor (EC 1.11.1.7) (Atperox P51) (ATP37).
dosa01110 Biosynthesis of secondary metabolites	Os09g0400000	cultivar 996	-2.07246	Down Regulated	Cinnamyl alcohol dehydrogenase (EC 1.1.1.195).					dosa00940 Phenylpropanoid biosynthesis	Os04g0498700	2.30766	Up Regulated	Haem peroxidase family protein.			dosa00940 Phenylpropanoid biosynthesis	Os04g0498700	2.30766	Up Regulated	Haem peroxidase family protein.
dosa01110 Biosynthesis of secondary metabolites	Os09g0419200	cultivar 996	2.19698	Up Regulated	NAD(P)-binding domain containing protein.					dosa00940 Phenylpropanoid biosynthesis	Os04g0518100	4.01811	Up Regulated	Phenylalanine ammonia-lyase.			dosa00940 Phenylpropanoid biosynthesis	Os04g0518100	4.01811	Up Regulated	Phenylalanine ammonia-lyase.
dosa01110 Biosynthesis of secondary metabolites	Os09g0421300	cultivar 996	2.82029	Up Regulated	Phospholipase D lambda.					dosa00940 Phenylpropanoid biosynthesis	Os04g0518400	-1.09563	Down Regulated	Similar to Phenylalanine ammonia-lyase (Fragment).
dosa01110 Biosynthesis of secondary metabolites	Os09g0440300	cultivar 996	1.80326	Up Regulated	Similar to Aldehyde dehydrogenase family 7 member A1 (EC 1.2.1.3) (Antiquitin 1) (Matured fruit 60 kDa protein) (MF-60).					dosa00940 Phenylpropanoid biosynthesis	Os05g0135200	2.40055	Up Regulated	Plant peroxidase domain containing protein.			dosa00940 Phenylpropanoid biosynthesis	Os05g0135200	2.40055	Up Regulated	Plant peroxidase domain containing protein.
dosa01110 Biosynthesis of secondary metabolites	Os09g0471100	cultivar 996	-2.11451	Down Regulated	Similar to Peroxidase 17 precursor (EC 1.11.1.7) (Atperox P17) (ATP25a).					dosa00940 Phenylpropanoid biosynthesis	Os05g0449600	-1.73209	Down Regulated	Similar to glycosyl hydrolase family 3 protein.
dosa01110 Biosynthesis of secondary metabolites	Os09g0490400	cultivar 996	3.83583	Up Regulated	Beta-glucosidase 29.					dosa00940 Phenylpropanoid biosynthesis	Os06g0165800	-1.68944	Down Regulated	Similar to Caffeoyl-CoA 3-O-methyltransferase (Fragment).
dosa01110 Biosynthesis of secondary metabolites	Os09g0505700	cultivar 996	2.32759	Up Regulated	Aldolase-type TIM barrel domain containing protein.					dosa00940 Phenylpropanoid biosynthesis	Os06g0546500	2.72449	Up Regulated	Similar to Class III peroxidase GvPx2b (Fragment).			dosa00940 Phenylpropanoid biosynthesis	Os06g0546500	2.72449	Up Regulated	Similar to Class III peroxidase GvPx2b (Fragment).
dosa01110 Biosynthesis of secondary metabolites	Os09g0569100	cultivar 996	-2.17802	Down Regulated	Haloacid dehalogenase-like hydrolase domain containing protein.					dosa00940 Phenylpropanoid biosynthesis	Os06g0548200	2.37466	Up Regulated	FAD linked oxidase, N-terminal domain containing protein.			dosa00940 Phenylpropanoid biosynthesis	Os06g0548200	2.37466	Up Regulated	FAD linked oxidase, N-terminal domain containing protein.
dosa01110 Biosynthesis of secondary metabolites	Os10g0163340	Moroberekan	-1.06801	Down Regulated	Similar to Cytosolic aldolase.					dosa00940 Phenylpropanoid biosynthesis	Os06g0656500	2.13413	Up Regulated	Similar to 4-coumarate--CoA ligase 1 (EC 6.2.1.12) (4CL 1) (4-coumaroyl-CoA synthase 1) (Clone 4CL14) (Fragment).			dosa00940 Phenylpropanoid biosynthesis	Os06g0656500	2.13413	Up Regulated	Similar to 4-coumarate--CoA ligase 1 (EC 6.2.1.12) (4CL 1) (4-coumaroyl-CoA synthase 1) (Clone 4CL14) (Fragment).
dosa01110 Biosynthesis of secondary metabolites	Os10g0356000	N22	1.73855	Up Regulated	Similar to ribulose-1,5-bisphosphate carboxylase/oxygenase large subunit.					dosa00940 Phenylpropanoid biosynthesis	Os07g0104500	1.73667	Up Regulated	Haem peroxidase, plant/fungal/bacterial family protein.			dosa00940 Phenylpropanoid biosynthesis	Os07g0104500	1.73667	Up Regulated	Haem peroxidase, plant/fungal/bacterial family protein.
dosa01110 Biosynthesis of secondary metabolites	Os10g0430200	cultivar 996	-1.78446	Down Regulated	Similar to Sinapyl alcohol dehydrogenase.					dosa00940 Phenylpropanoid biosynthesis	Os07g0656200	3.45867	Up Regulated	Similar to Beta-glucosidase 26.			dosa00940 Phenylpropanoid biosynthesis	Os07g0656200	3.45867	Up Regulated	Similar to Beta-glucosidase 26.
dosa01110 Biosynthesis of secondary metabolites	Os11g0143200	cultivar 996	-1.59283	Down Regulated	Similar to Cytochrome P450 90A1 (EC 1.14.-.-).					dosa00940 Phenylpropanoid biosynthesis	Os07g0677100	-1.76554	Down Regulated	Peroxidase.
dosa01110 Biosynthesis of secondary metabolites	Os11g0186900	cultivar 996	1.72119	Up Regulated	Similar to 1-aminocyclopropane-1-carboxylate oxidase (EC 1.14.17.4) (ACC oxidase) (Ethylene-forming enzyme) (EFE).					dosa00940 Phenylpropanoid biosynthesis	Os07g0677600	-1.07461	Down Regulated	Similar to Cationic peroxidase.
dosa01110 Biosynthesis of secondary metabolites	Os11g0572700	cultivar 996	-1.81452	Down Regulated	Similar to Carotenoid isomerase 1.					dosa00940 Phenylpropanoid biosynthesis	Os08g0270400	-2.78814	Down Regulated	Similar to Cinnamyl alcohol dehydrogenase.
dosa01110 Biosynthesis of secondary metabolites	Os11g0661600	cultivar 996	-1.94964	Down Regulated	Similar to Peroxidase (EC 1.11.1.7).					dosa00940 Phenylpropanoid biosynthesis	Os08g0448000	-1.79022	Down Regulated	Similar to 4-coumarate--CoA ligase 1 (EC 6.2.1.12) (4CL 1) (4-coumaroyl-CoA synthase 1) (Clone 4CL14) (Fragment).
dosa01110 Biosynthesis of secondary metabolites	Os11g0707600	cultivar 996	-2.72877	Down Regulated	Similar to Sterol 4-alpha-methyl-oxidase (Fragment).					dosa00940 Phenylpropanoid biosynthesis	Os09g0400000	-2.07246	Down Regulated	Cinnamyl alcohol dehydrogenase (EC 1.1.1.195).
dosa01110 Biosynthesis of secondary metabolites	Os12g0111800	cultivar 996	-1.74192	Down Regulated	Similar to Class III peroxidase 136.					dosa00940 Phenylpropanoid biosynthesis	Os09g0419200	2.19698	Up Regulated	NAD(P)-binding domain containing protein.			dosa00940 Phenylpropanoid biosynthesis	Os09g0419200	2.19698	Up Regulated	NAD(P)-binding domain containing protein.
dosa01110 Biosynthesis of secondary metabolites	Os12g0197100	cultivar 996	2.19894	Up Regulated	Pre-ATP-grasp fold domain containing protein.					dosa00940 Phenylpropanoid biosynthesis	Os09g0471100	-2.11451	Down Regulated	Similar to Peroxidase 17 precursor (EC 1.11.1.7) (Atperox P17) (ATP25a).
dosa01110 Biosynthesis of secondary metabolites	Os12g0224000	cultivar 996	-2.10698	Down Regulated	Similar to Diacylglycerol kinase 1 (EC 2.7.1.107) (Diglyceride kinase 1) (DGK 1) (DAG kinase 1).					dosa00940 Phenylpropanoid biosynthesis	Os09g0490400	3.83583	Up Regulated	Beta-glucosidase 29.			dosa00940 Phenylpropanoid biosynthesis	Os09g0490400	3.83583	Up Regulated	Beta-glucosidase 29.
dosa01110 Biosynthesis of secondary metabolites	Os12g0236400	cultivar 996	2.75452	Up Regulated	Adenylate kinase A (EC 2.7.4.3) (ATP-AMP transphosphorylase).					dosa00940 Phenylpropanoid biosynthesis	Os11g0661600	-1.94964	Down Regulated	Similar to Peroxidase (EC 1.11.1.7).
dosa01110 Biosynthesis of secondary metabolites	Os12g0240900	cultivar 996	1.68728	Up Regulated	Similar to Eugenol O-methyltransferase.					dosa00940 Phenylpropanoid biosynthesis	Os12g0111800	-1.74192	Down Regulated	Similar to Class III peroxidase 136.
dosa01110 Biosynthesis of secondary metabolites	Os12g0291100	IR64	1.09442	Up Regulated	Similar to Petunia ribulose 1,5-bisphosphate carboxylase small subunit mRNA (clone pSSU 51), partial cds. (Fragment).					dosa03010 Ribosome	Os01g0593500	1.82987	Up Regulated	Ribosomal protein L25 family protein.			dosa03010 Ribosome	Os01g0593500	1.82987	Up Regulated	Ribosomal protein L25 family protein.
dosa01110 Biosynthesis of secondary metabolites	Os12g0292400	IR64	1.13418	Up Regulated	Similar to Petunia ribulose 1,5-bisphosphate carboxylase small subunit mRNA (clone pSSU 51), partial cds. (Fragment).					dosa03010 Ribosome	Os01g0662300	-1.86031	Down Regulated	Similar to Isoform 2 of 50S ribosomal protein L12, chloroplastic.
dosa01110 Biosynthesis of secondary metabolites	Os12g0420100	Moroberekan	-1.12333	Down Regulated	Similar to Beta-glucosidase.					dosa03010 Ribosome	Os01g0679700	-4.41392	Down Regulated	Similar to 60S ribosomal protein L37a.
dosa01110 Biosynthesis of secondary metabolites	Os12g0607000	cultivar 996	-1.63601	Down Regulated	Similar to homocysteine S-methyltransferase-2.					dosa03010 Ribosome	Os01g0749200	-2.31038	Down Regulated	Similar to 50S ribosomal protein L13.
dosa01110 Biosynthesis of secondary metabolites	Os12g0623900	IR64	-1.87153	Down Regulated	Similar to Ethylene-responsive methionine synthase (Fragment).					dosa03010 Ribosome	Os01g0860300	2.22401	Up Regulated	Similar to Ribosomal protein L1.			dosa03010 Ribosome	Os01g0860300	2.22401	Up Regulated	Similar to Ribosomal protein L1.
dosa01200 Carbon metabolism	Os01g0159400	cultivar 996	-3.45344	Down Regulated	Similar to Acyl-coenzyme A oxidase 4, peroxisomal (EC 1.3.3.6) (AOX 4) (Short- chain acyl-CoA oxidase) (SAOX) (AtCX4) (G6p) (AtG6).					dosa03010 Ribosome	Os02g0489400	2.43603	Up Regulated	Similar to 40S ribosomal protein S8.			dosa03010 Ribosome	Os02g0489400	2.43603	Up Regulated	Similar to 40S ribosomal protein S8.
dosa01200 Carbon metabolism	Os01g0654500	IR64	-1.09656	Down Regulated	Similar to NADP-isocitrate dehydrogenase.					dosa03010 Ribosome	Os02g0524300	2.59435	Up Regulated	Similar to predicted protein.			dosa03010 Ribosome	Os02g0524300	2.59435	Up Regulated	Similar to predicted protein.
dosa01200 Carbon metabolism	Os01g0742500	cultivar 996	2.08225	Up Regulated	Similar to Hexokinase.					dosa03010 Ribosome	Os02g0796900	1.85572	Up Regulated	Similar to 60S ribosomal protein L39.			dosa03010 Ribosome	Os02g0796900	1.85572	Up Regulated	Similar to 60S ribosomal protein L39.
dosa01200 Carbon metabolism	Os01g0760600	cultivar 996	1.9011	Up Regulated	Aspartate aminotransferase, cytoplasmic (EC 2.6.1.1) (Transaminase A).					dosa03010 Ribosome	Os02g0814700	-3.35612	Down Regulated	Similar to Ribosomal Pr 117 (Fragment).
dosa01200 Carbon metabolism	Os01g0841600	cultivar 996	-1.01416	Down Regulated	Similar to Triosephosphate isomerase, cytosolic (EC 5.3.1.1) (TIM) (Triose- phosphate isomerase).					dosa03010 Ribosome	Os03g0196800	3.36942	Up Regulated	Similar to Cyanelle 30S ribosomal protein S10.			dosa03010 Ribosome	Os03g0196800	3.36942	Up Regulated	Similar to Cyanelle 30S ribosomal protein S10.
dosa01200 Carbon metabolism	Os02g0101500	IR64	1.37304	Up Regulated	Similar to NADH-dependent hydroxypyruvate reductase (EC 1.1.1.29) (Fragment).					dosa03010 Ribosome	Os03g0341100	2.95949	Up Regulated	Similar to 60S ribosomal protein L18.			dosa03010 Ribosome	Os03g0341100	2.95949	Up Regulated	Similar to 60S ribosomal protein L18.
dosa01200 Carbon metabolism	Os02g0169300	IR64	-1.44547	Down Regulated	Similar to Phosphoglycerate kinase, cytosolic (EC 2.7.2.3).					dosa03010 Ribosome	Os03g0343500	2.17336	Up Regulated	Similar to 60S ribosomal protein L22-2.			dosa03010 Ribosome	Os03g0343500	2.17336	Up Regulated	Similar to 60S ribosomal protein L22-2.
dosa01200 Carbon metabolism	Os02g0751800	cultivar 996	1.77459	Up Regulated	Phosphoglycerate mutase 1 family protein.					dosa03010 Ribosome	Os03g0598800	-2.1285	Down Regulated	Similar to Ribosomal protein L15.
dosa01200 Carbon metabolism	Os03g0645100	cultivar 996	-1.33518	Down Regulated	Similar to pyruvate dehydrogenase E1 component subunit beta.					dosa03010 Ribosome	Os03g0725000	2.18986	Up Regulated	Mitochondrial 60S ribosomal protein L6.			dosa03010 Ribosome	Os03g0725000	2.18986	Up Regulated	Mitochondrial 60S ribosomal protein L6.
dosa01200 Carbon metabolism	Os03g0773800	cultivar 996	4.55377	Up Regulated	Similar to Malate dehydrogenase, glyoxysomal precursor (EC 1.1.1.37) (mbNAD-MDH).					dosa03010 Ribosome	Os03g0816200	-2.09132	Down Regulated	Ribosomal protein S26e domain containing protein.
dosa01200 Carbon metabolism	Os03g0815200	IR64	-2.02303	Down Regulated	Similar to Methylenetetrahydrofolate reductase (EC 1.5.1.20).					dosa03010 Ribosome	Os04g0346100	1.82694	Up Regulated	Ribosomal protein S27.			dosa03010 Ribosome	Os04g0346100	1.82694	Up Regulated	Ribosomal protein S27.
dosa01200 Carbon metabolism	Os04g0469500	cultivar 996	-2.17433	Down Regulated	Similar to OSIGBa0124N08.2 protein.					dosa03010 Ribosome	Os04g0598200	-1.67924	Down Regulated	Similar to 60S ribosomal protein L12.
dosa01200 Carbon metabolism	Os04g0486600	IR64	-1.57011	Down Regulated	Similar to Glyceraldehyde-3-phosphate dehydrogenase, cytosolic 3 (EC 1.2.1.12).					dosa03010 Ribosome	Os05g0388500	-2.58597	Down Regulated	Similar to 50S ribosomal protein L1.
dosa01200 Carbon metabolism	Os04g0551200	cultivar 996	1.70427	Up Regulated	Similar to Cytoplasmic malate dehydrogenase.					dosa03010 Ribosome	Os05g0445500	-1.83293	Down Regulated	Similar to Acidic ribosomal protein (Fragment).
dosa01200 Carbon metabolism	Os04g0650800	cultivar 996	1.34486	Up Regulated	Similar to Phosphoglycerate dehydrogenase.					dosa03010 Ribosome	Os05g0477300	1.6159	Up Regulated	Ribosomal protein S26e domain containing protein.			dosa03010 Ribosome	Os05g0477300	1.6159	Up Regulated	Ribosomal protein S26e domain containing protein.
dosa01200 Carbon metabolism	Os05g0156700	cultivar 996	-2.20117	Down Regulated	Similar to Dihydrolipoyl dehydrogenase.					dosa03010 Ribosome	Os05g0556900	1.97767	Up Regulated	Ribosomal protein L35Ae family protein.			dosa03010 Ribosome	Os05g0556900	1.97767	Up Regulated	Ribosomal protein L35Ae family protein.
dosa01200 Carbon metabolism	Os05g0186300	Moroberekan	-1.04868	Down Regulated	Similar to NADP-malic enzyme.					dosa03010 Ribosome	Os06g0172600	1.53626	Up Regulated	Similar to predicted protein.			dosa03010 Ribosome	Os06g0172600	1.53626	Up Regulated	Similar to predicted protein.
dosa01200 Carbon metabolism	Os05g0438600	cultivar 996	1.81933	Up Regulated	Fructose-1,6-bisphosphatase class 1/Sedoheputulose-1,7-bisphosphatase domain containing protein.					dosa03010 Ribosome	Os06g0701400	3.48025	Up Regulated	Similar to 60S acidic ribosomal protein P3 (P1/P2-like) (P3A).			dosa03010 Ribosome	Os06g0701400	3.48025	Up Regulated	Similar to 60S acidic ribosomal protein P3 (P1/P2-like) (P3A).
dosa01200 Carbon metabolism	Os05g0524400	cultivar 996	-2.98464	Down Regulated	Phosphofructokinase family protein.					dosa03010 Ribosome	Os07g0150200	1.84793	Up Regulated	Similar to 40S ribosomal protein S12-1.			dosa03010 Ribosome	Os07g0150200	1.84793	Up Regulated	Similar to 40S ribosomal protein S12-1.
dosa01200 Carbon metabolism	Os06g0149700	cultivar 996	-1.69033	Down Regulated	Cysteine synthase (EC 4.2.99.8).					dosa03010 Ribosome	Os07g0565000	2.56765	Up Regulated	Similar to 40S ribosomal protein S11.			dosa03010 Ribosome	Os07g0565000	2.56765	Up Regulated	Similar to 40S ribosomal protein S11.
dosa01200 Carbon metabolism	Os06g0548000	cultivar 996	1.02024	Up Regulated	Aspartate aminotransferase (EC 2.6.1.1).					dosa03010 Ribosome	Os07g0674200	-1.68535	Down Regulated	Similar to 60S ribosomal protein L22-2.
dosa01200 Carbon metabolism	Os06g0655100	cultivar 996	-3.027	Down Regulated	Similar to D-3-phosphoglycerate dehydrogenase.					dosa03010 Ribosome	Os08g0207000	-1.60249	Down Regulated	Similar to 40S ribosomal protein S11.
dosa01200 Carbon metabolism	Os06g0668200	N22	1.36066	Up Regulated	Similar to Phosphoglycerate kinase, cytosolic (EC 2.7.2.3).					dosa03010 Ribosome	Os08g0558000	-3.5875	Down Regulated	Similar to Ribosomal protein.
dosa01200 Carbon metabolism	Os06g0677400	cultivar 996	2.22938	Up Regulated	3-hydroxyisobutyrate dehydrogenase domain containing protein.					dosa03010 Ribosome	Os10g0484400	-1.66051	Down Regulated	Ribosomal protein L18/L5 domain containing protein.
dosa01200 Carbon metabolism	Os07g0188800	cultivar 996	1.74394	Up Regulated	Similar to Methylmalonate-semialdehyde dehydrogenase (EC 1.2.1.27).					dosa03010 Ribosome	Os11g0602500	-1.55577	Down Regulated	Similar to 40S ribosomal protein S9.
dosa01200 Carbon metabolism	Os07g0496200	cultivar 996	1.27418	Up Regulated	Similar to NAD-dependent malic enzyme 62 kDa isoform, mitochondrial precursor (EC 1.1.1.39) (NAD-ME).					dosa03010 Ribosome	Os12g0517200	5.22061	Up Regulated	Mitochondrial ribosomal protein S10.			dosa03010 Ribosome	Os12g0517200	5.22061	Up Regulated	Mitochondrial ribosomal protein S10.
dosa01200 Carbon metabolism	Os07g0616500	cultivar 996	-2.4495	Down Regulated	Similar to (S)-2-hydroxy-acid oxidase, peroxisomal (EC 1.1.3.15) (Glycolate oxidase) (GOX) (Short chain alpha-hydroxy acid oxidase).					dosa04141 Protein processing in endoplasmic reticulum	Os01g0102700	1.9841	Up Regulated	Translocon-associated beta family protein.			dosa04141 Protein processing in endoplasmic reticulum	Os01g0102700	1.9841	Up Regulated	Translocon-associated beta family protein.
dosa01200 Carbon metabolism	Os08g0154300	cultivar 996	1.57186	Up Regulated	Aldolase-type TIM barrel domain containing protein.					dosa04141 Protein processing in endoplasmic reticulum	Os01g0276800	2.08412	Up Regulated	Mannose-6-phosphate receptor, binding domain containing protein.			dosa04141 Protein processing in endoplasmic reticulum	Os01g0276800	2.08412	Up Regulated	Mannose-6-phosphate receptor, binding domain containing protein.
dosa01200 Carbon metabolism	Os08g0431300	cultivar 996	-2.66724	Down Regulated	Similar to Dihydrolipoamide S-acetyltransferase.					dosa04141 Protein processing in endoplasmic reticulum	Os01g0369000	-3.28543	Down Regulated	Similar to Cullin-1.
dosa01200 Carbon metabolism	Os08g0502700	IR64	1.66262	Up Regulated	Pyridoxal phosphate-dependent transferase, major region, subdomain 1 domain containing protein.					dosa04141 Protein processing in endoplasmic reticulum	Os01g0921200	1.52805	Up Regulated	Similar to predicted protein.			dosa04141 Protein processing in endoplasmic reticulum	Os01g0921200	1.52805	Up Regulated	Similar to predicted protein.
dosa01200 Carbon metabolism	Os09g0505700	cultivar 996	2.32759	Up Regulated	Aldolase-type TIM barrel domain containing protein.					dosa04141 Protein processing in endoplasmic reticulum	Os02g0435000	1.81332	Up Regulated	Translocation protein Sec62 family protein.			dosa04141 Protein processing in endoplasmic reticulum	Os02g0435000	1.81332	Up Regulated	Translocation protein Sec62 family protein.
dosa01200 Carbon metabolism	Os10g0163340	Moroberekan	-1.06801	Down Regulated	Similar to Cytosolic aldolase.					dosa04141 Protein processing in endoplasmic reticulum	Os02g0782500	1.42629	Up Regulated	Similar to Small heat stress protein class CIII.			dosa04141 Protein processing in endoplasmic reticulum	Os02g0782500	1.42629	Up Regulated	Similar to Small heat stress protein class CIII.
dosa01200 Carbon metabolism	Os10g0356000	N22	1.73855	Up Regulated	Similar to ribulose-1,5-bisphosphate carboxylase/oxygenase large subunit.					dosa04141 Protein processing in endoplasmic reticulum	Os03g0266900	1.51036	Up Regulated	Low molecular mass heat shock protein Oshsp17.3.			dosa04141 Protein processing in endoplasmic reticulum	Os03g0266900	1.51036	Up Regulated	Low molecular mass heat shock protein Oshsp17.3.
dosa01200 Carbon metabolism	Os10g0390500	cultivar 996	-3.78706	Down Regulated	Similar to Alanine aminotransferase.					dosa04141 Protein processing in endoplasmic reticulum	Os03g0277300	1.88691	Up Regulated	Heat shock protein 70.			dosa04141 Protein processing in endoplasmic reticulum	Os03g0277300	1.88691	Up Regulated	Heat shock protein 70.
dosa01200 Carbon metabolism	Os12g0291100	IR64	1.09442	Up Regulated	Similar to Petunia ribulose 1,5-bisphosphate carboxylase small subunit mRNA (clone pSSU 51), partial cds. (Fragment).					dosa04141 Protein processing in endoplasmic reticulum	Os03g0822700	-1.96584	Down Regulated	Armadillo-like helical domain containing protein.
dosa01200 Carbon metabolism	Os12g0292400	IR64	1.13418	Up Regulated	Similar to Petunia ribulose 1,5-bisphosphate carboxylase small subunit mRNA (clone pSSU 51), partial cds. (Fragment).					dosa04141 Protein processing in endoplasmic reticulum	Os03g0832200	1.23255	Up Regulated	Similar to Calcium-binding protein precursor (Calreticulin).			dosa04141 Protein processing in endoplasmic reticulum	Os03g0832200	1.23255	Up Regulated	Similar to Calcium-binding protein precursor (Calreticulin).
dosa00940 Phenylpropanoid biosynthesis	Os01g0378100	cultivar 996	1.54012	Up Regulated	Plant peroxidase domain containing protein.					dosa04141 Protein processing in endoplasmic reticulum	Os05g0104900	1.73432	Up Regulated	Similar to STIP1 homology and U box-containing protein 1.			dosa04141 Protein processing in endoplasmic reticulum	Os05g0104900	1.73432	Up Regulated	Similar to STIP1 homology and U box-containing protein 1.
dosa00940 Phenylpropanoid biosynthesis	Os01g0591300	cultivar 996	1.83872	Up Regulated	Similar to Cytosolic aldehyde dehydrogenase RF2D.					dosa04141 Protein processing in endoplasmic reticulum	Os05g0303000	-1.90119	Down Regulated	Similar to Chloroplast heat shock protein 70.
dosa00940 Phenylpropanoid biosynthesis	Os02g0180700	cultivar 996	-2.34194	Down Regulated	Similar to Cinnamoyl-CoA reductase (EC 1.2.1.44).					dosa04141 Protein processing in endoplasmic reticulum	Os05g0507300	-1.37283	Down Regulated	Similar to Calreticulin-3.
dosa00940 Phenylpropanoid biosynthesis	Os02g0240300	cultivar 996	1.89681	Up Regulated	Similar to Class III peroxidase GvPx2b (Fragment).					dosa04141 Protein processing in endoplasmic reticulum	Os06g0163500	-1.63967	Down Regulated	Peptidase S8 and S53, subtilisin, kexin, sedolisin domain containing protein.
dosa00940 Phenylpropanoid biosynthesis	Os02g0626400	cultivar 996	-1.2588	Down Regulated	Phenylalanine ammonia-lyase (EC 4.3.1.5).					dosa04141 Protein processing in endoplasmic reticulum	Os06g0716700	3.27517	Up Regulated	Similar to Heat shock protein 90.			dosa04141 Protein processing in endoplasmic reticulum	Os06g0716700	3.27517	Up Regulated	Similar to Heat shock protein 90.
dosa00940 Phenylpropanoid biosynthesis	Os02g0741200	Moroberekan	-1.185	Down Regulated	Similar to Peroxidase 65 precursor (EC 1.11.1.7) (Atperox P65) (ATP43).					dosa04141 Protein processing in endoplasmic reticulum	Os07g0291200	-1.78495	Down Regulated	B-cell receptor-associated 31-like domain containing protein.
dosa00940 Phenylpropanoid biosynthesis	Os02g0812000	cultivar 996	4.96288	Up Regulated	NAD(P)-binding domain containing protein.					dosa04141 Protein processing in endoplasmic reticulum	Os07g0517100	-1.76704	Down Regulated	Heat shock protein Hsp20 domain containing protein.
dosa00940 Phenylpropanoid biosynthesis	Os03g0152300	N22	-1.12333	Down Regulated	Haem peroxidase family protein.					dosa04141 Protein processing in endoplasmic reticulum	Os08g0430200	2.626	Up Regulated	UV excision repair protein Rad23 family protein.			dosa04141 Protein processing in endoplasmic reticulum	Os08g0430200	2.626	Up Regulated	UV excision repair protein Rad23 family protein.
dosa00940 Phenylpropanoid biosynthesis	Os03g0152400	cultivar 996	-1.66958	Down Regulated	Similar to 4-coumarate--CoA ligase-like 1.					dosa04141 Protein processing in endoplasmic reticulum	Os09g0482600	1.86442	Up Regulated	Similar to Heat shock protein 81-3.			dosa04141 Protein processing in endoplasmic reticulum	Os09g0482600	1.86442	Up Regulated	Similar to Heat shock protein 81-3.
dosa00940 Phenylpropanoid biosynthesis	Os03g0368000	cultivar 996	1.63436	Up Regulated	Similar to Peroxidase 1.					dosa04141 Protein processing in endoplasmic reticulum	Os11g0199200	-2.12734	Down Regulated	Similar to Protein disulfide isomerase (Fragment).
dosa00940 Phenylpropanoid biosynthesis	Os03g0434800	cultivar 996	-1.61742	Down Regulated	Similar to Peroxidase 2.					dosa04141 Protein processing in endoplasmic reticulum	Os11g0610700	2.43228	Up Regulated	WD40 repeat-like domain containing protein.			dosa04141 Protein processing in endoplasmic reticulum	Os11g0610700	2.43228	Up Regulated	WD40 repeat-like domain containing protein.
dosa00940 Phenylpropanoid biosynthesis	Os03g0762300	cultivar 996	1.53511	Up Regulated	Similar to Peroxidase 51 precursor (EC 1.11.1.7) (Atperox P51) (ATP37).					dosa04075 Plant hormone signal transduction	Os01g0286100	4.95123	Up Regulated	Helix-loop-helix DNA-binding domain containing protein.			dosa04075 Plant hormone signal transduction	Os01g0286100	4.95123	Up Regulated	Helix-loop-helix DNA-binding domain containing protein.
dosa00940 Phenylpropanoid biosynthesis	Os04g0498700	cultivar 996	2.30766	Up Regulated	Haem peroxidase family protein.					dosa04075 Plant hormone signal transduction	Os01g0675700	-1.68618	Down Regulated	Similar to Auxin-responsive protein IAA14 (Indoleacetic acid-induced protein 14) (SOLITARY-ROOT protein).
dosa00940 Phenylpropanoid biosynthesis	Os04g0518100	cultivar 996	4.01811	Up Regulated	Phenylalanine ammonia-lyase.					dosa04075 Plant hormone signal transduction	Os01g0846300	2.00241	Up Regulated	Similar to Protein phosphatase 2C.			dosa04075 Plant hormone signal transduction	Os01g0846300	2.00241	Up Regulated	Similar to Protein phosphatase 2C.
dosa00940 Phenylpropanoid biosynthesis	Os04g0518400	cultivar 996	-1.09563	Down Regulated	Similar to Phenylalanine ammonia-lyase (Fragment).					dosa04075 Plant hormone signal transduction	Os01g0859300	-1.79297	Down Regulated	Similar to ABA response element binding factor (Fragment).
dosa00940 Phenylpropanoid biosynthesis	Os05g0135200	cultivar 996	2.40055	Up Regulated	Plant peroxidase domain containing protein.					dosa04075 Plant hormone signal transduction	Os02g0557800	1.21989	Up Regulated	A-type response regulator, Cytokinin signaling			dosa04075 Plant hormone signal transduction	Os02g0557800	1.21989	Up Regulated	A-type response regulator, Cytokinin signaling
dosa00940 Phenylpropanoid biosynthesis	Os05g0449600	cultivar 996	-1.73209	Down Regulated	Similar to glycosyl hydrolase family 3 protein.					dosa04075 Plant hormone signal transduction	Os03g0132800	1.6201	Up Regulated	Similar to protein kinase-like protein [Oryza sativa (japonica cultivar-group)].			dosa04075 Plant hormone signal transduction	Os03g0132800	1.6201	Up Regulated	Similar to protein kinase-like protein [Oryza sativa (japonica cultivar-group)].
dosa00940 Phenylpropanoid biosynthesis	Os06g0165800	cultivar 996	-1.68944	Down Regulated	Similar to Caffeoyl-CoA 3-O-methyltransferase (Fragment).					dosa04075 Plant hormone signal transduction	Os03g0268600	1.88661	Up Regulated	Similar to Protein phosphatase type 2C.			dosa04075 Plant hormone signal transduction	Os03g0268600	1.88661	Up Regulated	Similar to Protein phosphatase type 2C.
dosa00940 Phenylpropanoid biosynthesis	Os06g0546500	cultivar 996	2.72449	Up Regulated	Similar to Class III peroxidase GvPx2b (Fragment).					dosa04075 Plant hormone signal transduction	Os03g0610900	-1.95835	Down Regulated	Serine/threonine-protein kinase SAPK10 (EC 2.7.1.37) (Osmotic stress/abscisic acid-activated protein kinase 10).
dosa00940 Phenylpropanoid biosynthesis	Os06g0548200	cultivar 996	2.37466	Up Regulated	FAD linked oxidase, N-terminal domain containing protein.					dosa04075 Plant hormone signal transduction	Os03g0717700	-1.55334	Down Regulated	Histidine kinase, Cytokinin signaling
dosa00940 Phenylpropanoid biosynthesis	Os06g0656500	cultivar 996	2.13413	Up Regulated	Similar to 4-coumarate--CoA ligase 1 (EC 6.2.1.12) (4CL 1) (4-coumaroyl-CoA synthase 1) (Clone 4CL14) (Fragment).					dosa04075 Plant hormone signal transduction	Os04g0442300	1.51086	Up Regulated	A-type response regulator, Cytokinin signaling			dosa04075 Plant hormone signal transduction	Os04g0442300	1.51086	Up Regulated	A-type response regulator, Cytokinin signaling
dosa00940 Phenylpropanoid biosynthesis	Os07g0104500	cultivar 996	1.73667	Up Regulated	Haem peroxidase, plant/fungal/bacterial family protein.					dosa04075 Plant hormone signal transduction	Os04g0691100	1.5438	Up Regulated	Serine/threonine-protein kinase SAPK5 (EC 2.7.1.37) (Osmotic stress/abscisic acid-activated protein kinase 5).			dosa04075 Plant hormone signal transduction	Os04g0691100	1.5438	Up Regulated	Serine/threonine-protein kinase SAPK5 (EC 2.7.1.37) (Osmotic stress/abscisic acid-activated protein kinase 5).
dosa00940 Phenylpropanoid biosynthesis	Os07g0656200	cultivar 996	3.45867	Up Regulated	Similar to Beta-glucosidase 26.					dosa04075 Plant hormone signal transduction	Os05g0500900	-1.58248	Down Regulated	Similar to Indole-3-acetic acid-amido synthetase GH3.5 (EC 6.3.2.-) (Auxin- responsive GH3-like protein 5) (AtGH3-5).
dosa00940 Phenylpropanoid biosynthesis	Os07g0677100	cultivar 996	-1.76554	Down Regulated	Peroxidase.					dosa04075 Plant hormone signal transduction	Os05g0572700	-1.0153	Down Regulated	Similar to protein phosphatase 2C ABI1.
dosa00940 Phenylpropanoid biosynthesis	Os07g0677600	cultivar 996	-1.07461	Down Regulated	Similar to Cationic peroxidase.					dosa04075 Plant hormone signal transduction	Os06g0701900	-1.56905	Down Regulated	Similar to small auxin up RNA1.
dosa00940 Phenylpropanoid biosynthesis	Os08g0270400	cultivar 996	-2.78814	Down Regulated	Similar to Cinnamyl alcohol dehydrogenase.					dosa04075 Plant hormone signal transduction	Os07g0685700	2.43313	Up Regulated	Ethylene insensitive 3 family protein.			dosa04075 Plant hormone signal transduction	Os07g0685700	2.43313	Up Regulated	Ethylene insensitive 3 family protein.
dosa00940 Phenylpropanoid biosynthesis	Os08g0448000	cultivar 996	-1.79022	Down Regulated	Similar to 4-coumarate--CoA ligase 1 (EC 6.2.1.12) (4CL 1) (4-coumaroyl-CoA synthase 1) (Clone 4CL14) (Fragment).					dosa04075 Plant hormone signal transduction	Os09g0111100	-5.86343	Down Regulated	Cyclin D domain containing protein.
dosa00940 Phenylpropanoid biosynthesis	Os09g0400000	cultivar 996	-2.07246	Down Regulated	Cinnamyl alcohol dehydrogenase (EC 1.1.1.195).					dosa04075 Plant hormone signal transduction	Os09g0456200	-1.55663	Down Regulated	Similar to BZIP transcription factor ABI5.
dosa00940 Phenylpropanoid biosynthesis	Os09g0419200	cultivar 996	2.19698	Up Regulated	NAD(P)-binding domain containing protein.					dosa04075 Plant hormone signal transduction	Os09g0489500	-1.67321	Down Regulated	Similar to Transcription factor HBP-1b(C38) (Fragment).
dosa00940 Phenylpropanoid biosynthesis	Os09g0471100	cultivar 996	-2.11451	Down Regulated	Similar to Peroxidase 17 precursor (EC 1.11.1.7) (Atperox P17) (ATP25a).					dosa04075 Plant hormone signal transduction	Os10g0362300	1.50774	Up Regulated	Similar to Histidine kinase 3.			dosa04075 Plant hormone signal transduction	Os10g0362300	1.50774	Up Regulated	Similar to Histidine kinase 3.
dosa00940 Phenylpropanoid biosynthesis	Os09g0490400	cultivar 996	3.83583	Up Regulated	Beta-glucosidase 29.					dosa04075 Plant hormone signal transduction	Os10g0391400	-2.08929	Down Regulated	Tify domain containing protein.
dosa00940 Phenylpropanoid biosynthesis	Os11g0661600	cultivar 996	-1.94964	Down Regulated	Similar to Peroxidase (EC 1.11.1.7).					dosa04075 Plant hormone signal transduction	Os11g0221300	2.00917	Up Regulated	AUX/IAA protein family protein.			dosa04075 Plant hormone signal transduction	Os11g0221300	2.00917	Up Regulated	AUX/IAA protein family protein.
dosa00940 Phenylpropanoid biosynthesis	Os12g0111800	cultivar 996	-1.74192	Down Regulated	Similar to Class III peroxidase 136.					dosa04075 Plant hormone signal transduction	Os12g0138500	2.11421	Up Regulated	Similar to Ankyrin-repeat protein.			dosa04075 Plant hormone signal transduction	Os12g0138500	2.11421	Up Regulated	Similar to Ankyrin-repeat protein.
dosa00940 Phenylpropanoid biosynthesis	Os12g0420100	Moroberekan	-1.12333	Down Regulated	Similar to Beta-glucosidase.					dosa04075 Plant hormone signal transduction	Os12g0139400	2.5627	Up Regulated	A-type response regulator, Cytokinin signaling			dosa04075 Plant hormone signal transduction	Os12g0139400	2.5627	Up Regulated	A-type response regulator, Cytokinin signaling
dosa03010 Ribosome	Os01g0593500	cultivar 996	1.82987	Up Regulated	Ribosomal protein L25 family protein.					dosa04075 Plant hormone signal transduction	Os12g0586100	-1.55706	Down Regulated	Serine/threonine-protein kinase SAPK9 (EC 2.7.1.37) (Osmotic stress/abscisic acid-activated protein kinase 9).
dosa03010 Ribosome	Os01g0662300	cultivar 996	-1.86031	Down Regulated	Similar to Isoform 2 of 50S ribosomal protein L12, chloroplastic.					dosa01230 Biosynthesis of amino acids	Os01g0760600	1.9011	Up Regulated	Aspartate aminotransferase, cytoplasmic (EC 2.6.1.1) (Transaminase A).			dosa01230 Biosynthesis of amino acids	Os01g0760600	1.9011	Up Regulated	Aspartate aminotransferase, cytoplasmic (EC 2.6.1.1) (Transaminase A).
dosa03010 Ribosome	Os01g0679700	cultivar 996	-4.41392	Down Regulated	Similar to 60S ribosomal protein L37a.					dosa01230 Biosynthesis of amino acids	Os01g0764400	1.87072	Up Regulated	Similar to Chorismate mutase, chloroplast precursor (EC 5.4.99.5) (CM-1).			dosa01230 Biosynthesis of amino acids	Os01g0764400	1.87072	Up Regulated	Similar to Chorismate mutase, chloroplast precursor (EC 5.4.99.5) (CM-1).
dosa03010 Ribosome	Os01g0749200	cultivar 996	-2.31038	Down Regulated	Similar to 50S ribosomal protein L13.					dosa01230 Biosynthesis of amino acids	Os01g0841600	-1.01416	Down Regulated	Similar to Triosephosphate isomerase, cytosolic (EC 5.3.1.1) (TIM) (Triose- phosphate isomerase).
dosa03010 Ribosome	Os01g0860300	cultivar 996	2.22401	Up Regulated	Similar to Ribosomal protein L1.					dosa01230 Biosynthesis of amino acids	Os02g0751800	1.77459	Up Regulated	Phosphoglycerate mutase 1 family protein.			dosa01230 Biosynthesis of amino acids	Os02g0751800	1.77459	Up Regulated	Phosphoglycerate mutase 1 family protein.
dosa03010 Ribosome	Os02g0489400	cultivar 996	2.43603	Up Regulated	Similar to 40S ribosomal protein S8.					dosa01230 Biosynthesis of amino acids	Os03g0223400	-1.96565	Down Regulated	Glutamine synthetase root isozyme (EC 6.3.1.2) (Glutamate--ammonia ligase) (Clone lambda-GS8).
dosa03010 Ribosome	Os02g0524300	cultivar 996	2.59435	Up Regulated	Similar to predicted protein.					dosa01230 Biosynthesis of amino acids	Os03g0254800	-2.57277	Down Regulated	Similar to Chorismate synthase 1, chloroplast precursor (EC 4.2.3.5) (5- enolpyruvylshikimate-3-phosphate phospholyase 1).
dosa03010 Ribosome	Os02g0796900	cultivar 996	1.85572	Up Regulated	Similar to 60S ribosomal protein L39.					dosa01230 Biosynthesis of amino acids	Os04g0106300	-2.27295	Down Regulated	Similar to Arginase (EC 3.5.3.1).
dosa03010 Ribosome	Os02g0814700	cultivar 996	-3.35612	Down Regulated	Similar to Ribosomal Pr 117 (Fragment).					dosa01230 Biosynthesis of amino acids	Os04g0469500	-2.17433	Down Regulated	Similar to OSIGBa0124N08.2 protein.
dosa03010 Ribosome	Os03g0196800	cultivar 996	3.36942	Up Regulated	Similar to Cyanelle 30S ribosomal protein S10.					dosa01230 Biosynthesis of amino acids	Os04g0650800	1.34486	Up Regulated	Similar to Phosphoglycerate dehydrogenase.			dosa01230 Biosynthesis of amino acids	Os04g0650800	1.34486	Up Regulated	Similar to Phosphoglycerate dehydrogenase.
dosa03010 Ribosome	Os03g0284400	IR64	1.55528	Up Regulated	Similar to Ribosomal protein L10-like.					dosa01230 Biosynthesis of amino acids	Os05g0524400	-2.98464	Down Regulated	Phosphofructokinase family protein.
dosa03010 Ribosome	Os03g0341100	cultivar 996	2.95949	Up Regulated	Similar to 60S ribosomal protein L18.					dosa01230 Biosynthesis of amino acids	Os06g0149700	-1.69033	Down Regulated	Cysteine synthase (EC 4.2.99.8).
dosa03010 Ribosome	Os03g0343500	cultivar 996	2.17336	Up Regulated	Similar to 60S ribosomal protein L22-2.					dosa01230 Biosynthesis of amino acids	Os06g0548000	1.02024	Up Regulated	Aspartate aminotransferase (EC 2.6.1.1).			dosa01230 Biosynthesis of amino acids	Os06g0548000	1.02024	Up Regulated	Aspartate aminotransferase (EC 2.6.1.1).
dosa03010 Ribosome	Os03g0598800	cultivar 996	-2.1285	Down Regulated	Similar to Ribosomal protein L15.					dosa01230 Biosynthesis of amino acids	Os06g0632200	1.81567	Up Regulated	Similar to tryptophan synthase-related.			dosa01230 Biosynthesis of amino acids	Os06g0632200	1.81567	Up Regulated	Similar to tryptophan synthase-related.
dosa03010 Ribosome	Os03g0725000	cultivar 996	2.18986	Up Regulated	Mitochondrial 60S ribosomal protein L6.					dosa01230 Biosynthesis of amino acids	Os06g0655100	-3.027	Down Regulated	Similar to D-3-phosphoglycerate dehydrogenase.
dosa03010 Ribosome	Os03g0816200	cultivar 996	-2.09132	Down Regulated	Ribosomal protein S26e domain containing protein.					dosa01230 Biosynthesis of amino acids	Os07g0585600	-1.98076	Down Regulated	Similar to N-acetyl-glutamate synthase.
dosa03010 Ribosome	Os04g0346100	cultivar 996	1.82694	Up Regulated	Ribosomal protein S27.					dosa01230 Biosynthesis of amino acids	Os07g0622200	2.07929	Up Regulated	Similar to M-160-u1_1 (Fragment).			dosa01230 Biosynthesis of amino acids	Os07g0622200	2.07929	Up Regulated	Similar to M-160-u1_1 (Fragment).
dosa03010 Ribosome	Os04g0598200	cultivar 996	-1.67924	Down Regulated	Similar to 60S ribosomal protein L12.					dosa01230 Biosynthesis of amino acids	Os08g0154300	1.57186	Up Regulated	Aldolase-type TIM barrel domain containing protein.			dosa01230 Biosynthesis of amino acids	Os08g0154300	1.57186	Up Regulated	Aldolase-type TIM barrel domain containing protein.
dosa03010 Ribosome	Os05g0388500	cultivar 996	-2.58597	Down Regulated	Similar to 50S ribosomal protein L1.					dosa01230 Biosynthesis of amino acids	Os09g0505700	2.32759	Up Regulated	Aldolase-type TIM barrel domain containing protein.			dosa01230 Biosynthesis of amino acids	Os09g0505700	2.32759	Up Regulated	Aldolase-type TIM barrel domain containing protein.
dosa03010 Ribosome	Os05g0445500	cultivar 996	-1.83293	Down Regulated	Similar to Acidic ribosomal protein (Fragment).					dosa01230 Biosynthesis of amino acids	Os10g0390500	-3.78706	Down Regulated	Similar to Alanine aminotransferase.
dosa03010 Ribosome	Os05g0477300	cultivar 996	1.6159	Up Regulated	Ribosomal protein S26e domain containing protein.					dosa04626 Plant-pathogen interaction	Os01g0899000	2.06998	Up Regulated	Similar to Pti1 kinase-like protein.			dosa04626 Plant-pathogen interaction	Os01g0899000	2.06998	Up Regulated	Similar to Pti1 kinase-like protein.
dosa03010 Ribosome	Os05g0556900	cultivar 996	1.97767	Up Regulated	Ribosomal protein L35Ae family protein.					dosa04626 Plant-pathogen interaction	Os02g0535400	1.69704	Up Regulated	Similar to Cysteine and histidine-rich domain-containing protein RAR1.			dosa04626 Plant-pathogen interaction	Os02g0535400	1.69704	Up Regulated	Similar to Cysteine and histidine-rich domain-containing protein RAR1.
dosa03010 Ribosome	Os06g0172600	cultivar 996	1.53626	Up Regulated	Similar to predicted protein.					dosa04626 Plant-pathogen interaction	Os03g0743500	-2.80721	Down Regulated	Calcium-binding EF-hand domain containing protein.
dosa03010 Ribosome	Os06g0701400	cultivar 996	3.48025	Up Regulated	Similar to 60S acidic ribosomal protein P3 (P1/P2-like) (P3A).					dosa04626 Plant-pathogen interaction	Os04g0618700	-1.06434	Down Regulated	Protein kinase, core domain containing protein.
dosa03010 Ribosome	Os07g0150200	cultivar 996	1.84793	Up Regulated	Similar to 40S ribosomal protein S12-1.					dosa04626 Plant-pathogen interaction	Os05g0343400	-1.89072	Down Regulated	WRKY transcription factor 53 (Transcription factor WRKY12).
dosa03010 Ribosome	Os07g0565000	cultivar 996	2.56765	Up Regulated	Similar to 40S ribosomal protein S11.					dosa04626 Plant-pathogen interaction	Os06g0716700	3.27517	Up Regulated	Similar to Heat shock protein 90.			dosa04626 Plant-pathogen interaction	Os06g0716700	3.27517	Up Regulated	Similar to Heat shock protein 90.
dosa03010 Ribosome	Os07g0674200	cultivar 996	-1.68535	Down Regulated	Similar to 60S ribosomal protein L22-2.					dosa04626 Plant-pathogen interaction	Os07g0409900	2.06368	Up Regulated	Serine/threonine protein kinase domain containing protein.			dosa04626 Plant-pathogen interaction	Os07g0409900	2.06368	Up Regulated	Serine/threonine protein kinase domain containing protein.
dosa03010 Ribosome	Os08g0207000	cultivar 996	-1.60249	Down Regulated	Similar to 40S ribosomal protein S11.					dosa04626 Plant-pathogen interaction	Os08g0261000	-1.49686	Down Regulated	NB-ARC domain containing protein.
dosa03010 Ribosome	Os08g0558000	cultivar 996	-3.5875	Down Regulated	Similar to Ribosomal protein.					dosa04626 Plant-pathogen interaction	Os08g0453700	-2.63859	Down Regulated	Similar to ATRBOH F (ARABIDOPSIS THALIANA RESPIRATORY BURST OXIDASE PROTEIN F)
dosa03010 Ribosome	Os10g0484400	cultivar 996	-1.66051	Down Regulated	Ribosomal protein L18/L5 domain containing protein.					dosa04626 Plant-pathogen interaction	Os08g0558100	-1.6117	Down Regulated	EF hand domain containing protein.
dosa03010 Ribosome	Os11g0602500	cultivar 996	-1.55577	Down Regulated	Similar to 40S ribosomal protein S9.					dosa04626 Plant-pathogen interaction	Os08g0560700	1.98558	Up Regulated	Similar to Polcalcin Phl p 7 (Calcium-binding pollen allergen Phl p 7) (P7).			dosa04626 Plant-pathogen interaction	Os08g0560700	1.98558	Up Regulated	Similar to Polcalcin Phl p 7 (Calcium-binding pollen allergen Phl p 7) (P7).
dosa03010 Ribosome	Os12g0517200	cultivar 996	5.22061	Up Regulated	Mitochondrial ribosomal protein S10.					dosa04626 Plant-pathogen interaction	Os09g0270700	-1.67884	Down Regulated	Disease resistance protein domain containing protein.
dosa04141 Protein processing in endoplasmic reticulum	Os01g0102700	cultivar 996	1.9841	Up Regulated	Translocon-associated beta family protein.					dosa04626 Plant-pathogen interaction	Os09g0482600	1.86442	Up Regulated	Similar to Heat shock protein 81-3.			dosa04626 Plant-pathogen interaction	Os09g0482600	1.86442	Up Regulated	Similar to Heat shock protein 81-3.
dosa04141 Protein processing in endoplasmic reticulum	Os01g0184100	Moroberekan	1.3219	Up Regulated	Similar to 17.5 kDa class II heat shock protein.					dosa04626 Plant-pathogen interaction	Os09g0513600	-1.83427	Down Regulated	Similar to predicted protein.
dosa04141 Protein processing in endoplasmic reticulum	Os01g0276800	cultivar 996	2.08412	Up Regulated	Mannose-6-phosphate receptor, binding domain containing protein.					dosa04626 Plant-pathogen interaction	Os11g0134400	-1.91445	Down Regulated	Calmodulin-like protein 3.
dosa04141 Protein processing in endoplasmic reticulum	Os01g0369000	cultivar 996	-3.28543	Down Regulated	Similar to Cullin-1.					dosa04626 Plant-pathogen interaction	Os11g0227100	1.71852	Up Regulated	Similar to NBS-LRR-like protein.			dosa04626 Plant-pathogen interaction	Os11g0227100	1.71852	Up Regulated	Similar to NBS-LRR-like protein.
dosa04141 Protein processing in endoplasmic reticulum	Os01g0840100	Moroberekan	1.67888	Up Regulated	Heat shock protein Hsp70 family protein.					dosa00010 Glycolysis / Gluconeogenesis	Os01g0160100	-2.38146	Down Regulated	Similar to Pyruvate decarboxylase isozyme 2 (EC 4.1.1.1) (PDC) (Fragment).
dosa04141 Protein processing in endoplasmic reticulum	Os01g0895600	Moroberekan	1.30959	Up Regulated	Similar to Calreticulin-3.					dosa00010 Glycolysis / Gluconeogenesis	Os01g0742500	2.08225	Up Regulated	Similar to Hexokinase.			dosa00010 Glycolysis / Gluconeogenesis	Os01g0742500	2.08225	Up Regulated	Similar to Hexokinase.
dosa04141 Protein processing in endoplasmic reticulum	Os01g0921200	cultivar 996	1.52805	Up Regulated	Similar to predicted protein.					dosa00010 Glycolysis / Gluconeogenesis	Os01g0841600	-1.01416	Down Regulated	Similar to Triosephosphate isomerase, cytosolic (EC 5.3.1.1) (TIM) (Triose- phosphate isomerase).
dosa04141 Protein processing in endoplasmic reticulum	Os02g0435000	cultivar 996	1.81332	Up Regulated	Translocation protein Sec62 family protein.					dosa00010 Glycolysis / Gluconeogenesis	Os02g0105400	-1.56234	Down Regulated	Similar to L-lactate dehydrogenase A (EC 1.1.1.27) (LDH-A).
dosa04141 Protein processing in endoplasmic reticulum	Os02g0782500	cultivar 996	1.42629	Up Regulated	Similar to Small heat stress protein class CIII.					dosa00010 Glycolysis / Gluconeogenesis	Os02g0123500	-1.63868	Down Regulated	Similar to NADPH-dependent mannose 6-phosphate reductase.
dosa04141 Protein processing in endoplasmic reticulum	Os03g0213100	Moroberekan	1.57687	Up Regulated	Similar to Sec61p.					dosa00010 Glycolysis / Gluconeogenesis	Os02g0751800	1.77459	Up Regulated	Phosphoglycerate mutase 1 family protein.			dosa00010 Glycolysis / Gluconeogenesis	Os02g0751800	1.77459	Up Regulated	Phosphoglycerate mutase 1 family protein.
dosa04141 Protein processing in endoplasmic reticulum	Os03g0266300	Moroberekan	1.28504	Up Regulated	Class I low-molecular-weight heat shock protein 17.9.					dosa00010 Glycolysis / Gluconeogenesis	Os03g0293500	-1.70514	Down Regulated	Similar to Pyruvate decarboxylase isozyme 2.
dosa04141 Protein processing in endoplasmic reticulum	Os03g0266900	cultivar 996	1.51036	Up Regulated	Low molecular mass heat shock protein Oshsp17.3.					dosa00010 Glycolysis / Gluconeogenesis	Os03g0645100	-1.33518	Down Regulated	Similar to pyruvate dehydrogenase E1 component subunit beta.
dosa04141 Protein processing in endoplasmic reticulum	Os03g0267000	Moroberekan	1.70265	Up Regulated	Low molecular mass heat shock protein Oshsp18.0.					dosa00010 Glycolysis / Gluconeogenesis	Os04g0458300	-1.27334	Down Regulated	Similar to OSIGBa0097P08.2 protein.
dosa04141 Protein processing in endoplasmic reticulum	Os03g0276500	IR64	-1.68101	Down Regulated	Similar to Heat shock protein 70.					dosa00010 Glycolysis / Gluconeogenesis	Os04g0469500	-2.17433	Down Regulated	Similar to OSIGBa0124N08.2 protein.
dosa04141 Protein processing in endoplasmic reticulum	Os03g0277300	cultivar 996	1.88691	Up Regulated	Heat shock protein 70.					dosa00010 Glycolysis / Gluconeogenesis	Os04g0540600	-2.42243	Down Regulated	Aldehyde dehydrogenase domain containing protein.
dosa04141 Protein processing in endoplasmic reticulum	Os03g0822700	cultivar 996	-1.96584	Down Regulated	Armadillo-like helical domain containing protein.					dosa00010 Glycolysis / Gluconeogenesis	Os05g0156700	-2.20117	Down Regulated	Similar to Dihydrolipoyl dehydrogenase.
dosa04141 Protein processing in endoplasmic reticulum	Os03g0832200	cultivar 996	1.23255	Up Regulated	Similar to Calcium-binding protein precursor (Calreticulin).					dosa00010 Glycolysis / Gluconeogenesis	Os05g0438600	1.81933	Up Regulated	Fructose-1,6-bisphosphatase class 1/Sedoheputulose-1,7-bisphosphatase domain containing protein.			dosa00010 Glycolysis / Gluconeogenesis	Os05g0438600	1.81933	Up Regulated	Fructose-1,6-bisphosphatase class 1/Sedoheputulose-1,7-bisphosphatase domain containing protein.
dosa04141 Protein processing in endoplasmic reticulum	Os04g0402100	Moroberekan	1.38829	Up Regulated	Similar to Calnexin (Fragment).					dosa00010 Glycolysis / Gluconeogenesis	Os05g0524400	-2.98464	Down Regulated	Phosphofructokinase family protein.
dosa04141 Protein processing in endoplasmic reticulum	Os05g0104900	cultivar 996	1.73432	Up Regulated	Similar to STIP1 homology and U box-containing protein 1.					dosa00010 Glycolysis / Gluconeogenesis	Os08g0431300	-2.66724	Down Regulated	Similar to Dihydrolipoamide S-acetyltransferase.
dosa04141 Protein processing in endoplasmic reticulum	Os05g0303000	cultivar 996	-1.90119	Down Regulated	Similar to Chloroplast heat shock protein 70.					dosa00010 Glycolysis / Gluconeogenesis	Os09g0440300	1.80326	Up Regulated	Similar to Aldehyde dehydrogenase family 7 member A1 (EC 1.2.1.3) (Antiquitin 1) (Matured fruit 60 kDa protein) (MF-60).			dosa00010 Glycolysis / Gluconeogenesis	Os09g0440300	1.80326	Up Regulated	Similar to Aldehyde dehydrogenase family 7 member A1 (EC 1.2.1.3) (Antiquitin 1) (Matured fruit 60 kDa protein) (MF-60).
dosa04141 Protein processing in endoplasmic reticulum	Os05g0507300	cultivar 996	-1.37283	Down Regulated	Similar to Calreticulin-3.					dosa00500 Starch and sucrose metabolism	Os01g0742500	2.08225	Up Regulated	Similar to Hexokinase.			dosa00500 Starch and sucrose metabolism	Os01g0742500	2.08225	Up Regulated	Similar to Hexokinase.
dosa04141 Protein processing in endoplasmic reticulum	Os06g0163500	cultivar 996	-1.63967	Down Regulated	Peptidase S8 and S53, subtilisin, kexin, sedolisin domain containing protein.					dosa00500 Starch and sucrose metabolism	Os02g0753000	2.62689	Up Regulated	Similar to Trehalose-6-phosphate phosphatase.			dosa00500 Starch and sucrose metabolism	Os02g0753000	2.62689	Up Regulated	Similar to Trehalose-6-phosphate phosphatase.
dosa04141 Protein processing in endoplasmic reticulum	Os06g0716700	cultivar 996	3.27517	Up Regulated	Similar to Heat shock protein 90.					dosa00500 Starch and sucrose metabolism	Os03g0401300	1.60874	Up Regulated	Sucrose synthase 2 (EC 2.4.1.13) (Sucrose-UDP glucosyltransferase 2).			dosa00500 Starch and sucrose metabolism	Os03g0401300	1.60874	Up Regulated	Sucrose synthase 2 (EC 2.4.1.13) (Sucrose-UDP glucosyltransferase 2).
dosa04141 Protein processing in endoplasmic reticulum	Os07g0291200	cultivar 996	-1.78495	Down Regulated	B-cell receptor-associated 31-like domain containing protein.					dosa00500 Starch and sucrose metabolism	Os03g0736300	4.11491	Up Regulated	Similar to CEL6%3DCELLULASE 6 (Fragment).			dosa00500 Starch and sucrose metabolism	Os03g0736300	4.11491	Up Regulated	Similar to CEL6%3DCELLULASE 6 (Fragment).
dosa04141 Protein processing in endoplasmic reticulum	Os07g0517100	cultivar 996	-1.76704	Down Regulated	Heat shock protein Hsp20 domain containing protein.					dosa00500 Starch and sucrose metabolism	Os04g0249500	-2.47044	Down Regulated	Similar to H0211A12.6 protein.
dosa04141 Protein processing in endoplasmic reticulum	Os08g0430200	cultivar 996	2.626	Up Regulated	UV excision repair protein Rad23 family protein.					dosa00500 Starch and sucrose metabolism	Os04g0309600	6.17975	Up Regulated	Similar to Sucrose synthase.			dosa00500 Starch and sucrose metabolism	Os04g0309600	6.17975	Up Regulated	Similar to Sucrose synthase.
dosa04141 Protein processing in endoplasmic reticulum	Os08g0500700	IR64	-1.87098	Down Regulated	Similar to Heat shock protein 82.					dosa00500 Starch and sucrose metabolism	Os04g0497200	-2.95797	Down Regulated	Cellulase precursor (Cellulase homolog OR16pep) (Endo-1,4-beta-D- glucanase KORRIGAN) (EC 3.2.1.4).
dosa04141 Protein processing in endoplasmic reticulum	Os09g0482600	cultivar 996	1.86442	Up Regulated	Similar to Heat shock protein 81-3.					dosa00500 Starch and sucrose metabolism	Os05g0449600	-1.73209	Down Regulated	Similar to glycosyl hydrolase family 3 protein.
dosa04141 Protein processing in endoplasmic reticulum	Os11g0199200	cultivar 996	-2.12734	Down Regulated	Similar to Protein disulfide isomerase (Fragment).					dosa00500 Starch and sucrose metabolism	Os06g0129700	-3.21581	Down Regulated	NUDIX hydrolase domain containing protein.
dosa04141 Protein processing in endoplasmic reticulum	Os11g0610700	cultivar 996	2.43228	Up Regulated	WD40 repeat-like domain containing protein.					dosa00500 Starch and sucrose metabolism	Os06g0256900	-1.28527	Down Regulated	Similar to Endo-beta-1,4-glucanase precursor (EC 3.2.1.4).
dosa04141 Protein processing in endoplasmic reticulum	Os11g0703900	IR64	1.57995	Up Regulated	Heat shock protein 70.					dosa00500 Starch and sucrose metabolism	Os06g0367100	1.28972	Up Regulated	Glycoside hydrolase, subgroup, catalytic core domain containing protein.			dosa00500 Starch and sucrose metabolism	Os06g0367100	1.28972	Up Regulated	Glycoside hydrolase, subgroup, catalytic core domain containing protein.
dosa04075 Plant hormone signal transduction	Os01g0286100	cultivar 996	4.95123	Up Regulated	Helix-loop-helix DNA-binding domain containing protein.					dosa00500 Starch and sucrose metabolism	Os07g0510200	-1.69101	Down Regulated	Glycoside hydrolase, family 17 protein.
dosa04075 Plant hormone signal transduction	Os01g0675700	cultivar 996	-1.68618	Down Regulated	Similar to Auxin-responsive protein IAA14 (Indoleacetic acid-induced protein 14) (SOLITARY-ROOT protein).					dosa00500 Starch and sucrose metabolism	Os07g0543300	-1.85518	Down Regulated	Similar to Beta-amylase.
dosa04075 Plant hormone signal transduction	Os01g0785400	Moroberekan	-1.13859	Down Regulated	GH3 auxin-responsive promoter family protein.					dosa00500 Starch and sucrose metabolism	Os07g0656200	3.45867	Up Regulated	Similar to Beta-glucosidase 26.			dosa00500 Starch and sucrose metabolism	Os07g0656200	3.45867	Up Regulated	Similar to Beta-glucosidase 26.
dosa04075 Plant hormone signal transduction	Os01g0846300	cultivar 996	2.00241	Up Regulated	Similar to Protein phosphatase 2C.					dosa00500 Starch and sucrose metabolism	Os08g0414700	1.48575	Up Regulated	Similar to Trehalose-6-phosphate synthase (Fragment).			dosa00500 Starch and sucrose metabolism	Os08g0414700	1.48575	Up Regulated	Similar to Trehalose-6-phosphate synthase (Fragment).
dosa04075 Plant hormone signal transduction	Os01g0859300	cultivar 996	-1.79297	Down Regulated	Similar to ABA response element binding factor (Fragment).					dosa00500 Starch and sucrose metabolism	Os09g0427800	2.62358	Up Regulated	Similar to Trehalose-6-phosphate synthase.			dosa00500 Starch and sucrose metabolism	Os09g0427800	2.62358	Up Regulated	Similar to Trehalose-6-phosphate synthase.
dosa04075 Plant hormone signal transduction	Os02g0557800	cultivar 996	1.21989	Up Regulated	A-type response regulator, Cytokinin signaling					dosa00500 Starch and sucrose metabolism	Os09g0490400	3.83583	Up Regulated	Beta-glucosidase 29.			dosa00500 Starch and sucrose metabolism	Os09g0490400	3.83583	Up Regulated	Beta-glucosidase 29.
dosa04075 Plant hormone signal transduction	Os03g0132800	cultivar 996	1.6201	Up Regulated	Similar to protein kinase-like protein [Oryza sativa (japonica cultivar-group)].					dosa00500 Starch and sucrose metabolism	Os09g0569200	2.08558	Up Regulated	Similar to Beta-amylase (EC 3.2.1.2) (1,4-alpha-D-glucan maltohydrolase).			dosa00500 Starch and sucrose metabolism	Os09g0569200	2.08558	Up Regulated	Similar to Beta-amylase (EC 3.2.1.2) (1,4-alpha-D-glucan maltohydrolase).
dosa04075 Plant hormone signal transduction	Os03g0268600	cultivar 996	1.88661	Up Regulated	Similar to Protein phosphatase type 2C.					dosa03013 RNA transport	Os01g0200500	3.24877	Up Regulated	MPPN family protein.			dosa03013 RNA transport	Os01g0200500	3.24877	Up Regulated	MPPN family protein.
dosa04075 Plant hormone signal transduction	Os03g0610900	cultivar 996	-1.95835	Down Regulated	Serine/threonine-protein kinase SAPK10 (EC 2.7.1.37) (Osmotic stress/abscisic acid-activated protein kinase 10).					dosa03013 RNA transport	Os01g0549700	-2.41686	Down Regulated	Similar to RNA helicase (Fragment).
dosa04075 Plant hormone signal transduction	Os03g0717700	cultivar 996	-1.55334	Down Regulated	Histidine kinase, Cytokinin signaling					dosa03013 RNA transport	Os02g0139200	-1.65691	Down Regulated	Skb1 methyltransferase family protein.
dosa04075 Plant hormone signal transduction	Os04g0442300	cultivar 996	1.51086	Up Regulated	A-type response regulator, Cytokinin signaling					dosa03013 RNA transport	Os03g0225500	-2.15507	Down Regulated	Nucleoporin, Common symbiosis signaling (SYM) pathway
dosa04075 Plant hormone signal transduction	Os04g0691100	cultivar 996	1.5438	Up Regulated	Serine/threonine-protein kinase SAPK5 (EC 2.7.1.37) (Osmotic stress/abscisic acid-activated protein kinase 5).					dosa03013 RNA transport	Os03g0645200	-2.82771	Down Regulated	Similar to Translation initiation factor eIF-2B delta subunit (eIF-2B GDP-GTP exchange factor).
dosa04075 Plant hormone signal transduction	Os05g0500900	cultivar 996	-1.58248	Down Regulated	Similar to Indole-3-acetic acid-amido synthetase GH3.5 (EC 6.3.2.-) (Auxin- responsive GH3-like protein 5) (AtGH3-5).					dosa03013 RNA transport	Os03g0765400	1.03885	Up Regulated	Similar to nucleoporin p58/p45.			dosa03013 RNA transport	Os03g0765400	1.03885	Up Regulated	Similar to nucleoporin p58/p45.
dosa04075 Plant hormone signal transduction	Os05g0572700	cultivar 996	-1.0153	Down Regulated	Similar to protein phosphatase 2C ABI1.					dosa03013 RNA transport	Os04g0295100	-1.86323	Down Regulated	Similar to EMB1687 (EMBRYO DEFECTIVE 1687)
dosa04075 Plant hormone signal transduction	Os06g0701900	cultivar 996	-1.56905	Down Regulated	Similar to small auxin up RNA1.					dosa03013 RNA transport	Os04g0608400	1.83846	Up Regulated	Nuclear pore complex, nucleoporin 88 domain containing protein.			dosa03013 RNA transport	Os04g0608400	1.83846	Up Regulated	Nuclear pore complex, nucleoporin 88 domain containing protein.
dosa04075 Plant hormone signal transduction	Os07g0592600	Moroberekan	-1.0715	Down Regulated	Similar to Indole-3-acetic acid-amido synthetase GH3.3 (EC 6.3.2.-) (Auxin- responsive GH3-like protein 3) (AtGH3-3).					dosa03013 RNA transport	Os04g0692500	3.26	Up Regulated	Similar to antiporter/ drug transporter/ transporter.			dosa03013 RNA transport	Os04g0692500	3.26	Up Regulated	Similar to antiporter/ drug transporter/ transporter.
dosa04075 Plant hormone signal transduction	Os07g0685700	cultivar 996	2.43313	Up Regulated	Ethylene insensitive 3 family protein.					dosa03013 RNA transport	Os05g0105900	1.79581	Up Regulated	Nucleotide-binding, alpha-beta plait domain containing protein.			dosa03013 RNA transport	Os05g0105900	1.79581	Up Regulated	Nucleotide-binding, alpha-beta plait domain containing protein.
dosa04075 Plant hormone signal transduction	Os09g0111100	cultivar 996	-5.86343	Down Regulated	Cyclin D domain containing protein.					dosa03013 RNA transport	Os05g0256000	1.87156	Up Regulated	Similar to TGF-beta receptor-interacting protein 1.			dosa03013 RNA transport	Os05g0256000	1.87156	Up Regulated	Similar to TGF-beta receptor-interacting protein 1.
dosa04075 Plant hormone signal transduction	Os09g0456200	cultivar 996	-1.55663	Down Regulated	Similar to BZIP transcription factor ABI5.					dosa03013 RNA transport	Os06g0342200	1.70426	Up Regulated	Similar to Eukaryotic translation initiation factor 1A (EIF-1A) (EIF-4C).			dosa03013 RNA transport	Os06g0342200	1.70426	Up Regulated	Similar to Eukaryotic translation initiation factor 1A (EIF-1A) (EIF-4C).
dosa04075 Plant hormone signal transduction	Os09g0489500	cultivar 996	-1.67321	Down Regulated	Similar to Transcription factor HBP-1b(C38) (Fragment).					dosa03013 RNA transport	Os06g0520600	-2.96444	Down Regulated	Similar to Zinc finger CCCH type domain containing protein ZFN-like 1.
dosa04075 Plant hormone signal transduction	Os10g0362300	cultivar 996	1.50774	Up Regulated	Similar to Histidine kinase 3.					dosa03013 RNA transport	Os06g0701100	1.56271	Up Regulated	Eukaryotic initiation factor 4A (eIF4A) (eIF-4A).			dosa03013 RNA transport	Os06g0701100	1.56271	Up Regulated	Eukaryotic initiation factor 4A (eIF4A) (eIF-4A).
dosa04075 Plant hormone signal transduction	Os10g0391400	cultivar 996	-2.08929	Down Regulated	Tify domain containing protein.					dosa03013 RNA transport	Os06g0704300	1.5917	Up Regulated	Zinc finger, CCCH-type domain containing protein.			dosa03013 RNA transport	Os06g0704300	1.5917	Up Regulated	Zinc finger, CCCH-type domain containing protein.
dosa04075 Plant hormone signal transduction	Os11g0221300	cultivar 996	2.00917	Up Regulated	AUX/IAA protein family protein.					dosa03013 RNA transport	Os09g0279500	-5.05947	Down Regulated	Similar to Plastid-specific 30S ribosomal protein 2, chloroplast precursor (PSRP- 2).
dosa04075 Plant hormone signal transduction	Os12g0138500	cultivar 996	2.11421	Up Regulated	Similar to Ankyrin-repeat protein.					dosa03013 RNA transport	Os09g0298400	4.64656	Up Regulated	WD40/YVTN repeat-like domain containing protein.			dosa03013 RNA transport	Os09g0298400	4.64656	Up Regulated	WD40/YVTN repeat-like domain containing protein.
dosa04075 Plant hormone signal transduction	Os12g0139400	cultivar 996	2.5627	Up Regulated	A-type response regulator, Cytokinin signaling					dosa03013 RNA transport	Os12g0503200	1.6417	Up Regulated	Similar to TRANSLATION INITIATION FACTOR IF-2P.			dosa03013 RNA transport	Os12g0503200	1.6417	Up Regulated	Similar to TRANSLATION INITIATION FACTOR IF-2P.
dosa04075 Plant hormone signal transduction	Os12g0586100	cultivar 996	-1.55706	Down Regulated	Serine/threonine-protein kinase SAPK9 (EC 2.7.1.37) (Osmotic stress/abscisic acid-activated protein kinase 9).					dosa03040 Spliceosome	Os01g0549700	-2.41686	Down Regulated	Similar to RNA helicase (Fragment).
dosa01230 Biosynthesis of amino acids	Os01g0654500	IR64	-1.09656	Down Regulated	Similar to NADP-isocitrate dehydrogenase.					dosa03040 Spliceosome	Os01g0686600	-1.5551	Down Regulated	RNA-processing protein, HAT helix domain containing protein.
dosa01230 Biosynthesis of amino acids	Os01g0760600	cultivar 996	1.9011	Up Regulated	Aspartate aminotransferase, cytoplasmic (EC 2.6.1.1) (Transaminase A).					dosa03040 Spliceosome	Os01g0857700	-1.92282	Down Regulated	Similar to G10.
dosa01230 Biosynthesis of amino acids	Os01g0764400	cultivar 996	1.87072	Up Regulated	Similar to Chorismate mutase, chloroplast precursor (EC 5.4.99.5) (CM-1).					dosa03040 Spliceosome	Os01g0967000	3.7373	Up Regulated	Similar to Small nuclear ribonucleoprotein-like protein.			dosa03040 Spliceosome	Os01g0967000	3.7373	Up Regulated	Similar to Small nuclear ribonucleoprotein-like protein.
dosa01230 Biosynthesis of amino acids	Os01g0841600	cultivar 996	-1.01416	Down Regulated	Similar to Triosephosphate isomerase, cytosolic (EC 5.3.1.1) (TIM) (Triose- phosphate isomerase).					dosa03040 Spliceosome	Os02g0461600	-2.36937	Down Regulated	Protein of unknown function DUF1777 domain containing protein.
dosa01230 Biosynthesis of amino acids	Os02g0169300	IR64	-1.44547	Down Regulated	Similar to Phosphoglycerate kinase, cytosolic (EC 2.7.2.3).					dosa03040 Spliceosome	Os02g0602600	-1.37773	Down Regulated	RNA recognition motif domain domain containing protein.
dosa01230 Biosynthesis of amino acids	Os02g0751800	cultivar 996	1.77459	Up Regulated	Phosphoglycerate mutase 1 family protein.					dosa03040 Spliceosome	Os02g0759800	1.54612	Up Regulated	Similar to GAMYB-binding protein (Fragment).			dosa03040 Spliceosome	Os02g0759800	1.54612	Up Regulated	Similar to GAMYB-binding protein (Fragment).
dosa01230 Biosynthesis of amino acids	Os03g0223400	cultivar 996	-1.96565	Down Regulated	Glutamine synthetase root isozyme (EC 6.3.1.2) (Glutamate--ammonia ligase) (Clone lambda-GS8).					dosa03040 Spliceosome	Os03g0263500	-1.5714	Down Regulated	Similar to Splicing factor 3A subunit 2 (Spliceosome associated protein 62) (SAP 62) (SF3a66).
dosa01230 Biosynthesis of amino acids	Os03g0254800	cultivar 996	-2.57277	Down Regulated	Similar to Chorismate synthase 1, chloroplast precursor (EC 4.2.3.5) (5- enolpyruvylshikimate-3-phosphate phospholyase 1).					dosa03040 Spliceosome	Os03g0277300	1.88691	Up Regulated	Heat shock protein 70.			dosa03040 Spliceosome	Os03g0277300	1.88691	Up Regulated	Heat shock protein 70.
dosa01230 Biosynthesis of amino acids	Os04g0106300	cultivar 996	-2.27295	Down Regulated	Similar to Arginase (EC 3.5.3.1).					dosa03040 Spliceosome	Os03g0387000	1.83208	Up Regulated	Similar to Aquarius.			dosa03040 Spliceosome	Os03g0387000	1.83208	Up Regulated	Similar to Aquarius.
dosa01230 Biosynthesis of amino acids	Os04g0469500	cultivar 996	-2.17433	Down Regulated	Similar to OSIGBa0124N08.2 protein.					dosa03040 Spliceosome	Os04g0555400	1.54611	Up Regulated	Similar to Serologically defined breast cancer antigen NY-BR-99.			dosa03040 Spliceosome	Os04g0555400	1.54611	Up Regulated	Similar to Serologically defined breast cancer antigen NY-BR-99.
dosa01230 Biosynthesis of amino acids	Os04g0486600	IR64	-1.57011	Down Regulated	Similar to Glyceraldehyde-3-phosphate dehydrogenase, cytosolic 3 (EC 1.2.1.12).					dosa03040 Spliceosome	Os05g0303000	-1.90119	Down Regulated	Similar to Chloroplast heat shock protein 70.
dosa01230 Biosynthesis of amino acids	Os04g0650800	cultivar 996	1.34486	Up Regulated	Similar to Phosphoglycerate dehydrogenase.					dosa03040 Spliceosome	Os05g0389300	-2.02927	Down Regulated	Similar to SAD1.
dosa01230 Biosynthesis of amino acids	Os05g0524400	cultivar 996	-2.98464	Down Regulated	Phosphofructokinase family protein.					dosa03040 Spliceosome	Os06g0730800	-2.39132	Down Regulated	mRNA splicing factor, Cwf18 family protein.
dosa01230 Biosynthesis of amino acids	Os06g0149700	cultivar 996	-1.69033	Down Regulated	Cysteine synthase (EC 4.2.99.8).					dosa03040 Spliceosome	Os09g0298400	4.64656	Up Regulated	WD40/YVTN repeat-like domain containing protein.			dosa03040 Spliceosome	Os09g0298400	4.64656	Up Regulated	WD40/YVTN repeat-like domain containing protein.
dosa01230 Biosynthesis of amino acids	Os06g0548000	cultivar 996	1.02024	Up Regulated	Aspartate aminotransferase (EC 2.6.1.1).					dosa00710 Carbon fixation in photosynthetic organisms	Os01g0760600	1.9011	Up Regulated	Aspartate aminotransferase, cytoplasmic (EC 2.6.1.1) (Transaminase A).			dosa00710 Carbon fixation in photosynthetic organisms	Os01g0760600	1.9011	Up Regulated	Aspartate aminotransferase, cytoplasmic (EC 2.6.1.1) (Transaminase A).
dosa01230 Biosynthesis of amino acids	Os06g0632200	cultivar 996	1.81567	Up Regulated	Similar to tryptophan synthase-related.					dosa00710 Carbon fixation in photosynthetic organisms	Os01g0841600	-1.01416	Down Regulated	Similar to Triosephosphate isomerase, cytosolic (EC 5.3.1.1) (TIM) (Triose- phosphate isomerase).
dosa01230 Biosynthesis of amino acids	Os06g0655100	cultivar 996	-3.027	Down Regulated	Similar to D-3-phosphoglycerate dehydrogenase.					dosa00710 Carbon fixation in photosynthetic organisms	Os03g0773800	4.55377	Up Regulated	Similar to Malate dehydrogenase, glyoxysomal precursor (EC 1.1.1.37) (mbNAD-MDH).			dosa00710 Carbon fixation in photosynthetic organisms	Os03g0773800	4.55377	Up Regulated	Similar to Malate dehydrogenase, glyoxysomal precursor (EC 1.1.1.37) (mbNAD-MDH).
dosa01230 Biosynthesis of amino acids	Os06g0668200	N22	1.36066	Up Regulated	Similar to Phosphoglycerate kinase, cytosolic (EC 2.7.2.3).					dosa00710 Carbon fixation in photosynthetic organisms	Os04g0551200	1.70427	Up Regulated	Similar to Cytoplasmic malate dehydrogenase.			dosa00710 Carbon fixation in photosynthetic organisms	Os04g0551200	1.70427	Up Regulated	Similar to Cytoplasmic malate dehydrogenase.
dosa01230 Biosynthesis of amino acids	Os07g0585600	cultivar 996	-1.98076	Down Regulated	Similar to N-acetyl-glutamate synthase.					dosa00710 Carbon fixation in photosynthetic organisms	Os05g0438600	1.81933	Up Regulated	Fructose-1,6-bisphosphatase class 1/Sedoheputulose-1,7-bisphosphatase domain containing protein.			dosa00710 Carbon fixation in photosynthetic organisms	Os05g0438600	1.81933	Up Regulated	Fructose-1,6-bisphosphatase class 1/Sedoheputulose-1,7-bisphosphatase domain containing protein.
dosa01230 Biosynthesis of amino acids	Os07g0622200	cultivar 996	2.07929	Up Regulated	Similar to M-160-u1_1 (Fragment).					dosa00710 Carbon fixation in photosynthetic organisms	Os06g0548000	1.02024	Up Regulated	Aspartate aminotransferase (EC 2.6.1.1).			dosa00710 Carbon fixation in photosynthetic organisms	Os06g0548000	1.02024	Up Regulated	Aspartate aminotransferase (EC 2.6.1.1).
dosa01230 Biosynthesis of amino acids	Os08g0154300	cultivar 996	1.57186	Up Regulated	Aldolase-type TIM barrel domain containing protein.					dosa00710 Carbon fixation in photosynthetic organisms	Os07g0496200	1.27418	Up Regulated	Similar to NAD-dependent malic enzyme 62 kDa isoform, mitochondrial precursor (EC 1.1.1.39) (NAD-ME).			dosa00710 Carbon fixation in photosynthetic organisms	Os07g0496200	1.27418	Up Regulated	Similar to NAD-dependent malic enzyme 62 kDa isoform, mitochondrial precursor (EC 1.1.1.39) (NAD-ME).
dosa01230 Biosynthesis of amino acids	Os09g0505700	cultivar 996	2.32759	Up Regulated	Aldolase-type TIM barrel domain containing protein.					dosa00710 Carbon fixation in photosynthetic organisms	Os09g0505700	2.32759	Up Regulated	Aldolase-type TIM barrel domain containing protein.			dosa00710 Carbon fixation in photosynthetic organisms	Os09g0505700	2.32759	Up Regulated	Aldolase-type TIM barrel domain containing protein.
dosa01230 Biosynthesis of amino acids	Os10g0163340	Moroberekan	-1.06801	Down Regulated	Similar to Cytosolic aldolase.					dosa00710 Carbon fixation in photosynthetic organisms	Os10g0390500	-3.78706	Down Regulated	Similar to Alanine aminotransferase.
dosa01230 Biosynthesis of amino acids	Os10g0390500	cultivar 996	-3.78706	Down Regulated	Similar to Alanine aminotransferase.					dosa04144 Endocytosis	Os01g0738600	-1.78175	Down Regulated	ENTH/VHS domain containing protein.
dosa01230 Biosynthesis of amino acids	Os12g0623900	IR64	-1.87153	Down Regulated	Similar to Ethylene-responsive methionine synthase (Fragment).					dosa04144 Endocytosis	Os03g0119100	2.20287	Up Regulated	Similar to Phospholipase D beta 2.			dosa04144 Endocytosis	Os03g0119100	2.20287	Up Regulated	Similar to Phospholipase D beta 2.
dosa04626 Plant-pathogen interaction	Os01g0808400	N22	-1.23266	Down Regulated	Similar to Calcium-dependent protein kinase (Fragment).					dosa04144 Endocytosis	Os03g0277300	1.88691	Up Regulated	Heat shock protein 70.			dosa04144 Endocytosis	Os03g0277300	1.88691	Up Regulated	Heat shock protein 70.
dosa04626 Plant-pathogen interaction	Os01g0899000	cultivar 996	2.06998	Up Regulated	Similar to Pti1 kinase-like protein.					dosa04144 Endocytosis	Os05g0105100	3.74531	Up Regulated	Similar to Small GTPase rab11-related.			dosa04144 Endocytosis	Os05g0105100	3.74531	Up Regulated	Similar to Small GTPase rab11-related.
dosa04626 Plant-pathogen interaction	Os02g0535400	cultivar 996	1.69704	Up Regulated	Similar to Cysteine and histidine-rich domain-containing protein RAR1.					dosa04144 Endocytosis	Os05g0171000	-1.52594	Down Regulated	Phospholipase D2 (EC 3.1.4.4).
dosa04626 Plant-pathogen interaction	Os03g0743500	cultivar 996	-2.80721	Down Regulated	Calcium-binding EF-hand domain containing protein.					dosa04144 Endocytosis	Os05g0303000	-1.90119	Down Regulated	Similar to Chloroplast heat shock protein 70.
dosa04626 Plant-pathogen interaction	Os04g0618700	cultivar 996	-1.06434	Down Regulated	Protein kinase, core domain containing protein.					dosa04144 Endocytosis	Os06g0622800	-1.64938	Down Regulated	Armadillo-type fold domain containing protein.
dosa04626 Plant-pathogen interaction	Os05g0343400	cultivar 996	-1.89072	Down Regulated	WRKY transcription factor 53 (Transcription factor WRKY12).					dosa04144 Endocytosis	Os07g0195100	2.21557	Up Regulated	Similar to Ras-related protein ARA-3.			dosa04144 Endocytosis	Os07g0195100	2.21557	Up Regulated	Similar to Ras-related protein ARA-3.
dosa04626 Plant-pathogen interaction	Os06g0716700	cultivar 996	3.27517	Up Regulated	Similar to Heat shock protein 90.					dosa04144 Endocytosis	Os07g0260400	1.57445	Up Regulated	Similar to Phospholipase D nu-2 (Fragment).			dosa04144 Endocytosis	Os07g0260400	1.57445	Up Regulated	Similar to Phospholipase D nu-2 (Fragment).
dosa04626 Plant-pathogen interaction	Os07g0409900	cultivar 996	2.06368	Up Regulated	Serine/threonine protein kinase domain containing protein.					dosa04144 Endocytosis	Os08g0175200	1.19098	Up Regulated	Protein of unknown function DUF292, eukaryotic domain containing protein.			dosa04144 Endocytosis	Os08g0175200	1.19098	Up Regulated	Protein of unknown function DUF292, eukaryotic domain containing protein.
dosa04626 Plant-pathogen interaction	Os08g0144100	Moroberekan	-1.37099	Down Regulated	Similar to Avr9/Cf-9 rapidly elicited protein 31.					dosa04144 Endocytosis	Os09g0421300	2.82029	Up Regulated	Phospholipase D lambda.			dosa04144 Endocytosis	Os09g0421300	2.82029	Up Regulated	Phospholipase D lambda.
dosa04626 Plant-pathogen interaction	Os08g0261000	cultivar 996	-1.49686	Down Regulated	NB-ARC domain containing protein.					dosa04144 Endocytosis	Os10g0377400	1.93658	Up Regulated	Similar to Ras-related protein Rab11D.			dosa04144 Endocytosis	Os10g0377400	1.93658	Up Regulated	Similar to Ras-related protein Rab11D.
dosa04626 Plant-pathogen interaction	Os08g0453700	cultivar 996	-2.63859	Down Regulated	Similar to ATRBOH F (ARABIDOPSIS THALIANA RESPIRATORY BURST OXIDASE PROTEIN F)					dosa04144 Endocytosis	Os11g0104900	-1.09923	Down Regulated	Similar to Clathrin heavy chain.
dosa04626 Plant-pathogen interaction	Os08g0500700	IR64	-1.87098	Down Regulated	Similar to Heat shock protein 82.					dosa00040 Pentose and glucuronate interconversions	Os01g0312500	-2.09686	Down Regulated	Similar to Pectinesterase.
dosa04626 Plant-pathogen interaction	Os08g0540400	N22	-1.02967	Down Regulated	Similar to Calcium-dependent protein kinase.					dosa00040 Pentose and glucuronate interconversions	Os01g0546800	-4.46357	Down Regulated	AmbAllergen domain containing protein.
dosa04626 Plant-pathogen interaction	Os08g0558100	cultivar 996	-1.6117	Down Regulated	EF hand domain containing protein.					dosa00040 Pentose and glucuronate interconversions	Os02g0123500	-1.63868	Down Regulated	Similar to NADPH-dependent mannose 6-phosphate reductase.
dosa04626 Plant-pathogen interaction	Os08g0560700	cultivar 996	1.98558	Up Regulated	Similar to Polcalcin Phl p 7 (Calcium-binding pollen allergen Phl p 7) (P7).					dosa00040 Pentose and glucuronate interconversions	Os06g0144200	-1.9245	Down Regulated	Similar to Pectate lyase homolog (EC 4.2.2.2).
dosa04626 Plant-pathogen interaction	Os09g0270700	cultivar 996	-1.67884	Down Regulated	Disease resistance protein domain containing protein.					dosa00040 Pentose and glucuronate interconversions	Os07g0208100	1.64271	Up Regulated	Similar to Polygalacturonase A.			dosa00040 Pentose and glucuronate interconversions	Os07g0208100	1.64271	Up Regulated	Similar to Polygalacturonase A.
dosa04626 Plant-pathogen interaction	Os09g0482600	cultivar 996	1.86442	Up Regulated	Similar to Heat shock protein 81-3.					dosa00040 Pentose and glucuronate interconversions	Os09g0505700	2.32759	Up Regulated	Aldolase-type TIM barrel domain containing protein.			dosa00040 Pentose and glucuronate interconversions	Os09g0505700	2.32759	Up Regulated	Aldolase-type TIM barrel domain containing protein.
dosa04626 Plant-pathogen interaction	Os09g0513600	cultivar 996	-1.83427	Down Regulated	Similar to predicted protein.					dosa04016 MAPK signaling pathway - plant	Os01g0846300	2.00241	Up Regulated	Similar to Protein phosphatase 2C.			dosa04016 MAPK signaling pathway - plant	Os01g0846300	2.00241	Up Regulated	Similar to Protein phosphatase 2C.
dosa04626 Plant-pathogen interaction	Os09g0514200	Moroberekan	-1.02483	Down Regulated	Similar to Calcium-dependent protein kinase.					dosa04016 MAPK signaling pathway - plant	Os03g0268600	1.88661	Up Regulated	Similar to Protein phosphatase type 2C.			dosa04016 MAPK signaling pathway - plant	Os03g0268600	1.88661	Up Regulated	Similar to Protein phosphatase type 2C.
dosa04626 Plant-pathogen interaction	Os11g0134400	cultivar 996	-1.91445	Down Regulated	Calmodulin-like protein 3.					dosa04016 MAPK signaling pathway - plant	Os03g0418000	-1.17267	Down Regulated	Similar to Basic endochitinase 2 precursor (EC 3.2.1.14).
dosa04626 Plant-pathogen interaction	Os11g0136600	Moroberekan	-1.38366	Down Regulated	Similar to Calcium-dependent protein kinase (Fragment).					dosa04016 MAPK signaling pathway - plant	Os03g0610900	-1.95835	Down Regulated	Serine/threonine-protein kinase SAPK10 (EC 2.7.1.37) (Osmotic stress/abscisic acid-activated protein kinase 10).
dosa04626 Plant-pathogen interaction	Os11g0227100	cultivar 996	1.71852	Up Regulated	Similar to NBS-LRR-like protein.					dosa04016 MAPK signaling pathway - plant	Os03g0743500	-2.80721	Down Regulated	Calcium-binding EF-hand domain containing protein.
dosa00010 Glycolysis / Gluconeogenesis	Os01g0160100	cultivar 996	-2.38146	Down Regulated	Similar to Pyruvate decarboxylase isozyme 2 (EC 4.1.1.1) (PDC) (Fragment).					dosa04016 MAPK signaling pathway - plant	Os04g0618700	-1.06434	Down Regulated	Protein kinase, core domain containing protein.
dosa00010 Glycolysis / Gluconeogenesis	Os01g0742500	cultivar 996	2.08225	Up Regulated	Similar to Hexokinase.					dosa04016 MAPK signaling pathway - plant	Os04g0691100	1.5438	Up Regulated	Serine/threonine-protein kinase SAPK5 (EC 2.7.1.37) (Osmotic stress/abscisic acid-activated protein kinase 5).			dosa04016 MAPK signaling pathway - plant	Os04g0691100	1.5438	Up Regulated	Serine/threonine-protein kinase SAPK5 (EC 2.7.1.37) (Osmotic stress/abscisic acid-activated protein kinase 5).
dosa00010 Glycolysis / Gluconeogenesis	Os01g0841600	cultivar 996	-1.01416	Down Regulated	Similar to Triosephosphate isomerase, cytosolic (EC 5.3.1.1) (TIM) (Triose- phosphate isomerase).					dosa04016 MAPK signaling pathway - plant	Os05g0343400	-1.89072	Down Regulated	WRKY transcription factor 53 (Transcription factor WRKY12).
dosa00010 Glycolysis / Gluconeogenesis	Os02g0105400	cultivar 996	-1.56234	Down Regulated	Similar to L-lactate dehydrogenase A (EC 1.1.1.27) (LDH-A).					dosa04016 MAPK signaling pathway - plant	Os05g0539800	-1.89049	Down Regulated	Protein of unknown function DUF778 family protein.
dosa00010 Glycolysis / Gluconeogenesis	Os02g0123500	cultivar 996	-1.63868	Down Regulated	Similar to NADPH-dependent mannose 6-phosphate reductase.					dosa04016 MAPK signaling pathway - plant	Os05g0572700	-1.0153	Down Regulated	Similar to protein phosphatase 2C ABI1.
dosa00010 Glycolysis / Gluconeogenesis	Os02g0169300	IR64	-1.44547	Down Regulated	Similar to Phosphoglycerate kinase, cytosolic (EC 2.7.2.3).					dosa04016 MAPK signaling pathway - plant	Os06g0526100	-1.53259	Down Regulated	Hypothetical conserved gene.
dosa00010 Glycolysis / Gluconeogenesis	Os02g0751800	cultivar 996	1.77459	Up Regulated	Phosphoglycerate mutase 1 family protein.					dosa04016 MAPK signaling pathway - plant	Os06g0726200	1.61183	Up Regulated	Similar to Chitinase 1.			dosa04016 MAPK signaling pathway - plant	Os06g0726200	1.61183	Up Regulated	Similar to Chitinase 1.
dosa00010 Glycolysis / Gluconeogenesis	Os03g0293500	cultivar 996	-1.70514	Down Regulated	Similar to Pyruvate decarboxylase isozyme 2.					dosa04016 MAPK signaling pathway - plant	Os07g0685700	2.43313	Up Regulated	Ethylene insensitive 3 family protein.			dosa04016 MAPK signaling pathway - plant	Os07g0685700	2.43313	Up Regulated	Ethylene insensitive 3 family protein.
dosa00010 Glycolysis / Gluconeogenesis	Os03g0645100	cultivar 996	-1.33518	Down Regulated	Similar to pyruvate dehydrogenase E1 component subunit beta.					dosa04016 MAPK signaling pathway - plant	Os08g0453700	-2.63859	Down Regulated	Similar to ATRBOH F (ARABIDOPSIS THALIANA RESPIRATORY BURST OXIDASE PROTEIN F)
dosa00010 Glycolysis / Gluconeogenesis	Os04g0458300	cultivar 996	-1.27334	Down Regulated	Similar to OSIGBa0097P08.2 protein.					dosa04016 MAPK signaling pathway - plant	Os11g0134400	-1.91445	Down Regulated	Calmodulin-like protein 3.
dosa00010 Glycolysis / Gluconeogenesis	Os04g0469500	cultivar 996	-2.17433	Down Regulated	Similar to OSIGBa0124N08.2 protein.					dosa04016 MAPK signaling pathway - plant	Os12g0586100	-1.55706	Down Regulated	Serine/threonine-protein kinase SAPK9 (EC 2.7.1.37) (Osmotic stress/abscisic acid-activated protein kinase 9).
dosa00010 Glycolysis / Gluconeogenesis	Os04g0486600	IR64	-1.57011	Down Regulated	Similar to Glyceraldehyde-3-phosphate dehydrogenase, cytosolic 3 (EC 1.2.1.12).					dosa03008 Ribosome biogenesis in eukaryotes	Os03g0370500	-1.91281	Down Regulated	Similar to H/ACA ribonucleoprotein complex subunit 4 (EC 5.4.99.-) (Nucleolar protein NAP57 homolog) (Nopp-140 associated protein of 57 kDa homolog) (AtNAP57).
dosa00010 Glycolysis / Gluconeogenesis	Os04g0540600	cultivar 996	-2.42243	Down Regulated	Aldehyde dehydrogenase domain containing protein.					dosa03008 Ribosome biogenesis in eukaryotes	Os04g0295100	-1.86323	Down Regulated	Similar to EMB1687 (EMBRYO DEFECTIVE 1687)
dosa00010 Glycolysis / Gluconeogenesis	Os05g0156700	cultivar 996	-2.20117	Down Regulated	Similar to Dihydrolipoyl dehydrogenase.					dosa03008 Ribosome biogenesis in eukaryotes	Os04g0548300	1.57381	Up Regulated	Armadillo-type fold domain containing protein.			dosa03008 Ribosome biogenesis in eukaryotes	Os04g0548300	1.57381	Up Regulated	Armadillo-type fold domain containing protein.
dosa00010 Glycolysis / Gluconeogenesis	Os05g0438600	cultivar 996	1.81933	Up Regulated	Fructose-1,6-bisphosphatase class 1/Sedoheputulose-1,7-bisphosphatase domain containing protein.					dosa03008 Ribosome biogenesis in eukaryotes	Os06g0158600	1.70965	Up Regulated	Protein of unknown function DUF652 family protein.			dosa03008 Ribosome biogenesis in eukaryotes	Os06g0158600	1.70965	Up Regulated	Protein of unknown function DUF652 family protein.
dosa00010 Glycolysis / Gluconeogenesis	Os05g0524400	cultivar 996	-2.98464	Down Regulated	Phosphofructokinase family protein.					dosa03008 Ribosome biogenesis in eukaryotes	Os06g0274200	-2.36314	Down Regulated	Similar to H/ACA ribonucleoprotein complex subunit 2 (H/ACA snoRNP protein NHP2) (High mobility group-like nuclear protein 2).
dosa00010 Glycolysis / Gluconeogenesis	Os06g0668200	N22	1.36066	Up Regulated	Similar to Phosphoglycerate kinase, cytosolic (EC 2.7.2.3).					dosa03008 Ribosome biogenesis in eukaryotes	Os06g0644600	1.70365	Up Regulated	Similar to predicted protein.			dosa03008 Ribosome biogenesis in eukaryotes	Os06g0644600	1.70365	Up Regulated	Similar to predicted protein.
dosa00010 Glycolysis / Gluconeogenesis	Os08g0431300	cultivar 996	-2.66724	Down Regulated	Similar to Dihydrolipoamide S-acetyltransferase.					dosa03008 Ribosome biogenesis in eukaryotes	Os07g0110200	-3.95012	Down Regulated	Similar to GTP-binding protein-related.
dosa00010 Glycolysis / Gluconeogenesis	Os09g0440300	cultivar 996	1.80326	Up Regulated	Similar to Aldehyde dehydrogenase family 7 member A1 (EC 1.2.1.3) (Antiquitin 1) (Matured fruit 60 kDa protein) (MF-60).					dosa03008 Ribosome biogenesis in eukaryotes	Os07g0162300	-1.52362	Down Regulated	Similar to RIO kinase.
dosa00010 Glycolysis / Gluconeogenesis	Os10g0163340	Moroberekan	-1.06801	Down Regulated	Similar to Cytosolic aldolase.					dosa03008 Ribosome biogenesis in eukaryotes	Os07g0224900	-1.50006	Down Regulated	WD40 repeat-like domain containing protein.
dosa00500 Starch and sucrose metabolism	Os01g0742500	cultivar 996	2.08225	Up Regulated	Similar to Hexokinase.					dosa03008 Ribosome biogenesis in eukaryotes	Os07g0639800	4.20126	Up Regulated	Similar to Eukaryotic translation initiation factor 6 (Fragment).			dosa03008 Ribosome biogenesis in eukaryotes	Os07g0639800	4.20126	Up Regulated	Similar to Eukaryotic translation initiation factor 6 (Fragment).
dosa00500 Starch and sucrose metabolism	Os02g0117700	N22	-1.03754	Down Regulated	UDPase					dosa03008 Ribosome biogenesis in eukaryotes	Os11g0137100	4.87471	Up Regulated	Similar to predicted protein.			dosa03008 Ribosome biogenesis in eukaryotes	Os11g0137100	4.87471	Up Regulated	Similar to predicted protein.
dosa00500 Starch and sucrose metabolism	Os02g0753000	cultivar 996	2.62689	Up Regulated	Similar to Trehalose-6-phosphate phosphatase.					dosa03008 Ribosome biogenesis in eukaryotes	Os12g0299700	-1.83533	Down Regulated	NOP5, N-terminal domain containing protein.
dosa00500 Starch and sucrose metabolism	Os03g0401300	cultivar 996	1.60874	Up Regulated	Sucrose synthase 2 (EC 2.4.1.13) (Sucrose-UDP glucosyltransferase 2).					dosa04145 Phagosome	Os02g0824700	3.19374	Up Regulated	Similar to Vacuolar ATP synthase subunit F (EC 3.6.3.14) (V-ATPase F subunit) (Vacuolar proton pump F subunit) (V-ATPase 14 kDa subunit).			dosa04145 Phagosome	Os02g0824700	3.19374	Up Regulated	Similar to Vacuolar ATP synthase subunit F (EC 3.6.3.14) (V-ATPase F subunit) (Vacuolar proton pump F subunit) (V-ATPase 14 kDa subunit).
dosa00500 Starch and sucrose metabolism	Os03g0736300	cultivar 996	4.11491	Up Regulated	Similar to CEL6%3DCELLULASE 6 (Fragment).					dosa04145 Phagosome	Os03g0780600	-1.24289	Down Regulated	Tubulin beta-1 chain (Beta-1 tubulin).
dosa00500 Starch and sucrose metabolism	Os04g0249500	cultivar 996	-2.47044	Down Regulated	Similar to H0211A12.6 protein.					dosa04145 Phagosome	Os03g0832200	1.23255	Up Regulated	Similar to Calcium-binding protein precursor (Calreticulin).			dosa04145 Phagosome	Os03g0832200	1.23255	Up Regulated	Similar to Calcium-binding protein precursor (Calreticulin).
dosa00500 Starch and sucrose metabolism	Os04g0309600	cultivar 996	6.17975	Up Regulated	Similar to Sucrose synthase.					dosa04145 Phagosome	Os05g0507300	-1.37283	Down Regulated	Similar to Calreticulin-3.
dosa00500 Starch and sucrose metabolism	Os04g0497200	cultivar 996	-2.95797	Down Regulated	Cellulase precursor (Cellulase homolog OR16pep) (Endo-1,4-beta-D- glucanase KORRIGAN) (EC 3.2.1.4).					dosa04145 Phagosome	Os06g0198800	1.58045	Up Regulated	Similar to 25.3 kDa vesicle transport protein.			dosa04145 Phagosome	Os06g0198800	1.58045	Up Regulated	Similar to 25.3 kDa vesicle transport protein.
dosa00500 Starch and sucrose metabolism	Os05g0449600	cultivar 996	-1.73209	Down Regulated	Similar to glycosyl hydrolase family 3 protein.					dosa04145 Phagosome	Os06g0671900	1.92422	Up Regulated	Similar to Tubulin beta-3 chain.			dosa04145 Phagosome	Os06g0671900	1.92422	Up Regulated	Similar to Tubulin beta-3 chain.
dosa00500 Starch and sucrose metabolism	Os06g0129700	cultivar 996	-3.21581	Down Regulated	NUDIX hydrolase domain containing protein.					dosa04145 Phagosome	Os08g0104700	-3.10777	Down Regulated	Chaperonin Cpn60/TCP-1 family protein.
dosa00500 Starch and sucrose metabolism	Os06g0256900	cultivar 996	-1.28527	Down Regulated	Similar to Endo-beta-1,4-glucanase precursor (EC 3.2.1.4).					dosa04145 Phagosome	Os09g0402300	3.29885	Up Regulated	Phosphatidylinositol-4-phosphate 5-kinase family protein.			dosa04145 Phagosome	Os09g0402300	3.29885	Up Regulated	Phosphatidylinositol-4-phosphate 5-kinase family protein.
dosa00500 Starch and sucrose metabolism	Os06g0367100	cultivar 996	1.28972	Up Regulated	Glycoside hydrolase, subgroup, catalytic core domain containing protein.					dosa04145 Phagosome	Os10g0184300	-3.46739	Down Regulated	ATPase, V0/A0 complex, 116-kDa subunit family protein.
dosa00500 Starch and sucrose metabolism	Os07g0510200	cultivar 996	-1.69101	Down Regulated	Glycoside hydrolase, family 17 protein.					dosa00564 Glycerophospholipid metabolism	Os01g0183000	1.62392	Up Regulated	Similar to GmCK3p (EC 2.7.1.32) (Fragment).			dosa00564 Glycerophospholipid metabolism	Os01g0183000	1.62392	Up Regulated	Similar to GmCK3p (EC 2.7.1.32) (Fragment).
dosa00500 Starch and sucrose metabolism	Os07g0543300	cultivar 996	-1.85518	Down Regulated	Similar to Beta-amylase.					dosa00564 Glycerophospholipid metabolism	Os01g0693300	-1.50437	Down Regulated	Similar to Lipid phosphate phosphatase 2 (EC 3.1.3.-) (AtLPP2) (Phosphatidic acid phosphatase 2) (AtPAP2) (Prenyl diphosphate phosphatase).
dosa00500 Starch and sucrose metabolism	Os07g0656200	cultivar 996	3.45867	Up Regulated	Similar to Beta-glucosidase 26.					dosa00564 Glycerophospholipid metabolism	Os01g0796500	2.2544	Up Regulated	Similar to predicted protein.			dosa00564 Glycerophospholipid metabolism	Os01g0796500	2.2544	Up Regulated	Similar to predicted protein.
dosa00500 Starch and sucrose metabolism	Os08g0414700	cultivar 996	1.48575	Up Regulated	Similar to Trehalose-6-phosphate synthase (Fragment).					dosa00564 Glycerophospholipid metabolism	Os01g0939600	1.69672	Up Regulated	Similar to Glycerol-3-phosphate dehydrogenase-like protein (Fragment).			dosa00564 Glycerophospholipid metabolism	Os01g0939600	1.69672	Up Regulated	Similar to Glycerol-3-phosphate dehydrogenase-like protein (Fragment).
dosa00500 Starch and sucrose metabolism	Os09g0427800	cultivar 996	2.62358	Up Regulated	Similar to Trehalose-6-phosphate synthase.					dosa00564 Glycerophospholipid metabolism	Os02g0123600	1.65773	Up Regulated	Similar to CDP-diacylglycerol--inositol 3-phosphatidyltransferase 1 (EC 2.7.8.11) (Phosphatidylinositol synthase 1) (PtdIns synthase 1) (PI synthase 1) (AtPIS1).			dosa00564 Glycerophospholipid metabolism	Os02g0123600	1.65773	Up Regulated	Similar to CDP-diacylglycerol--inositol 3-phosphatidyltransferase 1 (EC 2.7.8.11) (Phosphatidylinositol synthase 1) (PtdIns synthase 1) (PI synthase 1) (AtPIS1).
dosa00500 Starch and sucrose metabolism	Os09g0490400	cultivar 996	3.83583	Up Regulated	Beta-glucosidase 29.					dosa00564 Glycerophospholipid metabolism	Os03g0119100	2.20287	Up Regulated	Similar to Phospholipase D beta 2.			dosa00564 Glycerophospholipid metabolism	Os03g0119100	2.20287	Up Regulated	Similar to Phospholipase D beta 2.
dosa00500 Starch and sucrose metabolism	Os09g0569200	cultivar 996	2.08558	Up Regulated	Similar to Beta-amylase (EC 3.2.1.2) (1,4-alpha-D-glucan maltohydrolase).					dosa00564 Glycerophospholipid metabolism	Os03g0603600	1.10234	Up Regulated	PLC-like phosphodiesterase, TIM beta/alpha-barrel domain domain containing protein.			dosa00564 Glycerophospholipid metabolism	Os03g0603600	1.10234	Up Regulated	PLC-like phosphodiesterase, TIM beta/alpha-barrel domain domain containing protein.
dosa00500 Starch and sucrose metabolism	Os12g0420100	Moroberekan	-1.12333	Down Regulated	Similar to Beta-glucosidase.					dosa00564 Glycerophospholipid metabolism	Os04g0667000	2.13962	Up Regulated	Tafazzin family protein.			dosa00564 Glycerophospholipid metabolism	Os04g0667000	2.13962	Up Regulated	Tafazzin family protein.
dosa03013 RNA transport	Os01g0200500	cultivar 996	3.24877	Up Regulated	MPPN family protein.					dosa00564 Glycerophospholipid metabolism	Os05g0171000	-1.52594	Down Regulated	Phospholipase D2 (EC 3.1.4.4).
dosa03013 RNA transport	Os01g0549700	cultivar 996	-2.41686	Down Regulated	Similar to RNA helicase (Fragment).					dosa00564 Glycerophospholipid metabolism	Os07g0260400	1.57445	Up Regulated	Similar to Phospholipase D nu-2 (Fragment).			dosa00564 Glycerophospholipid metabolism	Os07g0260400	1.57445	Up Regulated	Similar to Phospholipase D nu-2 (Fragment).
dosa03013 RNA transport	Os02g0139200	cultivar 996	-1.65691	Down Regulated	Skb1 methyltransferase family protein.					dosa00564 Glycerophospholipid metabolism	Os08g0359100	1.61338	Up Regulated	Similar to Lipid phosphate phosphatase 2 (EC 3.1.3.-) (AtLPP2) (Phosphatidic acid phosphatase 2) (AtPAP2) (Prenyl diphosphate phosphatase).			dosa00564 Glycerophospholipid metabolism	Os08g0359100	1.61338	Up Regulated	Similar to Lipid phosphate phosphatase 2 (EC 3.1.3.-) (AtLPP2) (Phosphatidic acid phosphatase 2) (AtPAP2) (Prenyl diphosphate phosphatase).
dosa03013 RNA transport	Os03g0225500	cultivar 996	-2.15507	Down Regulated	Nucleoporin, Common symbiosis signaling (SYM) pathway					dosa00564 Glycerophospholipid metabolism	Os09g0421300	2.82029	Up Regulated	Phospholipase D lambda.			dosa00564 Glycerophospholipid metabolism	Os09g0421300	2.82029	Up Regulated	Phospholipase D lambda.
dosa03013 RNA transport	Os03g0645200	cultivar 996	-2.82771	Down Regulated	Similar to Translation initiation factor eIF-2B delta subunit (eIF-2B GDP-GTP exchange factor).					dosa00564 Glycerophospholipid metabolism	Os12g0224000	-2.10698	Down Regulated	Similar to Diacylglycerol kinase 1 (EC 2.7.1.107) (Diglyceride kinase 1) (DGK 1) (DAG kinase 1).
dosa03013 RNA transport	Os03g0765400	cultivar 996	1.03885	Up Regulated	Similar to nucleoporin p58/p45.					dosa00270 Cysteine and methionine metabolism	Os01g0760600	1.9011	Up Regulated	Aspartate aminotransferase, cytoplasmic (EC 2.6.1.1) (Transaminase A).			dosa00270 Cysteine and methionine metabolism	Os01g0760600	1.9011	Up Regulated	Aspartate aminotransferase, cytoplasmic (EC 2.6.1.1) (Transaminase A).
dosa03013 RNA transport	Os04g0295100	cultivar 996	-1.86323	Down Regulated	Similar to EMB1687 (EMBRYO DEFECTIVE 1687)					dosa00270 Cysteine and methionine metabolism	Os02g0105400	-1.56234	Down Regulated	Similar to L-lactate dehydrogenase A (EC 1.1.1.27) (LDH-A).
dosa03013 RNA transport	Os04g0608400	cultivar 996	1.83846	Up Regulated	Nuclear pore complex, nucleoporin 88 domain containing protein.					dosa00270 Cysteine and methionine metabolism	Os02g0771600	-1.81161	Down Regulated	Similar to 1-aminocyclopropane-1-carboxylate oxidase (Fragment).
dosa03013 RNA transport	Os04g0692500	cultivar 996	3.26	Up Regulated	Similar to antiporter/ drug transporter/ transporter.					dosa00270 Cysteine and methionine metabolism	Os03g0773800	4.55377	Up Regulated	Similar to Malate dehydrogenase, glyoxysomal precursor (EC 1.1.1.37) (mbNAD-MDH).			dosa00270 Cysteine and methionine metabolism	Os03g0773800	4.55377	Up Regulated	Similar to Malate dehydrogenase, glyoxysomal precursor (EC 1.1.1.37) (mbNAD-MDH).
dosa03013 RNA transport	Os05g0105900	cultivar 996	1.79581	Up Regulated	Nucleotide-binding, alpha-beta plait domain containing protein.					dosa00270 Cysteine and methionine metabolism	Os04g0551200	1.70427	Up Regulated	Similar to Cytoplasmic malate dehydrogenase.			dosa00270 Cysteine and methionine metabolism	Os04g0551200	1.70427	Up Regulated	Similar to Cytoplasmic malate dehydrogenase.
dosa03013 RNA transport	Os05g0256000	cultivar 996	1.87156	Up Regulated	Similar to TGF-beta receptor-interacting protein 1.					dosa00270 Cysteine and methionine metabolism	Os04g0650800	1.34486	Up Regulated	Similar to Phosphoglycerate dehydrogenase.			dosa00270 Cysteine and methionine metabolism	Os04g0650800	1.34486	Up Regulated	Similar to Phosphoglycerate dehydrogenase.
dosa03013 RNA transport	Os05g0574500	IR64	-1.36611	Down Regulated	Similar to GTP-binding nuclear protein Ran1B (Fragment).					dosa00270 Cysteine and methionine metabolism	Os06g0149700	-1.69033	Down Regulated	Cysteine synthase (EC 4.2.99.8).
dosa03013 RNA transport	Os06g0342200	cultivar 996	1.70426	Up Regulated	Similar to Eukaryotic translation initiation factor 1A (EIF-1A) (EIF-4C).					dosa00270 Cysteine and methionine metabolism	Os06g0548000	1.02024	Up Regulated	Aspartate aminotransferase (EC 2.6.1.1).			dosa00270 Cysteine and methionine metabolism	Os06g0548000	1.02024	Up Regulated	Aspartate aminotransferase (EC 2.6.1.1).
dosa03013 RNA transport	Os06g0520600	cultivar 996	-2.96444	Down Regulated	Similar to Zinc finger CCCH type domain containing protein ZFN-like 1.					dosa00270 Cysteine and methionine metabolism	Os06g0655100	-3.027	Down Regulated	Similar to D-3-phosphoglycerate dehydrogenase.
dosa03013 RNA transport	Os06g0701100	cultivar 996	1.56271	Up Regulated	Eukaryotic initiation factor 4A (eIF4A) (eIF-4A).					dosa00270 Cysteine and methionine metabolism	Os11g0186900	1.72119	Up Regulated	Similar to 1-aminocyclopropane-1-carboxylate oxidase (EC 1.14.17.4) (ACC oxidase) (Ethylene-forming enzyme) (EFE).			dosa00270 Cysteine and methionine metabolism	Os11g0186900	1.72119	Up Regulated	Similar to 1-aminocyclopropane-1-carboxylate oxidase (EC 1.14.17.4) (ACC oxidase) (Ethylene-forming enzyme) (EFE).
dosa03013 RNA transport	Os06g0704300	cultivar 996	1.5917	Up Regulated	Zinc finger, CCCH-type domain containing protein.					dosa00270 Cysteine and methionine metabolism	Os12g0607000	-1.63601	Down Regulated	Similar to homocysteine S-methyltransferase-2.
dosa03013 RNA transport	Os07g0529800	IR64	-1.10384	Down Regulated	Protein translation factor SUI1 homolog (GOS2 protein).					dosa00270 Cysteine and methionine metabolism	Os12g0608600	-3.51168	Down Regulated	Similar to Thiosulfate sulfurtransferase (EC 2.8.1.1) (Mercaptopyruvate sulfurtransferase Mst2/Rdh2) (EC 2.8.1.2).
dosa03013 RNA transport	Os09g0279500	cultivar 996	-5.05947	Down Regulated	Similar to Plastid-specific 30S ribosomal protein 2, chloroplast precursor (PSRP- 2).					dosa00520 Amino sugar and nucleotide sugar metabolism	Os01g0742500	2.08225	Up Regulated	Similar to Hexokinase.			dosa00520 Amino sugar and nucleotide sugar metabolism	Os01g0742500	2.08225	Up Regulated	Similar to Hexokinase.
dosa03013 RNA transport	Os09g0298400	cultivar 996	4.64656	Up Regulated	WD40/YVTN repeat-like domain containing protein.					dosa00520 Amino sugar and nucleotide sugar metabolism	Os02g0605900	-2.0507	Down Regulated	Similar to Chitinase (EC 3.2.1.14) A.
dosa03013 RNA transport	Os12g0503200	cultivar 996	1.6417	Up Regulated	Similar to TRANSLATION INITIATION FACTOR IF-2P.					dosa00520 Amino sugar and nucleotide sugar metabolism	Os03g0418000	-1.17267	Down Regulated	Similar to Basic endochitinase 2 precursor (EC 3.2.1.14).
dosa03040 Spliceosome	Os01g0549700	cultivar 996	-2.41686	Down Regulated	Similar to RNA helicase (Fragment).					dosa00520 Amino sugar and nucleotide sugar metabolism	Os04g0376400	-1.64123	Down Regulated	Glycoside hydrolase, family 18, catalytic domain domain containing protein.
dosa03040 Spliceosome	Os01g0686600	cultivar 996	-1.5551	Down Regulated	RNA-processing protein, HAT helix domain containing protein.					dosa00520 Amino sugar and nucleotide sugar metabolism	Os04g0608100	-4.34265	Down Regulated	Ribosomal protein S5 domain 2-type fold domain containing protein.
dosa03040 Spliceosome	Os01g0840100	Moroberekan	1.67888	Up Regulated	Heat shock protein Hsp70 family protein.					dosa00520 Amino sugar and nucleotide sugar metabolism	Os06g0712500	2.13753	Up Regulated	Similar to Glycosyltransferase QUASIMODO1 (EC 2.4.1.-).			dosa00520 Amino sugar and nucleotide sugar metabolism	Os06g0712500	2.13753	Up Regulated	Similar to Glycosyltransferase QUASIMODO1 (EC 2.4.1.-).
dosa03040 Spliceosome	Os01g0857700	cultivar 996	-1.92282	Down Regulated	Similar to G10.					dosa00520 Amino sugar and nucleotide sugar metabolism	Os06g0726200	1.61183	Up Regulated	Similar to Chitinase 1.			dosa00520 Amino sugar and nucleotide sugar metabolism	Os06g0726200	1.61183	Up Regulated	Similar to Chitinase 1.
dosa03040 Spliceosome	Os01g0967000	cultivar 996	3.7373	Up Regulated	Similar to Small nuclear ribonucleoprotein-like protein.					dosa00520 Amino sugar and nucleotide sugar metabolism	Os06g0727300	2.83994	Up Regulated	Similar to glycosyltransferase, family GT8.			dosa00520 Amino sugar and nucleotide sugar metabolism	Os06g0727300	2.83994	Up Regulated	Similar to glycosyltransferase, family GT8.
dosa03040 Spliceosome	Os02g0461600	cultivar 996	-2.36937	Down Regulated	Protein of unknown function DUF1777 domain containing protein.					dosa00520 Amino sugar and nucleotide sugar metabolism	Os07g0171200	1.06793	Up Regulated	Similar to Galactose-1-phosphate uridyl transferase-like protein.			dosa00520 Amino sugar and nucleotide sugar metabolism	Os07g0171200	1.06793	Up Regulated	Similar to Galactose-1-phosphate uridyl transferase-like protein.
dosa03040 Spliceosome	Os02g0602600	cultivar 996	-1.37773	Down Regulated	RNA recognition motif domain domain containing protein.					dosa00520 Amino sugar and nucleotide sugar metabolism	Os11g0701500	-3.95695	Down Regulated	Similar to Class III chitinase homologue (OsChib3H-g) (Fragment).
dosa03040 Spliceosome	Os02g0759800	cultivar 996	1.54612	Up Regulated	Similar to GAMYB-binding protein (Fragment).					dosa00480 Glutathione metabolism	Os01g0151500	2.11317	Up Regulated	Similar to GGT4 (GAMMA-GLUTAMYL TRANSPEPTIDASE 4)			dosa00480 Glutathione metabolism	Os01g0151500	2.11317	Up Regulated	Similar to GGT4 (GAMMA-GLUTAMYL TRANSPEPTIDASE 4)
dosa03040 Spliceosome	Os03g0263500	cultivar 996	-1.5714	Down Regulated	Similar to Splicing factor 3A subunit 2 (Spliceosome associated protein 62) (SAP 62) (SF3a66).					dosa00480 Glutathione metabolism	Os01g0692100	3.22689	Up Regulated	Glutathione S-transferase, C-terminal-like domain containing protein.			dosa00480 Glutathione metabolism	Os01g0692100	3.22689	Up Regulated	Glutathione S-transferase, C-terminal-like domain containing protein.
dosa03040 Spliceosome	Os03g0276500	IR64	-1.68101	Down Regulated	Similar to Heat shock protein 70.					dosa00480 Glutathione metabolism	Os03g0283100	-1.06627	Down Regulated	Similar to In2-1 protein.
dosa03040 Spliceosome	Os03g0277300	cultivar 996	1.88691	Up Regulated	Heat shock protein 70.					dosa00480 Glutathione metabolism	Os03g0358100	1.92948	Up Regulated	Similar to Glutathione peroxidase.			dosa00480 Glutathione metabolism	Os03g0358100	1.92948	Up Regulated	Similar to Glutathione peroxidase.
dosa03040 Spliceosome	Os03g0387000	cultivar 996	1.83208	Up Regulated	Similar to Aquarius.					dosa00480 Glutathione metabolism	Os03g0709000	1.83462	Up Regulated	Membrane-associated, eicosanoid and glutathione metabolism (MAPEG) domain containing protein.			dosa00480 Glutathione metabolism	Os03g0709000	1.83462	Up Regulated	Membrane-associated, eicosanoid and glutathione metabolism (MAPEG) domain containing protein.
dosa03040 Spliceosome	Os04g0555400	cultivar 996	1.54611	Up Regulated	Similar to Serologically defined breast cancer antigen NY-BR-99.					dosa00480 Glutathione metabolism	Os03g0785900	1.93952	Up Regulated	Similar to Glutathione-S-transferase.			dosa00480 Glutathione metabolism	Os03g0785900	1.93952	Up Regulated	Similar to Glutathione-S-transferase.
dosa03040 Spliceosome	Os05g0303000	cultivar 996	-1.90119	Down Regulated	Similar to Chloroplast heat shock protein 70.					dosa00480 Glutathione metabolism	Os05g0148900	1.80317	Up Regulated	Similar to Glutathione-S-transferase 19E50.			dosa00480 Glutathione metabolism	Os05g0148900	1.80317	Up Regulated	Similar to Glutathione-S-transferase 19E50.
dosa03040 Spliceosome	Os05g0389300	cultivar 996	-2.02927	Down Regulated	Similar to SAD1.					dosa00480 Glutathione metabolism	Os09g0467200	1.11648	Up Regulated	Similar to Glutathione S-transferase GST 23 (EC 2.5.1.18) (Fragment).			dosa00480 Glutathione metabolism	Os09g0467200	1.11648	Up Regulated	Similar to Glutathione S-transferase GST 23 (EC 2.5.1.18) (Fragment).
dosa03040 Spliceosome	Os06g0730800	cultivar 996	-2.39132	Down Regulated	mRNA splicing factor, Cwf18 family protein.					dosa00480 Glutathione metabolism	Os10g0529300	-1.56326	Down Regulated	Similar to Tau class GST protein 3.
dosa03040 Spliceosome	Os09g0298400	cultivar 996	4.64656	Up Regulated	WD40/YVTN repeat-like domain containing protein.					dosa00190 Oxidative phosphorylation	Os02g0797300	-2.00515	Down Regulated	Similar to Plasma membrane H+-ATPase.
dosa03040 Spliceosome	Os11g0703900	IR64	1.57995	Up Regulated	Heat shock protein 70.					dosa00190 Oxidative phosphorylation	Os02g0824700	3.19374	Up Regulated	Similar to Vacuolar ATP synthase subunit F (EC 3.6.3.14) (V-ATPase F subunit) (Vacuolar proton pump F subunit) (V-ATPase 14 kDa subunit).			dosa00190 Oxidative phosphorylation	Os02g0824700	3.19374	Up Regulated	Similar to Vacuolar ATP synthase subunit F (EC 3.6.3.14) (V-ATPase F subunit) (Vacuolar proton pump F subunit) (V-ATPase 14 kDa subunit).
dosa00710 Carbon fixation in photosynthetic organisms	Os01g0760600	cultivar 996	1.9011	Up Regulated	Aspartate aminotransferase, cytoplasmic (EC 2.6.1.1) (Transaminase A).					dosa00190 Oxidative phosphorylation	Os03g0352800	-1.67417	Down Regulated	Similar to Acyl carrier protein 1 (EC 1.6.5.3) (EC 1.6.99.3).
dosa00710 Carbon fixation in photosynthetic organisms	Os01g0841600	cultivar 996	-1.01416	Down Regulated	Similar to Triosephosphate isomerase, cytosolic (EC 5.3.1.1) (TIM) (Triose- phosphate isomerase).					dosa00190 Oxidative phosphorylation	Os03g0390400	-1.54756	Down Regulated	Similar to Cytochrome c oxidase subunit 6b.
dosa00710 Carbon fixation in photosynthetic organisms	Os02g0169300	IR64	-1.44547	Down Regulated	Similar to Phosphoglycerate kinase, cytosolic (EC 2.7.2.3).					dosa00190 Oxidative phosphorylation	Os04g0310500	-2.10454	Down Regulated	NADH dehydrogenase [ubiquinone] (complex I), alpha subcomplex, subunit 2 domain containing protein.
dosa00710 Carbon fixation in photosynthetic organisms	Os03g0773800	cultivar 996	4.55377	Up Regulated	Similar to Malate dehydrogenase, glyoxysomal precursor (EC 1.1.1.37) (mbNAD-MDH).					dosa00190 Oxidative phosphorylation	Os05g0481600	-2.60188	Down Regulated	Conserved hypothetical protein.
dosa00710 Carbon fixation in photosynthetic organisms	Os04g0486600	IR64	-1.57011	Down Regulated	Similar to Glyceraldehyde-3-phosphate dehydrogenase, cytosolic 3 (EC 1.2.1.12).					dosa00190 Oxidative phosphorylation	Os07g0585800	-2.46619	Down Regulated	Similar to NADH-ubiquinone oxidoreductase 18 kDa subunit (EC 1.6.5.3) (EC 1.6.99.3) (Complex I-18KD) (CI-18KD) (Fragment).
dosa00710 Carbon fixation in photosynthetic organisms	Os04g0551200	cultivar 996	1.70427	Up Regulated	Similar to Cytoplasmic malate dehydrogenase.					dosa00190 Oxidative phosphorylation	Os08g0161700	-2.17515	Down Regulated	NADH dehydrogenase [ubiquinone] (complex I), iron-sulphur protein 6, mitochondria domain containing protein.
dosa00710 Carbon fixation in photosynthetic organisms	Os05g0186300	Moroberekan	-1.04868	Down Regulated	Similar to NADP-malic enzyme.					dosa00190 Oxidative phosphorylation	Os10g0184300	-3.46739	Down Regulated	ATPase, V0/A0 complex, 116-kDa subunit family protein.
dosa00710 Carbon fixation in photosynthetic organisms	Os05g0438600	cultivar 996	1.81933	Up Regulated	Fructose-1,6-bisphosphatase class 1/Sedoheputulose-1,7-bisphosphatase domain containing protein.					dosa00190 Oxidative phosphorylation	Os10g0406100	1.35508	Up Regulated	Similar to PRLI-interacting factor F (Fragment).			dosa00190 Oxidative phosphorylation	Os10g0406100	1.35508	Up Regulated	Similar to PRLI-interacting factor F (Fragment).
dosa00710 Carbon fixation in photosynthetic organisms	Os06g0548000	cultivar 996	1.02024	Up Regulated	Aspartate aminotransferase (EC 2.6.1.1).					dosa00190 Oxidative phosphorylation	Os11g0485200	-1.60174	Down Regulated	ATPase, P-type, K/Mg/Cd/Cu/Zn/Na/Ca/Na/H-transporter family protein.
dosa00710 Carbon fixation in photosynthetic organisms	Os06g0668200	N22	1.36066	Up Regulated	Similar to Phosphoglycerate kinase, cytosolic (EC 2.7.2.3).					dosa00620 Pyruvate metabolism	Os02g0105400	-1.56234	Down Regulated	Similar to L-lactate dehydrogenase A (EC 1.1.1.27) (LDH-A).
dosa00710 Carbon fixation in photosynthetic organisms	Os07g0496200	cultivar 996	1.27418	Up Regulated	Similar to NAD-dependent malic enzyme 62 kDa isoform, mitochondrial precursor (EC 1.1.1.39) (NAD-ME).					dosa00620 Pyruvate metabolism	Os03g0645100	-1.33518	Down Regulated	Similar to pyruvate dehydrogenase E1 component subunit beta.
dosa00710 Carbon fixation in photosynthetic organisms	Os09g0505700	cultivar 996	2.32759	Up Regulated	Aldolase-type TIM barrel domain containing protein.					dosa00620 Pyruvate metabolism	Os03g0773800	4.55377	Up Regulated	Similar to Malate dehydrogenase, glyoxysomal precursor (EC 1.1.1.37) (mbNAD-MDH).			dosa00620 Pyruvate metabolism	Os03g0773800	4.55377	Up Regulated	Similar to Malate dehydrogenase, glyoxysomal precursor (EC 1.1.1.37) (mbNAD-MDH).
dosa00710 Carbon fixation in photosynthetic organisms	Os10g0163340	Moroberekan	-1.06801	Down Regulated	Similar to Cytosolic aldolase.					dosa00620 Pyruvate metabolism	Os04g0540600	-2.42243	Down Regulated	Aldehyde dehydrogenase domain containing protein.
dosa00710 Carbon fixation in photosynthetic organisms	Os10g0356000	N22	1.73855	Up Regulated	Similar to ribulose-1,5-bisphosphate carboxylase/oxygenase large subunit.					dosa00620 Pyruvate metabolism	Os04g0551200	1.70427	Up Regulated	Similar to Cytoplasmic malate dehydrogenase.			dosa00620 Pyruvate metabolism	Os04g0551200	1.70427	Up Regulated	Similar to Cytoplasmic malate dehydrogenase.
dosa00710 Carbon fixation in photosynthetic organisms	Os10g0390500	cultivar 996	-3.78706	Down Regulated	Similar to Alanine aminotransferase.					dosa00620 Pyruvate metabolism	Os04g0671700	-2.21502	Down Regulated	ThiJ/PfpI domain containing protein.
dosa00710 Carbon fixation in photosynthetic organisms	Os12g0291100	IR64	1.09442	Up Regulated	Similar to Petunia ribulose 1,5-bisphosphate carboxylase small subunit mRNA (clone pSSU 51), partial cds. (Fragment).					dosa00620 Pyruvate metabolism	Os05g0156700	-2.20117	Down Regulated	Similar to Dihydrolipoyl dehydrogenase.
dosa00710 Carbon fixation in photosynthetic organisms	Os12g0292400	IR64	1.13418	Up Regulated	Similar to Petunia ribulose 1,5-bisphosphate carboxylase small subunit mRNA (clone pSSU 51), partial cds. (Fragment).					dosa00620 Pyruvate metabolism	Os07g0496200	1.27418	Up Regulated	Similar to NAD-dependent malic enzyme 62 kDa isoform, mitochondrial precursor (EC 1.1.1.39) (NAD-ME).			dosa00620 Pyruvate metabolism	Os07g0496200	1.27418	Up Regulated	Similar to NAD-dependent malic enzyme 62 kDa isoform, mitochondrial precursor (EC 1.1.1.39) (NAD-ME).
dosa04144 Endocytosis	Os01g0738600	cultivar 996	-1.78175	Down Regulated	ENTH/VHS domain containing protein.					dosa00620 Pyruvate metabolism	Os08g0431300	-2.66724	Down Regulated	Similar to Dihydrolipoamide S-acetyltransferase.
dosa04144 Endocytosis	Os01g0840100	Moroberekan	1.67888	Up Regulated	Heat shock protein Hsp70 family protein.					dosa00620 Pyruvate metabolism	Os09g0440300	1.80326	Up Regulated	Similar to Aldehyde dehydrogenase family 7 member A1 (EC 1.2.1.3) (Antiquitin 1) (Matured fruit 60 kDa protein) (MF-60).			dosa00620 Pyruvate metabolism	Os09g0440300	1.80326	Up Regulated	Similar to Aldehyde dehydrogenase family 7 member A1 (EC 1.2.1.3) (Antiquitin 1) (Matured fruit 60 kDa protein) (MF-60).
dosa04144 Endocytosis	Os03g0119100	cultivar 996	2.20287	Up Regulated	Similar to Phospholipase D beta 2.					dosa00562 Inositol phosphate metabolism	Os01g0841600	-1.01416	Down Regulated	Similar to Triosephosphate isomerase, cytosolic (EC 5.3.1.1) (TIM) (Triose- phosphate isomerase).
dosa04144 Endocytosis	Os03g0276500	IR64	-1.68101	Down Regulated	Similar to Heat shock protein 70.					dosa00562 Inositol phosphate metabolism	Os02g0123600	1.65773	Up Regulated	Similar to CDP-diacylglycerol--inositol 3-phosphatidyltransferase 1 (EC 2.7.8.11) (Phosphatidylinositol synthase 1) (PtdIns synthase 1) (PI synthase 1) (AtPIS1).			dosa00562 Inositol phosphate metabolism	Os02g0123600	1.65773	Up Regulated	Similar to CDP-diacylglycerol--inositol 3-phosphatidyltransferase 1 (EC 2.7.8.11) (Phosphatidylinositol synthase 1) (PtdIns synthase 1) (PI synthase 1) (AtPIS1).
dosa04144 Endocytosis	Os03g0277300	cultivar 996	1.88691	Up Regulated	Heat shock protein 70.					dosa00562 Inositol phosphate metabolism	Os02g0554300	-2.42359	Down Regulated	Similar to SAC1-like protein AtSAC1b (SAC domain protein 6).
dosa04144 Endocytosis	Os05g0105100	cultivar 996	3.74531	Up Regulated	Similar to Small GTPase rab11-related.					dosa00562 Inositol phosphate metabolism	Os07g0188800	1.74394	Up Regulated	Similar to Methylmalonate-semialdehyde dehydrogenase (EC 1.2.1.27).			dosa00562 Inositol phosphate metabolism	Os07g0188800	1.74394	Up Regulated	Similar to Methylmalonate-semialdehyde dehydrogenase (EC 1.2.1.27).
dosa04144 Endocytosis	Os05g0171000	cultivar 996	-1.52594	Down Regulated	Phospholipase D2 (EC 3.1.4.4).					dosa00562 Inositol phosphate metabolism	Os08g0104700	-3.10777	Down Regulated	Chaperonin Cpn60/TCP-1 family protein.
dosa04144 Endocytosis	Os05g0303000	cultivar 996	-1.90119	Down Regulated	Similar to Chloroplast heat shock protein 70.					dosa00562 Inositol phosphate metabolism	Os09g0402300	3.29885	Up Regulated	Phosphatidylinositol-4-phosphate 5-kinase family protein.			dosa00562 Inositol phosphate metabolism	Os09g0402300	3.29885	Up Regulated	Phosphatidylinositol-4-phosphate 5-kinase family protein.
dosa04144 Endocytosis	Os06g0622800	cultivar 996	-1.64938	Down Regulated	Armadillo-type fold domain containing protein.					dosa00562 Inositol phosphate metabolism	Os10g0390900	-1.56805	Down Regulated	Hypothetical conserved gene.
dosa04144 Endocytosis	Os07g0195100	cultivar 996	2.21557	Up Regulated	Similar to Ras-related protein ARA-3.					dosa00562 Inositol phosphate metabolism	Os12g0183200	1.62197	Up Regulated	Similar to 3'(2'),5'-bisphosphate nucleotidase.			dosa00562 Inositol phosphate metabolism	Os12g0183200	1.62197	Up Regulated	Similar to 3'(2'),5'-bisphosphate nucleotidase.
dosa04144 Endocytosis	Os07g0260400	cultivar 996	1.57445	Up Regulated	Similar to Phospholipase D nu-2 (Fragment).					dosa04120 Ubiquitin mediated proteolysis	Os01g0234900	-1.832	Down Regulated	Similar to Ubiquitin ligase SINAT5 (EC 6.3.2.-) (Seven in absentia homolog 5). Splice isoform 2.
dosa04144 Endocytosis	Os08g0175200	cultivar 996	1.19098	Up Regulated	Protein of unknown function DUF292, eukaryotic domain containing protein.					dosa04120 Ubiquitin mediated proteolysis	Os01g0369000	-3.28543	Down Regulated	Similar to Cullin-1.
dosa04144 Endocytosis	Os09g0421300	cultivar 996	2.82029	Up Regulated	Phospholipase D lambda.					dosa04120 Ubiquitin mediated proteolysis	Os02g0307200	-2.23053	Down Regulated	Similar to transducin family protein / WD-40 repeat family protein.
dosa04144 Endocytosis	Os10g0377400	cultivar 996	1.93658	Up Regulated	Similar to Ras-related protein Rab11D.					dosa04120 Ubiquitin mediated proteolysis	Os02g0656300	-1.62409	Down Regulated	Similar to Anaphase-promoting complex subunit 8-like protein.
dosa04144 Endocytosis	Os11g0104900	cultivar 996	-1.09923	Down Regulated	Similar to Clathrin heavy chain.					dosa04120 Ubiquitin mediated proteolysis	Os03g0294900	-1.6905	Down Regulated	Similar to Ubiquitin-activating enzyme E1.
dosa04144 Endocytosis	Os11g0145000	N22	-1.08176	Down Regulated	Similar to phosphatidylinositol-4-phosphate 5-kinase family protein.					dosa04120 Ubiquitin mediated proteolysis	Os03g0681400	2.37296	Up Regulated	Similar to Ubiquitin-conjugating enzyme E2-18 kDa (EC 6.3.2.19) (Ubiquitin- conjugating enzyme 15) (Ubiquitin-protein ligase) (Ubiquitin carrier protein) (PM42).			dosa04120 Ubiquitin mediated proteolysis	Os03g0681400	2.37296	Up Regulated	Similar to Ubiquitin-conjugating enzyme E2-18 kDa (EC 6.3.2.19) (Ubiquitin- conjugating enzyme 15) (Ubiquitin-protein ligase) (Ubiquitin carrier protein) (PM42).
dosa04144 Endocytosis	Os11g0703900	IR64	1.57995	Up Regulated	Heat shock protein 70.					dosa04120 Ubiquitin mediated proteolysis	Os05g0104900	1.73432	Up Regulated	Similar to STIP1 homology and U box-containing protein 1.			dosa04120 Ubiquitin mediated proteolysis	Os05g0104900	1.73432	Up Regulated	Similar to STIP1 homology and U box-containing protein 1.
dosa00040 Pentose and glucuronate interconversions	Os01g0312500	cultivar 996	-2.09686	Down Regulated	Similar to Pectinesterase.					dosa04120 Ubiquitin mediated proteolysis	Os05g0122400	-1.6071	Down Regulated	Hypothetical conserved gene.
dosa00040 Pentose and glucuronate interconversions	Os01g0546800	cultivar 996	-4.46357	Down Regulated	AmbAllergen domain containing protein.					dosa04120 Ubiquitin mediated proteolysis	Os07g0633800	-2.75087	Down Regulated	Similar to BNS (BONSAI).
dosa00040 Pentose and glucuronate interconversions	Os02g0117700	N22	-1.03754	Down Regulated	UDPase					dosa04120 Ubiquitin mediated proteolysis	Os07g0692900	1.69529	Up Regulated	Similar to Ubiquitin-activating enzyme E1.			dosa04120 Ubiquitin mediated proteolysis	Os07g0692900	1.69529	Up Regulated	Similar to Ubiquitin-activating enzyme E1.
dosa00040 Pentose and glucuronate interconversions	Os02g0123500	cultivar 996	-1.63868	Down Regulated	Similar to NADPH-dependent mannose 6-phosphate reductase.					dosa04120 Ubiquitin mediated proteolysis	Os12g0626300	-2.5263	Down Regulated	Similar to MRNA, complete cds, clone: RAFL24-07-B09.
dosa00040 Pentose and glucuronate interconversions	Os02g0196700	Moroberekan	-1.13325	Down Regulated	Similar to Exopolygalacturonase.					dosa00260 Glycine, serine and threonine metabolism	Os02g0751800	1.77459	Up Regulated	Phosphoglycerate mutase 1 family protein.			dosa00260 Glycine, serine and threonine metabolism	Os02g0751800	1.77459	Up Regulated	Phosphoglycerate mutase 1 family protein.
dosa00040 Pentose and glucuronate interconversions	Os02g0214400	N22	-1.1597	Down Regulated	Similar to Pectate lyase homolog (EC 4.2.2.2) (Fragment).					dosa00260 Glycine, serine and threonine metabolism	Os04g0464200	2.24825	Up Regulated	Betaine aldehyde dehydrogenase, Rice fragrance, Salt stress			dosa00260 Glycine, serine and threonine metabolism	Os04g0464200	2.24825	Up Regulated	Betaine aldehyde dehydrogenase, Rice fragrance, Salt stress
dosa00040 Pentose and glucuronate interconversions	Os06g0144200	cultivar 996	-1.9245	Down Regulated	Similar to Pectate lyase homolog (EC 4.2.2.2).					dosa00260 Glycine, serine and threonine metabolism	Os04g0650800	1.34486	Up Regulated	Similar to Phosphoglycerate dehydrogenase.			dosa00260 Glycine, serine and threonine metabolism	Os04g0650800	1.34486	Up Regulated	Similar to Phosphoglycerate dehydrogenase.
dosa00040 Pentose and glucuronate interconversions	Os06g0545200	Moroberekan	-1.00767	Down Regulated	Similar to Zea m 13 allergen (Fragment).					dosa00260 Glycine, serine and threonine metabolism	Os05g0156700	-2.20117	Down Regulated	Similar to Dihydrolipoyl dehydrogenase.
dosa00040 Pentose and glucuronate interconversions	Os06g0583900	N22	-1.14633	Down Regulated	Similar to Pectate lyase homolog (EC 4.2.2.2) (Fragment).					dosa00260 Glycine, serine and threonine metabolism	Os06g0632200	1.81567	Up Regulated	Similar to tryptophan synthase-related.			dosa00260 Glycine, serine and threonine metabolism	Os06g0632200	1.81567	Up Regulated	Similar to tryptophan synthase-related.
dosa00040 Pentose and glucuronate interconversions	Os07g0208100	cultivar 996	1.64271	Up Regulated	Similar to Polygalacturonase A.					dosa00260 Glycine, serine and threonine metabolism	Os06g0655100	-3.027	Down Regulated	Similar to D-3-phosphoglycerate dehydrogenase.
dosa00040 Pentose and glucuronate interconversions	Os07g0691100	Moroberekan	-1.45208	Down Regulated	Similar to Pectin methylesterase 6 (Fragment).					dosa00260 Glycine, serine and threonine metabolism	Os09g0440300	1.80326	Up Regulated	Similar to Aldehyde dehydrogenase family 7 member A1 (EC 1.2.1.3) (Antiquitin 1) (Matured fruit 60 kDa protein) (MF-60).			dosa00260 Glycine, serine and threonine metabolism	Os09g0440300	1.80326	Up Regulated	Similar to Aldehyde dehydrogenase family 7 member A1 (EC 1.2.1.3) (Antiquitin 1) (Matured fruit 60 kDa protein) (MF-60).
dosa00040 Pentose and glucuronate interconversions	Os08g0220400	N22	1.12955	Up Regulated	Pectin lyase fold/virulence factor domain containing protein.					dosa00260 Glycine, serine and threonine metabolism	Os12g0543600	2.75117	Up Regulated	Similar to sarcosine oxidase.			dosa00260 Glycine, serine and threonine metabolism	Os12g0543600	2.75117	Up Regulated	Similar to sarcosine oxidase.
dosa00040 Pentose and glucuronate interconversions	Os09g0505700	cultivar 996	2.32759	Up Regulated	Aldolase-type TIM barrel domain containing protein.					dosa00630 Glyoxylate and dicarboxylate metabolism	Os03g0223400	-1.96565	Down Regulated	Glutamine synthetase root isozyme (EC 6.3.1.2) (Glutamate--ammonia ligase) (Clone lambda-GS8).
dosa00040 Pentose and glucuronate interconversions	Os11g0192400	Moroberekan	1.12716	Up Regulated	Pectin lyase fold/virulence factor domain containing protein.					dosa00630 Glyoxylate and dicarboxylate metabolism	Os03g0773800	4.55377	Up Regulated	Similar to Malate dehydrogenase, glyoxysomal precursor (EC 1.1.1.37) (mbNAD-MDH).			dosa00630 Glyoxylate and dicarboxylate metabolism	Os03g0773800	4.55377	Up Regulated	Similar to Malate dehydrogenase, glyoxysomal precursor (EC 1.1.1.37) (mbNAD-MDH).
dosa00040 Pentose and glucuronate interconversions	Os11g0683700	Moroberekan	-1.24561	Down Regulated	Pectin lyase fold domain containing protein.					dosa00630 Glyoxylate and dicarboxylate metabolism	Os04g0551200	1.70427	Up Regulated	Similar to Cytoplasmic malate dehydrogenase.			dosa00630 Glyoxylate and dicarboxylate metabolism	Os04g0551200	1.70427	Up Regulated	Similar to Cytoplasmic malate dehydrogenase.
dosa00040 Pentose and glucuronate interconversions	Os11g0683800	N22	-1.03433	Down Regulated	Pectin lyase fold/virulence factor domain containing protein.					dosa00630 Glyoxylate and dicarboxylate metabolism	Os05g0156700	-2.20117	Down Regulated	Similar to Dihydrolipoyl dehydrogenase.
dosa04016 MAPK signaling pathway - plant	Os01g0846300	cultivar 996	2.00241	Up Regulated	Similar to Protein phosphatase 2C.					dosa00630 Glyoxylate and dicarboxylate metabolism	Os07g0616500	-2.4495	Down Regulated	Similar to (S)-2-hydroxy-acid oxidase, peroxisomal (EC 1.1.3.15) (Glycolate oxidase) (GOX) (Short chain alpha-hydroxy acid oxidase).
dosa04016 MAPK signaling pathway - plant	Os03g0268600	cultivar 996	1.88661	Up Regulated	Similar to Protein phosphatase type 2C.					dosa04146 Peroxisome	Os01g0159400	-3.45344	Down Regulated	Similar to Acyl-coenzyme A oxidase 4, peroxisomal (EC 1.3.3.6) (AOX 4) (Short- chain acyl-CoA oxidase) (SAOX) (AtCX4) (G6p) (AtG6).
dosa04016 MAPK signaling pathway - plant	Os03g0418000	cultivar 996	-1.17267	Down Regulated	Similar to Basic endochitinase 2 precursor (EC 3.2.1.14).					dosa04146 Peroxisome	Os02g0245100	-1.51815	Down Regulated	Similar to Peroxisomal targeting signal type 2 receptor.
dosa04016 MAPK signaling pathway - plant	Os03g0610900	cultivar 996	-1.95835	Down Regulated	Serine/threonine-protein kinase SAPK10 (EC 2.7.1.37) (Osmotic stress/abscisic acid-activated protein kinase 10).					dosa04146 Peroxisome	Os03g0265300	-1.74877	Down Regulated	Mitochondrial substrate carrier family protein.
dosa04016 MAPK signaling pathway - plant	Os03g0743500	cultivar 996	-2.80721	Down Regulated	Calcium-binding EF-hand domain containing protein.					dosa04146 Peroxisome	Os07g0616500	-2.4495	Down Regulated	Similar to (S)-2-hydroxy-acid oxidase, peroxisomal (EC 1.1.3.15) (Glycolate oxidase) (GOX) (Short chain alpha-hydroxy acid oxidase).
dosa04016 MAPK signaling pathway - plant	Os04g0618700	cultivar 996	-1.06434	Down Regulated	Protein kinase, core domain containing protein.					dosa04146 Peroxisome	Os08g0561700	2.93453	Up Regulated	Similar to Superoxide dismutase.			dosa04146 Peroxisome	Os08g0561700	2.93453	Up Regulated	Similar to Superoxide dismutase.
dosa04016 MAPK signaling pathway - plant	Os04g0691100	cultivar 996	1.5438	Up Regulated	Serine/threonine-protein kinase SAPK5 (EC 2.7.1.37) (Osmotic stress/abscisic acid-activated protein kinase 5).					dosa04146 Peroxisome	Os11g0169800	-1.71301	Down Regulated	Similar to Long-chain-fatty-acid--CoA ligase 4 (EC 6.2.1.3) (Long-chain acyl-CoA synthetase 4) (LACS 4).
dosa04016 MAPK signaling pathway - plant	Os05g0343400	cultivar 996	-1.89072	Down Regulated	WRKY transcription factor 53 (Transcription factor WRKY12).					dosa04146 Peroxisome	Os12g0543600	2.75117	Up Regulated	Similar to sarcosine oxidase.			dosa04146 Peroxisome	Os12g0543600	2.75117	Up Regulated	Similar to sarcosine oxidase.
dosa04016 MAPK signaling pathway - plant	Os05g0539800	cultivar 996	-1.89049	Down Regulated	Protein of unknown function DUF778 family protein.					dosa00250 Alanine, aspartate and glutamate metabolism	Os01g0760600	1.9011	Up Regulated	Aspartate aminotransferase, cytoplasmic (EC 2.6.1.1) (Transaminase A).			dosa00250 Alanine, aspartate and glutamate metabolism	Os01g0760600	1.9011	Up Regulated	Aspartate aminotransferase, cytoplasmic (EC 2.6.1.1) (Transaminase A).
dosa04016 MAPK signaling pathway - plant	Os05g0572700	cultivar 996	-1.0153	Down Regulated	Similar to protein phosphatase 2C ABI1.					dosa00250 Alanine, aspartate and glutamate metabolism	Os03g0175600	-2.60134	Down Regulated	Similar to Nit protein 2 (CUA002).
dosa04016 MAPK signaling pathway - plant	Os06g0526100	cultivar 996	-1.53259	Down Regulated	Hypothetical conserved gene.					dosa00250 Alanine, aspartate and glutamate metabolism	Os03g0223400	-1.96565	Down Regulated	Glutamine synthetase root isozyme (EC 6.3.1.2) (Glutamate--ammonia ligase) (Clone lambda-GS8).
dosa04016 MAPK signaling pathway - plant	Os06g0726200	cultivar 996	1.61183	Up Regulated	Similar to Chitinase 1.					dosa00250 Alanine, aspartate and glutamate metabolism	Os03g0597600	1.54833	Up Regulated	Similar to L-asparaginase (EC 3.5.1.1) (L-asparagine amidohydrolase).			dosa00250 Alanine, aspartate and glutamate metabolism	Os03g0597600	1.54833	Up Regulated	Similar to L-asparaginase (EC 3.5.1.1) (L-asparagine amidohydrolase).
dosa04016 MAPK signaling pathway - plant	Os07g0685700	cultivar 996	2.43313	Up Regulated	Ethylene insensitive 3 family protein.					dosa00250 Alanine, aspartate and glutamate metabolism	Os04g0650700	-1.5279	Down Regulated	Similar to OSIGBa0113E10.3 protein.
dosa04016 MAPK signaling pathway - plant	Os08g0453700	cultivar 996	-2.63859	Down Regulated	Similar to ATRBOH F (ARABIDOPSIS THALIANA RESPIRATORY BURST OXIDASE PROTEIN F)					dosa00250 Alanine, aspartate and glutamate metabolism	Os06g0548000	1.02024	Up Regulated	Aspartate aminotransferase (EC 2.6.1.1).			dosa00250 Alanine, aspartate and glutamate metabolism	Os06g0548000	1.02024	Up Regulated	Aspartate aminotransferase (EC 2.6.1.1).
dosa04016 MAPK signaling pathway - plant	Os11g0134400	cultivar 996	-1.91445	Down Regulated	Calmodulin-like protein 3.					dosa00250 Alanine, aspartate and glutamate metabolism	Os08g0465800	-2.76337	Down Regulated	Similar to Glutamate decarboxylase.
dosa04016 MAPK signaling pathway - plant	Os12g0586100	cultivar 996	-1.55706	Down Regulated	Serine/threonine-protein kinase SAPK9 (EC 2.7.1.37) (Osmotic stress/abscisic acid-activated protein kinase 9).					dosa00250 Alanine, aspartate and glutamate metabolism	Os10g0390500	-3.78706	Down Regulated	Similar to Alanine aminotransferase.
dosa03008 Ribosome biogenesis in eukaryotes	Os03g0350300	IR64	1.09229	Up Regulated	Similar to SAR DNA-binding protein-like protein.					dosa04070 Phosphatidylinositol signaling system	Os02g0123600	1.65773	Up Regulated	Similar to CDP-diacylglycerol--inositol 3-phosphatidyltransferase 1 (EC 2.7.8.11) (Phosphatidylinositol synthase 1) (PtdIns synthase 1) (PI synthase 1) (AtPIS1).			dosa04070 Phosphatidylinositol signaling system	Os02g0123600	1.65773	Up Regulated	Similar to CDP-diacylglycerol--inositol 3-phosphatidyltransferase 1 (EC 2.7.8.11) (Phosphatidylinositol synthase 1) (PtdIns synthase 1) (PI synthase 1) (AtPIS1).
dosa03008 Ribosome biogenesis in eukaryotes	Os03g0370500	cultivar 996	-1.91281	Down Regulated	Similar to H/ACA ribonucleoprotein complex subunit 4 (EC 5.4.99.-) (Nucleolar protein NAP57 homolog) (Nopp-140 associated protein of 57 kDa homolog) (AtNAP57).					dosa04070 Phosphatidylinositol signaling system	Os02g0554300	-2.42359	Down Regulated	Similar to SAC1-like protein AtSAC1b (SAC domain protein 6).
dosa03008 Ribosome biogenesis in eukaryotes	Os04g0295100	cultivar 996	-1.86323	Down Regulated	Similar to EMB1687 (EMBRYO DEFECTIVE 1687)					dosa04070 Phosphatidylinositol signaling system	Os03g0743500	-2.80721	Down Regulated	Calcium-binding EF-hand domain containing protein.
dosa03008 Ribosome biogenesis in eukaryotes	Os04g0548300	cultivar 996	1.57381	Up Regulated	Armadillo-type fold domain containing protein.					dosa04070 Phosphatidylinositol signaling system	Os08g0104700	-3.10777	Down Regulated	Chaperonin Cpn60/TCP-1 family protein.
dosa03008 Ribosome biogenesis in eukaryotes	Os05g0574500	IR64	-1.36611	Down Regulated	Similar to GTP-binding nuclear protein Ran1B (Fragment).					dosa04070 Phosphatidylinositol signaling system	Os09g0402300	3.29885	Up Regulated	Phosphatidylinositol-4-phosphate 5-kinase family protein.			dosa04070 Phosphatidylinositol signaling system	Os09g0402300	3.29885	Up Regulated	Phosphatidylinositol-4-phosphate 5-kinase family protein.
dosa03008 Ribosome biogenesis in eukaryotes	Os06g0158600	cultivar 996	1.70965	Up Regulated	Protein of unknown function DUF652 family protein.					dosa04070 Phosphatidylinositol signaling system	Os11g0134400	-1.91445	Down Regulated	Calmodulin-like protein 3.
dosa03008 Ribosome biogenesis in eukaryotes	Os06g0274200	cultivar 996	-2.36314	Down Regulated	Similar to H/ACA ribonucleoprotein complex subunit 2 (H/ACA snoRNP protein NHP2) (High mobility group-like nuclear protein 2).					dosa04070 Phosphatidylinositol signaling system	Os12g0183200	1.62197	Up Regulated	Similar to 3'(2'),5'-bisphosphate nucleotidase.			dosa04070 Phosphatidylinositol signaling system	Os12g0183200	1.62197	Up Regulated	Similar to 3'(2'),5'-bisphosphate nucleotidase.
dosa03008 Ribosome biogenesis in eukaryotes	Os06g0644600	cultivar 996	1.70365	Up Regulated	Similar to predicted protein.					dosa04070 Phosphatidylinositol signaling system	Os12g0224000	-2.10698	Down Regulated	Similar to Diacylglycerol kinase 1 (EC 2.7.1.107) (Diglyceride kinase 1) (DGK 1) (DAG kinase 1).
dosa03008 Ribosome biogenesis in eukaryotes	Os07g0110200	cultivar 996	-3.95012	Down Regulated	Similar to GTP-binding protein-related.					dosa00052 Galactose metabolism	Os01g0742500	2.08225	Up Regulated	Similar to Hexokinase.			dosa00052 Galactose metabolism	Os01g0742500	2.08225	Up Regulated	Similar to Hexokinase.
dosa03008 Ribosome biogenesis in eukaryotes	Os07g0162300	cultivar 996	-1.52362	Down Regulated	Similar to RIO kinase.					dosa00052 Galactose metabolism	Os03g0316200	1.63215	Up Regulated	Similar to Galactinol synthase (Fragment).			dosa00052 Galactose metabolism	Os03g0316200	1.63215	Up Regulated	Similar to Galactinol synthase (Fragment).
dosa03008 Ribosome biogenesis in eukaryotes	Os07g0224900	cultivar 996	-1.50006	Down Regulated	WD40 repeat-like domain containing protein.					dosa00052 Galactose metabolism	Os04g0458300	-1.27334	Down Regulated	Similar to OSIGBa0097P08.2 protein.
dosa03008 Ribosome biogenesis in eukaryotes	Os07g0639800	cultivar 996	4.20126	Up Regulated	Similar to Eukaryotic translation initiation factor 6 (Fragment).					dosa00052 Galactose metabolism	Os04g0469500	-2.17433	Down Regulated	Similar to OSIGBa0124N08.2 protein.
dosa03008 Ribosome biogenesis in eukaryotes	Os11g0137100	cultivar 996	4.87471	Up Regulated	Similar to predicted protein.					dosa00052 Galactose metabolism	Os05g0524400	-2.98464	Down Regulated	Phosphofructokinase family protein.
dosa03008 Ribosome biogenesis in eukaryotes	Os12g0299700	cultivar 996	-1.83533	Down Regulated	NOP5, N-terminal domain containing protein.					dosa00052 Galactose metabolism	Os07g0171200	1.06793	Up Regulated	Similar to Galactose-1-phosphate uridyl transferase-like protein.			dosa00052 Galactose metabolism	Os07g0171200	1.06793	Up Regulated	Similar to Galactose-1-phosphate uridyl transferase-like protein.
dosa04145 Phagosome	Os01g0895600	Moroberekan	1.30959	Up Regulated	Similar to Calreticulin-3.					dosa00052 Galactose metabolism	Os07g0209100	-1.77004	Down Regulated	Similar to Seed imbibition protein (Fragment).
dosa04145 Phagosome	Os02g0824700	cultivar 996	3.19374	Up Regulated	Similar to Vacuolar ATP synthase subunit F (EC 3.6.3.14) (V-ATPase F subunit) (Vacuolar proton pump F subunit) (V-ATPase 14 kDa subunit).					dosa00052 Galactose metabolism	Os07g0687900	-1.97832	Down Regulated	WSI76 protein induced by water stress.
dosa04145 Phagosome	Os03g0213100	Moroberekan	1.57687	Up Regulated	Similar to Sec61p.					dosa00052 Galactose metabolism	Os08g0495800	-2.31675	Down Regulated	Raffinose synthase family protein.
dosa04145 Phagosome	Os03g0780600	cultivar 996	-1.24289	Down Regulated	Tubulin beta-1 chain (Beta-1 tubulin).					dosa00330 Arginine and proline metabolism	Os01g0760600	1.9011	Up Regulated	Aspartate aminotransferase, cytoplasmic (EC 2.6.1.1) (Transaminase A).			dosa00330 Arginine and proline metabolism	Os01g0760600	1.9011	Up Regulated	Aspartate aminotransferase, cytoplasmic (EC 2.6.1.1) (Transaminase A).
dosa04145 Phagosome	Os03g0832200	cultivar 996	1.23255	Up Regulated	Similar to Calcium-binding protein precursor (Calreticulin).					dosa00330 Arginine and proline metabolism	Os03g0761900	-2.24458	Down Regulated	Similar to Prolyl 4-hydroxylase.
dosa04145 Phagosome	Os04g0402100	Moroberekan	1.38829	Up Regulated	Similar to Calnexin (Fragment).					dosa00330 Arginine and proline metabolism	Os04g0106300	-2.27295	Down Regulated	Similar to Arginase (EC 3.5.3.1).
dosa04145 Phagosome	Os05g0480700	Moroberekan	-1.20194	Down Regulated	Similar to Vacuolar ATP synthase subunit E (EC 3.6.3.14) (V-ATPase E subunit) (Vacuolar proton pump E subunit).					dosa00330 Arginine and proline metabolism	Os04g0118100	1.71552	Up Regulated	Similar to H0613H07.3 protein.			dosa00330 Arginine and proline metabolism	Os04g0118100	1.71552	Up Regulated	Similar to H0613H07.3 protein.
dosa04145 Phagosome	Os05g0507300	cultivar 996	-1.37283	Down Regulated	Similar to Calreticulin-3.					dosa00330 Arginine and proline metabolism	Os04g0346000	-3.7195	Down Regulated	2OG-Fe(II) oxygenase domain containing protein.
dosa04145 Phagosome	Os06g0198800	cultivar 996	1.58045	Up Regulated	Similar to 25.3 kDa vesicle transport protein.					dosa00330 Arginine and proline metabolism	Os04g0540600	-2.42243	Down Regulated	Aldehyde dehydrogenase domain containing protein.
dosa04145 Phagosome	Os06g0671900	cultivar 996	1.92422	Up Regulated	Similar to Tubulin beta-3 chain.					dosa00330 Arginine and proline metabolism	Os06g0548000	1.02024	Up Regulated	Aspartate aminotransferase (EC 2.6.1.1).			dosa00330 Arginine and proline metabolism	Os06g0548000	1.02024	Up Regulated	Aspartate aminotransferase (EC 2.6.1.1).
dosa04145 Phagosome	Os08g0104700	cultivar 996	-3.10777	Down Regulated	Chaperonin Cpn60/TCP-1 family protein.					dosa00330 Arginine and proline metabolism	Os09g0368200	-1.80124	Down Regulated	Similar to polyamine oxidase precursor.
dosa04145 Phagosome	Os09g0402300	cultivar 996	3.29885	Up Regulated	Phosphatidylinositol-4-phosphate 5-kinase family protein.					dosa00330 Arginine and proline metabolism	Os09g0440300	1.80326	Up Regulated	Similar to Aldehyde dehydrogenase family 7 member A1 (EC 1.2.1.3) (Antiquitin 1) (Matured fruit 60 kDa protein) (MF-60).			dosa00330 Arginine and proline metabolism	Os09g0440300	1.80326	Up Regulated	Similar to Aldehyde dehydrogenase family 7 member A1 (EC 1.2.1.3) (Antiquitin 1) (Matured fruit 60 kDa protein) (MF-60).
dosa04145 Phagosome	Os10g0184300	cultivar 996	-3.46739	Down Regulated	ATPase, V0/A0 complex, 116-kDa subunit family protein.					dosa00330 Arginine and proline metabolism	Os10g0413500	1.04436	Up Regulated	2OG-Fe(II) oxygenase domain containing protein.			dosa00330 Arginine and proline metabolism	Os10g0413500	1.04436	Up Regulated	2OG-Fe(II) oxygenase domain containing protein.
dosa00564 Glycerophospholipid metabolism	Os01g0183000	cultivar 996	1.62392	Up Regulated	Similar to GmCK3p (EC 2.7.1.32) (Fragment).					dosa03015 mRNA surveillance pathway	Os01g0549700	-2.41686	Down Regulated	Similar to RNA helicase (Fragment).
dosa00564 Glycerophospholipid metabolism	Os01g0693300	cultivar 996	-1.50437	Down Regulated	Similar to Lipid phosphate phosphatase 2 (EC 3.1.3.-) (AtLPP2) (Phosphatidic acid phosphatase 2) (AtPAP2) (Prenyl diphosphate phosphatase).					dosa03015 mRNA surveillance pathway	Os01g0939500	1.94687	Up Regulated	Similar to Eukaryotic peptide chain release factor subunit 1-2 (eRF1-2) (Eukaryotic release factor 1-2) (Omnipotent suppressor protein 1 homolog 2) (SUP1 homolog 2).			dosa03015 mRNA surveillance pathway	Os01g0939500	1.94687	Up Regulated	Similar to Eukaryotic peptide chain release factor subunit 1-2 (eRF1-2) (Eukaryotic release factor 1-2) (Omnipotent suppressor protein 1 homolog 2) (SUP1 homolog 2).
dosa00564 Glycerophospholipid metabolism	Os01g0796500	cultivar 996	2.2544	Up Regulated	Similar to predicted protein.					dosa03015 mRNA surveillance pathway	Os02g0820000	-2.46154	Down Regulated	Similar to Serine/threonine protein phosphatase PP1 isozyme 2 (EC 3.1.3.16).
dosa00564 Glycerophospholipid metabolism	Os01g0939600	cultivar 996	1.69672	Up Regulated	Similar to Glycerol-3-phosphate dehydrogenase-like protein (Fragment).					dosa03015 mRNA surveillance pathway	Os03g0754900	-1.66626	Down Regulated	Similar to Cleavage stimulation factor, 50 kDa subunit.
dosa00564 Glycerophospholipid metabolism	Os02g0123600	cultivar 996	1.65773	Up Regulated	Similar to CDP-diacylglycerol--inositol 3-phosphatidyltransferase 1 (EC 2.7.8.11) (Phosphatidylinositol synthase 1) (PtdIns synthase 1) (PI synthase 1) (AtPIS1).					dosa03015 mRNA surveillance pathway	Os05g0105900	1.79581	Up Regulated	Nucleotide-binding, alpha-beta plait domain containing protein.			dosa03015 mRNA surveillance pathway	Os05g0105900	1.79581	Up Regulated	Nucleotide-binding, alpha-beta plait domain containing protein.
dosa00564 Glycerophospholipid metabolism	Os03g0119100	cultivar 996	2.20287	Up Regulated	Similar to Phospholipase D beta 2.					dosa03015 mRNA surveillance pathway	Os05g0376000	2.15971	Up Regulated	Hypothetical conserved gene.			dosa03015 mRNA surveillance pathway	Os05g0376000	2.15971	Up Regulated	Hypothetical conserved gene.
dosa00564 Glycerophospholipid metabolism	Os03g0603600	cultivar 996	1.10234	Up Regulated	PLC-like phosphodiesterase, TIM beta/alpha-barrel domain domain containing protein.					dosa03015 mRNA surveillance pathway	Os06g0677700	-1.96923	Down Regulated	YT521-B-like protein family protein.
dosa00564 Glycerophospholipid metabolism	Os04g0667000	cultivar 996	2.13962	Up Regulated	Tafazzin family protein.					dosa03015 mRNA surveillance pathway	Os09g0279500	-5.05947	Down Regulated	Similar to Plastid-specific 30S ribosomal protein 2, chloroplast precursor (PSRP- 2).
dosa00564 Glycerophospholipid metabolism	Os05g0171000	cultivar 996	-1.52594	Down Regulated	Phospholipase D2 (EC 3.1.4.4).					dosa03015 mRNA surveillance pathway	Os10g0470900	2.51353	Up Regulated	Nucleotide-binding, alpha-beta plait domain containing protein.			dosa03015 mRNA surveillance pathway	Os10g0470900	2.51353	Up Regulated	Nucleotide-binding, alpha-beta plait domain containing protein.
dosa00564 Glycerophospholipid metabolism	Os07g0260400	cultivar 996	1.57445	Up Regulated	Similar to Phospholipase D nu-2 (Fragment).					dosa03018 RNA degradation	Os03g0157800	-2.06711	Down Regulated	Hypothetical conserved gene.
[truncated: 486 more rows]

## Sheet: Panicle
Pathway	ID	Genotype	Fold Change	Regulation	Annotation
[truncated: 350 more rows]
