# Supplementary material for: Meta-Analysis of Microarray Data and Their Utility in Dissecting the Mapped QTLs for Heat Acclimation in Rice
Source: Plants (Basel). 2023 Apr 18;12(8):1697. doi: 10.3390/plants12081697 (PMC10142300; doi:10.3390/plants12081697)
Supplement: Supplementary file 1 [file plants-12-01697-s001.zip › Supplementary table S3.xlsx]

## Sheet: Supplementary Table 3
Supplementary Table S3: Description of the candidate genes selected from the QTL region and network analysis for qPCR validation
S. No.	Chromosome no. and QTL name	Physical position (Mb)	QTL interval (Kb)	No. of genes	Genes ID
QTL region
1	4/ qspf4.1	18.74-18.91	163.494	5
2	5/ qSSIY5.2	25.45-25.79	331.586	15
3	9/ qSTIPSS9.1	16.75-17.14	393.828	12
Network analysis
4	3	_	_	4
5	4	_	_	12
6	5	_	_	14
7	8	_	_	8
8	9	_	_	19
Common genes
9	4	_	_	1	LOC_Os04g42020
10	5	_	_	1	LOC_Os05g44100
11	9	_	_	6	LOC_Os09g27610, LOC_Os09g27650, LOC_Os09g27830, LOC_Os09g28050, LOC_Os09g28160, LOC_Os09g28200
