# Supplementary material for: Meta-Analysis of Microarray Data and Their Utility in Dissecting the Mapped QTLs for Heat Acclimation in Rice
Source: Plants (Basel). 2023 Apr 18;12(8):1697. doi: 10.3390/plants12081697 (PMC10142300; doi:10.3390/plants12081697)
Supplement: Supplementary file 1 [file plants-12-01697-s001.zip › Supplementary table S4.xlsx]

## Sheet: Supplementary Table 4
Supplementary Table S4: Details of allelic variations observed in N22 and IR64 for the genes present in the selected QTLs region
Gene MSU ID	Annotation	Gene Size (bp)	SNP changes (IR64)/Position	Total no. of change(s)	Transition(s)	Transversion(s)	SNP changes (N22)/Position	Total no. of change(s)	Transition(s)	Transversion(s)	Amino acid changes (IR64)/Position	Amino acid changes (N22)/Position
LOC_Os04g41850	NIN, putative, expressed	6468	2369,6184(A-G),3163(G-A),3947,5862,6080,6272(T-C),2140,2399,2855,3113(C-T),1840(T-A),1914(A-C),4422(G-T),5569(A-T)	15	11	4	2028(A-G)	1	1	0	364(R-C),466(M-I),874(Y-F)
LOC_Os04g41910	RNA recognition motif containing protein, putative, expressed	5384	3898(A-G),1249(G-A),3557(T-C),1177(C-T),1454(G-T),2038(A-T)	6	4	2	2725(T-G)	1	0	1	102(D-N)
LOC_Os04g41980	ATOZI1, putative, expressed	1957	357(G-A),32,536,1102(T-C),653(C-T),516(T-A),1625(T-G)	7	5	2	32(T-C)	1	1	0	1(M-T),92(S-A)	1(M-T)
LOC_Os04g42020	CCT/B-box zinc finger protein, putative, expressed	1505	1076,1303(G-A)	2	2	0	264(C-T)	1	1	0		47(A-V)
LOC_Os04g42030	expressed protein	2146	235(T-C),1410,1440(C-T),1195(G-T),1321(A-T)	5	3	2	206(G-C)	1	0	1	79(S-P),399(V-L),441(N-Y)	69(G-A)
LOC_Os05g43800	expressed protein	2255	258,336,2054(A-G),991,1253,1562(G-A),555(T-C),868,1694,2100(C-T),72(A-T),622,938(G-C),806,1991(A-C),1206(C-G)	16	10	6	336,464,1509(A-G),83,98,628,1500,1535(G-A),555(T-C),2100(C-T),348,546(C-A),806(A-C),1206(C-G),1899(G-T)	15	10	5	22(M-L),84(S-G),110(N-D),234(A-V),275(S-N),347(L-V)	110(N-D),114(L-I),154(R-K),347(L-V)
LOC_Os05g43810	expressed protein	4175	147,200,639,923,1192,1492,1973,2796,3909(A-G),203,584,1158,1249(G-A),268,1149,1379,1407,1430,2920,3503,3869(T-C),177,330,495,1333,1405,1565(C-T),191,683,966(G-C),133(T-G),519(T-A),706(A-T),870(C-A),2871(C-G)	35	27	8	87,398,1192,1973,2626,2784,2796,3909(A-G),220,761,1100,1272,1409(G-A),268,1379,3869(T-C),8,329,597,626,1146,1167,1333,1415,1565(C-T),191(G-C),519,880(T-A),691,940(C-A),706(A-T),2871(C-G)	32	25	7	45(S-A),159,371(S-G),396(L-V),412(V-A),580(Y-H),678(I-V)	3(A-V),159,367,371(S-G),314(N-S),396(L-V),678(I-V)
LOC_Os05g43850	OsFBT9 - F-box and tubby domain containing protein, expressed	4363	2643(A-G),1884,2968(T-C),887,1393,1721,2405,3227(C-T),961(G-C),1562,4148(C-G),2986(G-T),4110(T-A)	13	8	5	2643(A-G),1297,3039,3229,3696(G-A),2106(T-C),887,1552(C-T),2780,2986(G-T),3898(C-G),3901(G-C)	12	8	4		275(S-N),342(D-E)
LOC_Os05g43870	myosin heavy chain-related, putative, expressed	1805	980,1717(G-A),1558(G-T),1739(A-T)	4	2	2	1441(C-T),248(G-T),327(G-C),750(T-G)	4	1	3	221(V-I),413(M-I)	40(V-L),144(V-G)
LOC_Os05g43920	auxin response factor 14, putative, expressed	5942	1780,1867,3308,3729,4785,5407,5777(A-G),3073,3280,3838,4343,5809(G-A),3,114,860,2483,2987,3354,3714,4070(T-C),1481(C-T),2604(T-A),2972(A-C),4827(C-A)	24	21	3	NIL	0	0	0	212(I-T),342(R-K),453(N-S),467(A-E)
LOC_Os05g43940	O-methyltransferase, putative, expressed	1801	10,53,224,1355(A-G),1080,1173,1736(G-A),193,1345(T-C),1044,1099(C-T),114(C-G),181(C-A),747(G-T),1397(A-C)	15	11	4	NIL	0	0	0	8(K-E),28(S-W),65(S-G),239(G-V),280(N-D),294(T-P)
LOC_Os05g43970	heat- and acid-stable phosphoprotein, putative, expressed	4566	1215(A-G),18,2355(G-A),2998(T-C),782,862,1569,2621(C-T),83(A-C),340(T-G),2142,2591(T-A),3172(G-T),3979(C-A)	14	8	6	NIL	0	0	0	33(N-S),109(R-H)
LOC_Os05g44030	protein kinase, putative, expressed	2456	460,679,876,1005,1643,1664,1809,2146(G-A),64,66,969,2119(T-C),463,1034,1176,1754(C-T),955(C-G),974(A-C),983,1742(T-A),1063(G-T),1132,1165,2161(C-A),1264,1457(A-T)	26	16	10	NIL	0	0	0	14(A-T),119(Q-L),203(M-T),212(R-K),217(P-Q)
LOC_Os05g44050	ras-related protein, putative, expressed	2802	687(A-G),619,1488,1497,1784,2614(G-A),2723(T-C),1162(C-T),112,1656(G-T),869(C-G),1232(T-G),2227,2717(T-A)	14	8	6	NIL	0	0	0	131(G-S)
LOC_Os05g44070	ras-related protein, putative, expressed	2067	790(G-A),422(C-T),77(T-G),2027(A-C)	4	2	2	790,1816(G-A),422(C-T),77(T-G),565(A-T),598(C-A),2027(A-C)	7	3	4	2(S-A)	2(S-A)
LOC_Os05g44090	DUF623 domain containing protein, expressed	951	301(C-T)	1	1	0	301(C-T)	1	1	0	101(P-S)	101(P-S)
LOC_Os05g44100	trehalose synthase, putative, expressed	4815	1896,1899,2734,4706(A-G),1,457,3254,4714(G-A),1190,2511,2542,2600,3369(T-C),1460,2688(C-T),4800(C-A)	16	15	1	1896,1899,4706(A-G),1,457,1320,3254,4714(G-A),1190,2511,2542,2600,3369,3627(T-C),1460,2688,2949(C-T),4800(C-A)	18	17	1	95(G-R),339(L-S),429(S-L)	95(G-R),339(L-S),429(S-L)
LOC_Os05g44140	non-symbiotic hemoglobin 2, putative, expressed	1128	439(A-G),827(G-A),683,783,847,865,874(T-C),760(T-A)	8	7	1	439(A-G),827(G-A),683,783,847,865,874(T-C),760(T-A)	8	7	1	58(N-S),98(Y-H)	58(N-S),98(Y-H)
LOC_Os05g44190	expressed protein	5007	351,658,1795,1928,4516(A-G),690,971,2794(G-A),94,846,909,3869,4526,4605(C-T),931(C-A),2870,3792(G-T),3630,4567(T-G),4045(A-C)	20	14	6	1795(A-G),690,971,2794,3820,4609(G-A),1375(T-C),846,931,2587,3971,4605(C-T),181,781(G-T),493,1603,3000(G-C),623,1794(A-T),926(T-A),1699(C-A),2893,4567(T-G),4045(A-C)	24	12	12	50(E-G),139(N-S),472(G-D),751(S-A),805(A-S),889(D-A),1046(K-R)	139(N-C),403(P-L),472(G-D),505(V-G),541(V-L),814(R-Q),889(D-A)
LOC_Os05g44320	WD domain, G-beta repeat domain containing protein, expressed	4886	772,948,2125,4726(A-G),909,3140,3192,4489(G-A),2986,3349(T-C),8,1840,1855,2678,3169(C-T),528,744,874(A-T),2226(T-G),2521(G-T),2973(G-C)	21	15	6	948,1799(A-G),2115(T-C),3191(C-T),30(T-A),528,744(A-T),675(G-T)	8	4	4	138(I-F),210(T-S),219(N-S),253(E-V),265(G-R),278(T-A),556(R-C)	138(I-F),187(A-S),210(T-S),278(T-A),461(L-S)
LOC_Os09g27570	OsFBA3 - F-box and FBA domain containing protein, expressed	3045	1323(A-G),2799,2996(G-A),1304,1536,3021,3033(T-C),1029,2708(C-T),154(C-A),824,967,2980(A-C),1802(G-C),1981,2656(G-T),2080(T-A),2331(C-G),2407(A-T)	19	9	10	1323,2823(A-G),2799(G-A),1115,1304,1536,3033(T-C),1029,2708(C-T),154(C-A),824,967(A-C),1008,1981,2887(G-T),1014,1802(G-C),1635(C-G),2080(T-A),2331(C-G),2407(A-T)	21	9	12	14(H-P),174(F-S),340(R-T)	14(H-P),75(K-N),77(E-D),111(V-A),174(F-S),284(N-K),340(R-T)
LOC_Os09g27590	expressed protein	1849	702,920(G-A),1043(T-C),1613(C-T),1465,1589(G-C)	6	4	2	NIL	0	0	0	250(P-L),260(A-P),268(R-C)
LOC_Os09g27610	expressed protein	3320	91(G-A),305,1792,3165(T-C),231,1496,3011(C-T),519(A-C)	8	7	1	2971(T-C),3011(C-T),772(A-C),775(A-T)	4	2	2	31(A-T),230(S-P)
LOC_Os09g27650	ZOS9-14 - C2H2 zinc finger protein, expressed	3453	845,1921,2316(A-G),2865,3087(T-C),357,1395,2185(C-T),557(T-A),2039,3332(G-T),2494(A-C),2602(C-G),2713(T-G)	14	8	6	2316(A-G),677(C-T)	2	2	0	177(G-W),269(D-G),401(D-E)	269(D-G)
LOC_Os09g27730	HVA22, putative, expressed	823	766(A-G),61(T-C),760(C-T)	3	3	0	766(A-G),61,811(T-C),760(C-T)	4	4	0	14(V-A)	14(V-A)
LOC_Os09g27820	1-aminocyclopropane-1-carboxylate oxidase protein, putative, expressed	1626	1456(A-G),1520(T-C),256(C-T),1072(G-C),1081(T-G)	5	3	2	1456(A-G),1520(T-C),256,1123(C-T),498,1045,1072(G-C),997(C-G),1024(C-A),1081(T-G),1190(A-C)	11	4	7		73(S-T),239(I-M)
LOC_Os09g27830	OsPDIL2-3 protein disulfide isomerase PDIL2-3, expressed	4984	1554,1996,2205,3882,4506(A-G),3310,4974(T-C),2618,4265,4838,4860(C-T),4890(C-A)	12	11	1	1554,1996,2205,3882,4506(A-G),19,3550,4101(G-A),3310,4974(T-C),3743,4583,4838(C-T),546(G-T),1021(T-A),2616(A-T),4890(C-A)	17	13	4	331(K-R)	250(S-N),331(K-R),403(T-I)
LOC_Os09g28000	OsSigP6 - Putative Type I Signal Peptidase homologue; employs a putative Ser/Lys catalytic dyad, expressed	2665	1277(A-G),1602(T-C),424(C-T)	3	3	0	1277(A-G),642(G-A),1455,1602(T-C),178,1028(C-T)	6	6	0	49(T-I)	122(G-R)
LOC_Os09g28150	bifunctional monodehydroascorbate reductase and carbonic anhydrasenectarin-3 precursor, putative, expressed	1980	823,830(A-G),873,1816,1953(G-A),620,1753(T-C),242,1551(G-C),722,867(C-A)	11	7	4	823,830,897(A-G),850,873,1081(G-A),1026,1052,1070(T-C),732(C-T),242,1551(G-C),568(T-A)	13	10	3	211(S-P)
LOC_Os09g28160	phosphate carrier protein, mitochondrial precursor, putative, expressed	1474	1032(C-T)	1	1	0	115(G-A),213(C-T)	2	2	0	236(T-I)	68(A-V)
LOC_Os09g28200	HSF-type DNA-binding domain containing protein, expressed	1789	1168,1654(A-G),1756(G-T),86(T-A)	4	2	2	1168,1654(A-G),86(T-A)	3	2	1	317(N-S)	317(N-S)
