# Supplementary material for: Meta-Analysis of Microarray Data and Their Utility in Dissecting the Mapped QTLs for Heat Acclimation in Rice
Source: Plants (Basel). 2023 Apr 18;12(8):1697. doi: 10.3390/plants12081697 (PMC10142300; doi:10.3390/plants12081697)
Supplement: Supplementary file 1 [file plants-12-01697-s001.zip › Supplementary table S5.xlsx]

## Sheet: Supplementary Table 5
Supplementary Table S5: Details of allelic variations observed in N22 and IR64 for the genes identified through network analysis
Gene MSU ID	Annotation	Size (bp)	SNP changes (IR64)/Position	Total no. of change(s)	Transition(s)	Transversion(s)	SNP changes (N22)/Position	Total no. of change(s)	Transition(s)	Transversion(s)	Amino acid changes (IR64)/Position	Amino acid changes (N22)/Position
LOC_Os03g42820	LIM domain-containing protein, putative, expressed	6798	1637,1694,2785(A-G),2719(G-A),259,3170,6577,6766(T-C),1417(C-T),2040(G-T),2322,3043,4215(T-A),3359(T-G),4213(A-C),4977(A-T),5031(C-G)	17	9	8	1637,1694,2785(A-G),2719(G-A),259,3170,6577,6766(T-C),1417,4018(C-T),1737,2322,3043,4215(T-A),2040(G-T),3160,3359(T-G),4213(A-C),5031(C-G)	19	10	9
LOC_Os03g43670	TKL_IRAK_CR4L.1 - The CR4L subfamily has homology with Crinkly4, expressed	4191	1600,3571,3700,3745,4182(T-C),4037(A-C),951(C-A)	7	5	2	1600,3571,3700,3745,3976,4182(T-C),951(C-A),4037(A-C)	8	6	2
LOC_Os03g43730	tesmin/TSO1-like CXC domain containing protein, expressed	6710	44,323,919,4268,5039(A-G),844,4281,5052,5752(G-A),27,729,1832,3842,5253,5459(T-C),64,646,752,939,4679,5204,5594(C-T),380(G-C),448,1647(T-G),1221(A-C),1331(C-G),2485,4594,4656(C-A)	30	22	8	44,323,4268(A-G),844,4281,5052,5186,5752(G-A),27,729,999,1832,3842,5253,5459,6596(T-C),64,646,752,939,3056,4679,5594(C-T),380(G-C),448,1647(T-G),1221(A-C),1331(C-G),2485,4594(C-A)	30	23	7	15(Q-R),54(I-V),367(V-A),456(D-G)	15(Q-R),54(I-V),253(P-L),367(V-A),456(D-G)
LOC_Os03g43820	plant invertase/pectin methylesterase inhibitor domain containing protein, expressed	849		0	0	0		0	0	0
LOC_Os04g01740	heat shock protein, putative, expressed	2825	85,98,189,2657,2673(A-G),2444,2548(G-A),2251(T-C),513(T-G),613(A-C),660(A-T),1150(C-G),1589(G-T),2498(C-G)	14	8	6	85,189(A-G),2548(G-A),2251(T-C),1027,2786(C-T),1150(C-G),513(T-G),	8	6	2	78(Y-D),259(N-K),406(A-S),691(D-N)	78(Y-D),259(N-K)
LOC_Os04g32950	calreticulin precursor protein, putative, expressed	3522	1467(A-G),3023(G-A),307(T-C),2221(C-T),2354(T-A)	5	4	1	2229(A-G),2805,3460(T-C),2354(T-A)	4	3	1	100(N-S),396(S-T),513(G-D)	354(D-G),396(S-T)
LOC_Os04g35790	GLTP domain containing protein, putative, expressed	4022		0	0	0	958,1373,1719,1776,2079,2643,3835(A-G),1367,2005,2630,2760(G-A),193,500,1859,2131(T-C),823,1830,2027(C-T),404,3976(A-C),1181(C-A),1483(A-T),1723(C-G),1890(T-A),2143(T-G)	25	18	7		68(E-A),100(L-S)
LOC_Os04g38220	transporter family protein, putative, expressed	3906	2495(G-A)	1	1	0	1035,2313,2768(A-G),2200,2416,2468(G-A),23,943,2121,3287(T-C),401,1521(C-G),1133(G-T),1523,2268(A-T),1591,3893(G-C)	17	10	7		70(A-G),219(T-A)
LOC_Os04g41875	oxidoreductase, short chain dehydrogenase/reductase domain containing protein, expressed	704	584(A-G)	1	1	0		0	0	0
LOC_Os04g41960	NADP-dependent oxidoreductase, putative, expressed	1622	1021(A-G),633,1090,1108,1511(C-T)	5	5	0		0	0	0
LOC_Os04g42010	RNA binding protein, putative, expressed	3936	1198,1326,2222,2862,3910(A-G),1551,3787(T-C),502,747,1124,2164,2793(C-T),6(T-A),586(G-T),648(A-T)	15	12	3	1198,2222(A-G),597(T-C)	3	3	0	189(E-G)	189(E-G)
LOC_Os04g42020	CCT/B-box zinc finger protein, putative, expressed	1505	1076,1303(G-A)	2	2	0	264(C-T)	1	1	0		47(A-V)
LOC_Os04g44750	transporter family protein, putative, expressed	3528		0	0	0		0	0	0
LOC_Os04g46910	actin-depolymerizing factor, putative, expressed	984	748(T-A)	1	0	1	748(T-A)	1	0	1
LOC_Os04g49980	late embryogenesis abundant group 1, putative, expressed	775	357(T-C),655(A-T)	2	1	1	357(T-C),402(C-G),529(T-G),655(A-T)	4	1	3
LOC_Os04g51460	glycosyl hydrolases family 16, putative, expressed	1411	143,1307(A-G),1216(A-T),1351(T-A)	4	2	2	143,1307(A-G),1303(G-A),398(T-C),299(C-T),1216(A-T),1351(T-A)	7	5	2
LOC_Os05g01950	expressed protein	829	606(T-C)	1	1	0	94,606(T-C)	2	2	0
LOC_Os05g03174	glycosyltransferase family 43 protein, putative, expressed	6714	1717,3843,4515,4707(G-A),3887(T-C),4245,5447(C-T),1048(G-T),4137(A-C),5017(T-G)	10	7	3	1371,1717,3050,4707,4710(G-A),3223,3887(T-C),4245,5447,5561,5596(C-T),3034(T-A),3058,3983,5017(T-G),4137(A-C),4874(G-C)	17	11	6
LOC_Os05g06780	LTPL104 - Protease inhibitor/seed storage/LTP family protein precursor, expressed	1410	768(G-T)	1	0	1	688,722,729(G-A),796(C-T),1086(T-C)	5	5	0
LOC_Os05g15880	glycosyl hydrolase, putative, expressed	1164		0	0	0	458(T-C),426(C-A)	2	1	1		125(L-I)
LOC_Os05g23530	expressed protein	7460		0	0	0	734,1473,2045(A-G),112,2469(G-A),5367(C-T),140,2994(T-G),1041(C-G),1470(G-C),2548,3689(A-T)	12	6	6
LOC_Os05g37450	starch binding domain containing protein, putative, expressed	2722	255(A-G),541(T-C),137,1030,2348(C-T),1362(G-T),2504(A-T)	7	5	2	255(A-G),541(T-C),137,2348(C-T),1362(G-T),2504(A-T)	6	4	2	69(L-P),257(V-F)	69(L-P),257(V-F)
LOC_Os05g43170	calreticulin precursor protein, putative, expressed	4481	289,576,2561(A-G),819,1338(G-A),808(T-C),999,3681(C-T),129(C-G),357(T-A),2781,3117(T-G)	12	8	4	289,576(A-G),819,1338,2750(G-A),808(T-C),999,3681,3750,4442(C-T),129(C-G),357(T-A),825(A-T),1102(C-A),2781(T-G)	15	10	5
LOC_Os05g44100	trehalose synthase, putative, expressed	4815	1896,1899,2734,4706(A-G),1,457,3254,4714(G-A),1190,2511,2542,2600,3369(T-C),2688(C-T),4800(C-A)	15	14	1	1896,1899,4706(A-G),1,457,1320,3254,4714(G-A),1190,2511,2542,2600,3369,3627(T-C),2688,2949(C-T),4800(C-A)	17	16	1	95(G-R),339(L-S),429(S-L)	95(G-R),339(L-S),429(S-L)
LOC_Os05g44210	trehalose-6-phosphate synthase, putative, expressed	8370	2952,5352,8275(A-G),1414,8254(G-A),624,1515,4570,6865,7012,7377(T-C),1638,5899,8354(C-T),2199,2451,2662(A-T),3513,4387(T-G),7038(G-A),7179(A-C),8047(C-G)	22	14	8	8275(A-G),7038,7563,8266(G-A),1515,4570,6865,7012,7377(T-C),1270,4752,5899(C-T),1492(T-G),2199,2451,2662(A-T),2542(G-T),8047(C-G)	18	12	6
LOC_Os05g44340	heat shock protein 101, putative, expressed	3631	2096,3136(C-T),41,129,3423(T-G)	5	2	3	2839,3492(G-A),293(T-C),3136(C-T),41,129(T-G),1976(C-G)	7	4	3	20(I-M)	20(I-M),35(V-A),794(V-I)
LOC_Os05g47700	LTPL152 - Protease inhibitor/seed storage/LTP family protein precursor, expressed	707	460(C-T),632(C-A)	2	1	1	460(C-T),632(C-A)	2	1	1
LOC_Os05g49170	cold acclimation protein WCOR413, putative, expressed	2238	92(A-G),1595,2017(G-A),834,1053,1803(C-T),165(T-G),237(G-C),1242(G-T),1613(T-A),2205(A-C)	11	6	5	92(A-G),834,1053,1803(C-T),165(T-G),236,1613(T-A),2205(A-C)	8	4	4	128(Q-H)
LOC_Os05g50260	polygalacturonase, putative, expressed	2428	863(A-G),1547(T-C),2320(C-T),212(C-G),598(T-A),636(C-A),2337(A-C)	7	3	4	863(A-G),1547(T-C),2320(C-T),212(C-G),598(T-A),636(C-A),2337(A-C)	7	3	4	72(S-T),185(L-S)	72(S-T),185(L-S)
LOC_Os05g51090	nodulin MtN3 family protein, putative, expressed	1882	1781(A-G),1204(C-T),512,1866(A-T),1179(A-C),1771(C-G)	6	2	4	521(A-G),743,1204,1848(C-T),752,1866(A-T),1771(C-G),1844(T-A)	8	4	4	192(L-F)	192(L-F)
LOC_Os08g01640	Rf1, mitochondrial precursor, putative, expressed	2662	273,1320,1699(A-G),659,2660(G-A),413,599,1024(T-C),341,704(T-G),1072,2027(G-C),1597,2624(A-C)	14	8	6	273,1320(A-G),659,2473(G-A),172,413,599,1024(T-C),341,704,2438(T-G),1597,2624(A-C),2027(G-C),2351(A-T)	15	8	7	12(T-A),34(D-E),262(V-A),278(S-T),361(K-E),453(N-T),487(N-S),596(Q-H)	12(T-A),34(D-E),262(V-A),361(K-E),453(N-T),596(Q-H),745(R-H)
LOC_Os08g08840	phosphate/phosphate translocator, putative, expressed	4073	1967(G-A),429,1190(C-G),3275(G-T)	4	1	3	499,2479,3475(A-G),386,1680,2890(G-A),32,3507(T-C),1094,1188(C-T),325(T-A),429,3395(C-G),2736(T-G),3574(C-A)	15	10	5		42(L-F)
LOC_Os08g31980	trehalose-6-phosphate synthase, putative, expressed 2220	5760	527,706,890,1155,2135(A-G),371,897,1355,1401,1435(G-A),671,697,942,1360,1367(C-T),252,1620,1711(T-G),386,1377,1666(G-C),476,1008(G-T),555,660,681,770,908,1081,1691(A-T),868(C-A)	31	15	16	527,706,890,1155,2135(A-G),371,897,1355,1435(G-A),1850(T-C),235,275,422,671,681,697,735,942,1360,1367(C-T),54,555,568,660,770,944,1081,1691(A-T),242,476(G-T),252,1620,1711(T-G),386,1377,1666(G-C),868(C-A),1008(G-T)	38	20	18	10(L-F),46(S-I),316(P-H),416(R-S),437(L-V),789(M-T),827(A-V),862(E-D)	10(L-F),316(P-H),416(R-S),437(L-V),784(R-Q),797(T-A),827(A-V),862(E-D)
LOC_Os08g36150	activator of 90 kDa heat shock protein ATPase homolog, putative, expressed	4166	691(G-A),2315,3332,3617(C-T),2348(C-A),3440(C-G),4021(G-C)	7	4	3	691(G-A),2315,3332,3617(C-T),2348(C-A),3440(C-G),4021(G-C)	7	4	3
LOC_Os08g37630	elastin precursor, putative, expressed	441		0	0	0		0	0	0
LOC_Os08g39140	heat shock protein, putative, expressed	4468	382,2368,3632(A-G),2266,2320(G-A),1106,2211,2376,2392(T-C),1134,1611(C-T),564(G-T),2037(A-T),2332(C-A)	14	11	3		0	0	0
LOC_Os08g41100	CHIT12 - Chitinase family protein precursor, expressed	2056	184,1788(A-G)	2	2	0	184,1788(A-G),1899(C-T)	3	3	0	34(S-G)	34(S-G)
LOC_Os08g42750	CAMK_CAMK_like.37 - CAMK includes calcium/calmodulin depedent protein kinases, expressed	5175	2391,2672,2914(A-G),1503,2876(G-A),4142(T-C),1079,2650,2978,3651(C-T),597(C-A),1421,1498(A-T),2315(G-T),3988(G-C),3996(T-A)	16	10	6	2391(A-G),1464,2876,4277(G-A),1309,2918,4142(T-C),2978(C-T),625,2315,2596,2689(G-T),1498,3554(A-T),1712(A-C),3549(T-A)	16	8	8	25(A-E),400(G-V),536(G-A),539(W-R)	400(G-V)
LOC_Os09g13570	CPuORF2 - conserved peptide uORF-containing transcript, expressed	2253	2183(T-G)	1	0	1	1529(C-T),2183(T-G)	2	1	1
LOC_Os09g27610	expressed protein	3320	91(G-A),305,1792,3165(T-C),231,1496,3011(C-T),519(A-C)	8	7	1	2971(T-C),3011(C-T),772(A-C),775(A-T)	4	2	2	31(A-T),230(S-P)
LOC_Os09g27620	PHD-finger domain containing protein, putative, expressed	2215	144(G-A),951(T-C),1475(A-C)	3	2	1	951(T-C),1535(C-T),1475(A-C)	3	2	1	259(V-A)	259(V-A),454(L-F)
LOC_Os09g27650	ZOS9-14 - C2H2 zinc finger protein, expressed	3453	845,1921,2316(A-G),2865,3087(T-C),357,1395,2185(C-T),557(T-A),2039,3332(G-T),2494(A-C),2602(C-G),2713(T-G)	14	8	6	2316(A-G),677(C-T)	2	2	0	177(G-W),269(D-G),401(D-E)	269(D-G)
LOC_Os09g27700	microtubule associated protein, putative, expressed	5749	5695(A-G),1956,4527(G-A),36,1908,2111(C-T),86(T-A),998(T-G),1548,3187(G-C),1893,2413(A-T),3028(A-C),4089(C-A)	14	6	8	3130,5695(A-G),572,1956,5571(G-A),2234(T-C),36,2111,2163(C-T),794,2413(A-T),1160(G-T),1548,3187(G-C),2149,4089(C-A),3028(A-C)	17	9	8	49(E-Q),359(P-T)	6(G-D),49(E-Q),359(P-T)
LOC_Os09g27830	OsPDIL2-3 protein disulfide isomerase PDIL2-3, expressed	4984	1554,1996,2205,3882,4506(A-G),3310,4974(T-C),2618,4265,4838,4860(C-T),4890(C-A)	12	11	1	1554,1996,2205,3882,4506(A-G),19,3550,4101(G-A),3310,4974(T-C),3743,4583,4838(C-T),546(G-T),1021(T-A),2616(A-T),4890(C-A)	17	13	4	331(K-R)	250(S-N),331(K-R),403(T-I)
LOC_Os09g27910	aspartic proteinase nepenthesin precursor, putative, expressed	1553	764(C-T)	1	1	0	764(C-T)	1	1	0
LOC_Os09g27930	ubiquitin fusion protein, putative, expressed	2048	556,775(G-T)	2	0	2	828,857,1218(G-A),207(T-C),624,1811(C-T),113,492(A-C),556,618(G-T),804(T-G),866(A-T),887(G-C),1091(C-G)	14	6	8		7(T-P),72(R-H)
LOC_Os09g27940	aspartic proteinase nepenthesin-1 precursor, putative, expressed	3142	2166(A-G),2076(G-A),1039,1994(T-C),1778,1833(C-T),270(A-C),1549(G-T),2310(C-A),2628,2727(G-C)	11	6	5	2166(A-G),1039,1994(T-C),1778(C-T),270(A-C),1549,2279(G-T),2628,2727(G-C)	9	4	5	336(V-A)	336(V-A)
LOC_Os09g27950	galactosyltransferase, putative, expressed	3988	372,2258(A-G),975(T-C),2987(C-T),675,3771,3870(C-G)	7	4	3	372(A-G),975(T-C),675,3771,3870(C-G)	5	2	3
LOC_Os09g27990	annexin, putative, expressed	2116	1056(A-C),1294(T-G),1470(G-T)	3	0	3	2023(A-G),182(C-A),1294(T-G),1470(G-T)	4	1	3
LOC_Os09g28050	asparate aminotransferase, putative, expressed	3981	1522,1717,2003,2643(A-G),2761(G-A),472(T-C),495(C-T),1430,1812(C-A),1559(T-A),3219(A-T)	11	7	4	1717,2778(A-G),470,1812(C-A)	4	2	2	164(V-I)
LOC_Os09g28160	phosphate carrier protein, mitochondrial precursor, putative, expressed	1474	1032(C-T)	1	1	0	115(G-A),213(C-T)	2	2	0	236(T-I)	68(A-V)
LOC_Os09g28180	D-mannose binding lectin family protein, expressed	4056	3884,3897(A-G),453,2153(G-A),2007(C-T),544(C-A),673(T-G),3286(T-A)	8	5	3	3884,3897(A-G),453,2153,3927(G-A),679,3210,3806,3850,3912(T-C),1307(T-A),3082,3946(C-G),3623(A-T),3692(G-T),3998(G-C)	16	10	6	480(R-K),891(L-Q)	198(L-Q),480(R-K),790(L-V)
LOC_Os09g28200	HSF-type DNA-binding domain containing protein, expressed	1789	1168,1654(A-G),86(T-A),1756(G-T)	4	2	2	1168,1654(A-G),86(T-A)	3	2	1	317(N-S)	317(N-S)
LOC_Os09g34250	UDP-glucoronosyl and UDP-glucosyl transferase domain containing protein, expressed	1941	1118,1540,1707,1776,1937(A-G),1897(G-A),134,1052,1202,1888,1921(T-C),558,650,1037(C-T),809(C-G),1731(G-C)	16	14	2	1110,1118,1776,1933(A-G),351(G-A),134,1888,1921(T-C),521,1788,1795,1847(C-T),1337(T-A)	13	12	1	168(P-S),465(D-G)	99(D-N),322(I-V)
LOC_Os09g35790	HSF-type DNA-binding domain containing protein, expressed	3914	3879(A-G),2859,3247,3419(G-A),2261,3264(T-C),3313,3502(C-T),2361(G-T),2503,3689(C-A),3042(A-T)	12	8	4		0	0	0	416(T-M)
LOC_Os09g36930	aquaporin protein, putative, expressed	1420		0	0	0		0	0	0
LOC_Os09g39570	beta-amylase, putative, expressed	3831	3622(A-G),1457,3131(G-A),460,593(T-C),2288(C-T),1015(G-T),2131(C-A),3523(A-C),3594(T-G)	10	6	4	1457,3131,3544(G-A),460,593(T-C),3527(C-T),57,2131(C-A),1015(G-T),3594(T-G)	10	6	4		13(P-T)
