# Supplementary material for: Meta-Analysis of Microarray Data and Their Utility in Dissecting the Mapped QTLs for Heat Acclimation in Rice
Source: Plants (Basel). 2023 Apr 18;12(8):1697. doi: 10.3390/plants12081697 (PMC10142300; doi:10.3390/plants12081697)
Supplement: Supplementary file 1 [file plants-12-01697-s001.zip › Supplementary table S6.xlsx]

## Sheet: Supplementary Table 6
Supplementary Table S6: Primers details of the genes selected for qPCR validation
S. No.	Gene MSU ID	Sequence		Amplicon size
Genes in the selected QTLs region
1	LOC_Os04g41850	CCATTCGTCTAAGGAGCACATAC	TGCATTGTACTGGAGAGGTTATTC	124
2	LOC_Os04g41910	TCGTCGATTCCTGACCTACT	CCTCTGCCTCAGCTTCTATAAC	112
3	LOC_Os04g41980	GCAATTCCACTACCAGCAATC	AGTAAACGCCGCAAACATAAG	129
4	LOC_Os04g42020	TCCATGAACCACAGCGTATC	TCTCCCTGTACCGCATCA	130
5	LOC_Os04g42030	TCCTGCTCACAAATCATCCC	CCTCATCGTCACTCTCGTTATC	120
6	LOC_Os05g43800	TTCCCGGAAGCCACTAAATC	CATGTCGTGTCCGGTTTCT	128
7	LOC_Os05g43810	GCTTTGATGACTGCCACTTTG	GCAGGAACGACACTGGATTAT	150
8	LOC_Os05g43850	TGACTTCCTGGGTACAAAGTTC	CGCCTGAAACATTTGGGTTAAT	125
9	LOC_Os05g43870	CCGTCAGCGACGAGAAAT	GACGCTGTTCACCTCATCAT	125
10	LOC_Os05g43920	GCCTCGTAGGCATCTTCTAAC	CTGCTCTCCTTACACCCAATC	128
11	LOC_Os05g43940	GTCTTCCTCAAGTGGGTTCTAC	CCGACCACTATGTCCATGATT	128
12	LOC_Os05g43970	CTGACAACTTCCAGAAGAACAAAC	GGAGAGATCAGATGTCCTACCA	128
13	LOC_Os05g44030	ACATGCATCGGCTGATCTC	CGGCGTTCAGGTCATCTATT	123
14	LOC_Os05g44050	GGCATGGTGTGCCTCTAAA	CAGTTCTTCCTCTGGTTCATTCT	127
15	LOC_Os05g44070	TAAGGGAGCTTAGAGACCACA	ATTGATTCGGCTTCAGCAAAC	127
16	LOC_Os05g44090	CGGTCGTTCTCCGTGTC	GATCATCTCCACCATCGACTC	150
17	LOC_Os05g44100	CTACGTTTGGGTCCACGATTAC	TAGATCTCCGATGAGGGAAAGG	117
18	LOC_Os05g44140	TCCTTCGCTCATGGCAATC	ACGCAGGAACGAGAACATC	113
19	LOC_Os05g44190	GCTGGTGTGGGCTCTATTC	TCTCGCCTTGACTGCTAAAC	120
20	LOC_Os05g44320	CCAAGGACGGAGCTATCTTTAC	TCCAATTCAGCCTCACCATC	115
21	LOC_Os09g27570	CTGCCATCCAAGTCTCTCATC	ACCATGAGTATCGATGGGTTTC	125
22	LOC_Os09g27590	CAACAGGTCGCCTTCAATTC	GAGATCATCGTCGTCGTAGAAG	114
23	LOC_Os09g27610	GAAGGGTGGTAGTGCATTGA	AATCGTCCACCCTGCTTTAG	129
24	LOC_Os09g27650	GAGCTTCATCGAGCACCAG	GCTGCTTCTCCTGCTCTAAC	125
25	LOC_Os09g27730	CAATGGCTGGTGTACTGGAT	CCTTCGCCTCGTACCATAAC	100
26	LOC_Os09g27820	GTCCATCGCGTCGTTCTAC	CGTACAGCTTCATGTAGTCCTC	128
27	LOC_Os09g27830	GGAGTTGGTGGTTATGGCTATC	CCCTGCTTCCTTCACAAACT	120
28	LOC_Os09g28000	TGGGAGACAACCGTAACAAC	CGCGAGGCTCGTATATTGTATC	132
29	LOC_Os09g28050	TAAGGCAGGCACACTCATTC	CCCTCCTCAGTTCCTCATAGTA	108
30	LOC_Os09g28150	GCTGAAATGGAAAGATGGGAATAG	TCGTGAACCATGTGCATCTC	138
31	LOC_Os09g28160	GAAATTTGCGACGTACGAGAAC	GCAGAAGACTCCAGCAATGTA	133
32	LOC_Os09g28200	CGTATCAGCTGGTGGATGAC	GACGAACGACGAGAAGTTGT	149
Genes selected through network analysis
33	LOC_Os03g42820	TGGCTCGAGTCAGAAATAAC	CTGGTGCTTGAAGAACTCTC	153
34	LOC_Os03g43670	AACCTATTCTGCCAACTGAG	GGAAATGTTATCCAAGATGG	154
35	LOC_Os03g43730	CTCCCAATACCAGTGAAATG	TTTCTCTTGGGATTTTCTTG	106
36	LOC_Os03g43820	GGATAAGTTGAGAGCGAATG	CAATTCACGAGAAGTTCCAG	190
37	LOC_Os04g01740	AGGTGATCAAGGACATTCTG	ATCTCCATCGTCTTCTTGC	190
38	LOC_Os04g32950	AAAAACCAAAGTCTACCGAGT	CAGCAGCTCCATCCTTCT	90
39	LOC_Os04g35790	GAGATCGAGAGGAGGAAGAG	AGGAGGAGGTGAGAGAGC	169
40	LOC_Os04g38220	GAGATATTCCCGGTGGAG	GTGGCGTACTTGAAGCTG	122
41	LOC_Os04g41875	TCTTACGTCGACGCTTTCG	GATCCTTGATGAGGCTGTACTC	129
42	LOC_Os04g41960	GTGCACTTGCGGCTATTTC	TTCCTTGACCGCCCTTTATC	122
43	LOC_Os04g42010	TCCATGAACCACAGCGTATC	CTTCTCCCTGTACCGCATC	128
44	LOC_Os04g42020	GGTGGTAGTGCATTGACTCTG	CTAATCGTCCACCCTGCTTTAG	130
45	LOC_Os04g44750	TTTCCATGTCATTTCTTTCC	CAATCTGCTCCAGAGTTTTC	141
46	LOC_Os04g46910	GTGAGGAGCAAGATGCTG	ATGTCCATGCTCATCTCG	110
47	LOC_Os04g49980	AAGGAGAAGGTGAAGGAG	CTAGATGTACGATTTGTCG	324
48	LOC_Os04g51460	TGGGATATCCACGATGAG	ATGGAGTAGGTGTGGAAGTC	158
49	LOC_Os05g01950	TGCTGCAACAATAACAATTC	GAGAACAGTATCGGGAACG	143
50	LOC_Os05g03174	GAGGTTGAGTGAATCTTTGG	AAGCAGAGGGAGAAGTGG	121
51	LOC_Os05g06780	GTGATGCTGTCCAACAC	GTAATCTCCGCACTTGTAG	114
52	LOC_Os05g15880	ACGACCACAACAAGGACTAC	GAACATCTTGACGTGGATG	134
53	LOC_Os05g23530	TGAAGAAGCAGAAGAGAAGC	AGTGGGATACAATGACGTTC	127
54	LOC_Os05g37450	TTGAGTACAAGTTCGTGCTG	CTATTTGCATTACCCCAATC	130
55	LOC_Os05g43170	CTTACCAAGGGCAAAACTAC	AATTCTCTCTCCCGGTTATC	133
56	LOC_Os05g44100	CTTGCAAGGATCACTTTAGG	ACCAATGTGCCATCATAGTC	169
57	LOC_Os05g44210	CATACTCTGGCCTCTGTTTC	GTGCTGGTACACAACATCAG	132
58	LOC_Os05g44340	GCCTACAGGGTGGACAAC	CCATGATCCTCATCTTCTTC	136
59	LOC_Os05g47700	CGATCATCGGGAACGCGTCG	TTGCCGTTGGGGGAGTTGAC	124
60	LOC_Os05g49170	CATACACAAATCTTTCCTTG	CTTGATCCATGAGATTACAC	70
61	LOC_Os05g50260	TAGTGCCACAGTATCACCTG	ATCTGACATCACGTTGTTCC	128
62	LOC_Os05g51090	GAAGAAGAAGGACGTGGAG	GAAGTAGATGGCGAGGTAGG	172
63	LOC_Os08g01640	CCTATAGCACAATCCTCCAG	TTTTGGCAAAGTCCTAGAAG	139
64	LOC_Os08g08840	TGTTTTGGTATCAAGGTTCC	AACCATGTTAAAGTTCAGCTC	121
65	LOC_Os08g31980	ATGAGGACATGTTCAAAAGC	ACTACTTCACCAGCATCGTC	136
66	LOC_Os08g36150	AGGACAAGGAAGGATTCAAG	TCCGACCTCTCTGCTTATC	140
67	LOC_Os08g37630	CAGTGACGACGCCTCCCC	TCGGGGACTGGGAGATCGAC	153
68	LOC_Os08g39140	GTCTCTGCAAGGTCATCAAG	CATGATCCTCTCCATGTTG	134
69	LOC_Os08g41100	AAACCAACCAAGAATGACAC	AGTGGGATACAATGACGTTC	127
70	LOC_Os08g42750	GACGTGAAGAGGGAGGTG	AGAGCTCCATGACGAGGT	151
71	LOC_Os09g13570	AGCTGAAGAATCAGAACCAG	CATCAGGATGTCAGTTAGGG	146
72	LOC_Os09g27610	CTTCATCGAGCACCAGGAC	CTGCTTCTCCTGCTCTAACAC	132
73	LOC_Os09g27620	GTGTTCAGCGAGATGTACC	GTCCTCCCCGTTTATCTG	159
74	LOC_Os09g27650	TCGCGCAGGAATATGGAATAAG	GAGCCTTGACCTGTGAAAGAG	121
75	LOC_Os09g27700	ATCTCTTGGTGGTGCTACTC	GTGAAAGTGGATAGCGAGTC	135
76	LOC_Os09g27830	GCAGAAGTACAACGAGAACAAG	CATAAACCTCTTCTTTGCCCTTATC	135
77	LOC_Os09g27910	GAAGAGCACCCTCCAGTTC	GTGAACGCGACGTAGTAGAAG	128
78	LOC_Os09g27930	GGAAGAGGAGAAGGGAATCATC	TCAACATGGTCCAGCCTAAG	120
79	LOC_Os09g27940	CTAGTCAACGGACTCAAGGATG	GCGAATCAAATACTCGCAGAAC	135
80	LOC_Os09g27950	CATGAAATCAGGACCAGTTC	ATACTTGTTCCCGTCTTCG	186
81	LOC_Os09g27990	TAGAAGTCTGCAATGCTCAG	GTAATCATTCTCAGGCAAGC	160
82	LOC_Os09g28050	TCGTCAGGAACGAAAGCTATG	TATGCCATCTCCACGATGTTC	142
83	LOC_Os09g28160	CTATAACGCGGACGCTGAC	GAAATTGGAGGTCATCGTTGTAATC	132
84	LOC_Os09g28180	TCGCGAACGAGTTCTTCAG	GGTGGAACAGAGGGAAGTG	129
85	LOC_Os09g28200	AGCAAGAGAGCGTCTTCG	GGTGCTTGTTGGAGAAGAG	153
86	LOC_Os09g34250	ATGCCAAGTACATTGAGGAC	TTCCAACCATTAGCATTCTC	154
87	LOC_Os09g35790	GTAACAACATCCTCCTCCTC	GAGGGCATTAGATCGAGTATC	157
88	LOC_Os09g36930	GTCAAGGGGATCATGAAG	GAGAAGACGGTGTAGACGAG	134
89	LOC_Os09g39570	GTTTTATAACCCATGCAACC	GAAATACCTCATGCTGATCC	122
