# Supplementary material for: Meta-Analysis of Microarray Data and Their Utility in Dissecting the Mapped QTLs for Heat Acclimation in Rice
Source: Plants (Basel). 2023 Apr 18;12(8):1697. doi: 10.3390/plants12081697 (PMC10142300; doi:10.3390/plants12081697)
Supplement: Supplementary file 1 [file plants-12-01697-s001.zip › Supplementary table S7.xlsx]

## Sheet: Supplementary Table 7
Supplementary Table S7: Details of the gene orthologues from Arabidopsis and major Poaceae members for the four candidate genes identified.
Gene MSU ID	Oryza sativa	Arabidopsis thaliana	Triticum aestivum	Zea mays	Setaria italica	Pennisetum glaucum
LOC_Os05g43920	auxin response factor 14, putative, expressed	48.96%, Transcriptional factor B3 family protein / auxin-responsive factor AUX/IAA-like protein	62.34%, auxin response factor 14-like	61.70%, auxin response factor 4	62.82%, auxin response factor 14
LOC_Os09g27650	ZOS9-14 - C2H2 zinc finger protein, expressed	83.33%, C2H2-like zinc finger protein	65.41%, protein indeterminate-domain 14-like	61.12%, Protein SHOOT GRAVITROPISM 5	65.73%, protein indeterminate-domain 16 isoform X2
LOC_Os09g27830	OsPDIL2-3 protein disulfide isomerase PDIL2-3, expressed	74.28%, PDI-like 2-2	90.60%, protein disulfide isomerase-like 2-3	91.30%, protein disulfide isomerase 8 precursor	90.82%, protein disulfide isomerase-like 2-3
LOC_Os09g28000	OsSigP6 - Putative Type I Signal Peptidase homologue; employs a putative Ser/Lys catalytic dyad, expressed	69.52%, putative signal peptidase I	70.31%, thylakoidal processing peptidase 1, chloroplastic-like	71.82%, Probable thylakoidal processing peptidase 2, chloroplastic	70.20%, probable thylakoidal processing peptidase 2, chloroplastic
